# Supplementary material for: Colorectal cancer mutational profiles correlate with defined microbial communities in the tumor microenvironment
Source: PLoS Genet. 2018 Jun 20;14(6):e1007376. doi: 10.1371/journal.pgen.1007376 (PMC6028121; doi:10.1371/journal.pgen.1007376)
Supplement: S2 Table — The total, missense, and loss of function (LoF) tumor-specific mutations detected in the patient cohort. (XLSX) [file pgen.1007376.s002.xlsx]

## Sheet: S2 Table
S2 Table. CRC tumors harbor a range of mutations. The total, missense, and loss of function (LoF) tumor-specific mutations detected in the patient cohort.
Tumor Sample	total	missense	LoF
Sample_05	2676	1448	66
Sample_14	2654	1712	208
Sample_15	6678	3646	131
Sample_19	526	323	23
Sample_22	19	10	0
Sample_24	1814	1040	47
Sample_28	2590	1412	59
Sample_32	842	476	25
Sample_34	606	375	10
Sample_35	1735	966	58
Sample_36	1170	707	36
Sample_38	1228	707	34
Sample_39	1033	586	29
Sample_41	850	501	47
Sample_42	1664	897	102
Sample_43	558	306	75
Sample_48	2727	1527	72
Sample_56	6384	3398	189
Sample_59	1930	1164	56
Sample_61	2029	1187	52
Sample_62	4087	2261	102
Sample_66	1102	586	26
Sample_67	1292	740	40
Sample_70	752	426	16
Sample_71	1600	950	53
Sample_72	920	519	32
Sample_73	2621	1436	72
Sample_75	1452	832	41
Sample_76	791	474	33
Sample_77	572	353	26
Sample_78	4014	2283	113
Sample_79	236	146	9
Sample_80	384	214	19
Sample_82	2560	1415	50
Sample_83	4547	2355	89
Sample_84	2042	1192	54
Sample_85	2907	1681	197
Sample_87	761	440	29
Sample_88	825	492	30
Sample_91	808	445	24
Sample_92	573	355	22
Sample_94	1697	970	114
Sample_95	1085	640	25
Sample_96	2418	1381	59
