# Supplementary material for: Colorectal cancer mutational profiles correlate with defined microbial communities in the tumor microenvironment
Source: PLoS Genet. 2018 Jun 20;14(6):e1007376. doi: 10.1371/journal.pgen.1007376 (PMC6028121; doi:10.1371/journal.pgen.1007376)
Supplement: S3 Table — Columns indicate samples and rows indicate microbial taxa. (A) The full OTU table for the normal and tumor samples used in this work. (B) The unrarefied OTU table collapsed to the level of genus. (XLSX) [file pgen.1007376.s003.xlsx]

## Sheet: S3 Table
S3 Table. OTU tables used in this study. Columns indicate samples and rows indicate microbial taxa. (A) The full OTU table for the normal and tumor samples used in this work. (B) The unrarefied OTU table collapsed to the level of genus.
(A)
#OTU_ID	Sample_05	Sample_06	Sample_07	Sample_08	Sample_09	Sample_10	Sample_11	Sample_12	Sample_13	Sample_14	Sample_15	Sample_16	Sample_17	Sample_18	Sample_19	Sample_20	Sample_21	Sample_22	Sample_23	Sample_24	Sample_25	Sample_26	Sample_27	Sample_28	Sample_29	Sample_30	Sample_31	Sample_32	Sample_33	Sample_34	Sample_35	Sample_36	Sample_37	Sample_38	Sample_39	Sample_40	Sample_41	Sample_42	Sample_43	Sample_44	Sample_45	Sample_46	Sample_47	Sample_48	Sample_49	Sample_50	Sample_52	Sample_53	Sample_54
1016598	0.0248	0.0376	0.1572	0.0692	0.0218	0.1178	0.0132	0.0554	0.0266	0.0054	0.0156	0.0562	0.0904	0.0844	0.0106	0.0132	0.0146	0	0.0274	0.0384	0.0182	0.0938	0.0474	0.0232	0.0394	0.007	0.0072	0.0512	0.006	0.0078	0.053	0.0172	0.0878	0.0218	0.0102	0.04	0.0056	0.0466	0.0096	0.1168	0.0776	0.092	0.0406	0.0156	0.0132	0.0316	0.0054	0.0502	0.0828
1733364	0	0.0022	0.0206	0.0016	0	0.0054	0.0002	0.021	0	0	0	0	0.0072	0.0024	0.0004	0.0372	0	0.0014	0.0028	0	0.0016	0.0048	0.009	0.0172	0.0006	0	0.0002	0	0	0	0	0	0.017	0.0054	0	0.0042	0.027	0.0016	0.0004	0.0088	0.0252	0.0438	0	0	0	0	0	0	0
1067143	0.0004	0.0026	0.016	0.0074	0.0112	0.0228	0	0.0246	0	0.0012	0.0068	0.0042	0.0226	0.0146	0	0	0	0.0044	0.0074	0	0.0058	0.0068	0.0062	0	0	0.0026	0	0	0	0	0	0.004	0.0638	0.033	0	0.0138	0	0.0106	0.0002	0.037	0.0064	0.0044	0.001	0.0002	0.0002	0	0	0	0.004
174842	0.0008	0.008	0.0268	0.0156	0.0036	0.0156	0.0036	0.0016	0	0	0.0024	0.0002	0.025	0.0178	0.0014	0.0482	0.003	0	0.005	0	0.0008	0.0016	0.0034	0.0282	0.0062	0.0036	0.0006	0	0	0	0.0014	0	0.0126	0.0116	0.0006	0	0.0008	0.0014	0.004	0.0012	0	0.0184	0.0036	0	0	0	0	0	0.004
101584	0.025	0.0028	0.0072	0.004	0.021	0.0004	0.0118	0.005	0.0072	0.013	0.055	0.0632	0.0086	0.0056	0.0064	0.0206	0.0076	0.0134	0.0004	0.1186	0.0352	0.0308	0.0096	0.0126	0.0412	0.0636	0.0396	0.003	0.0198	0.0396	0.0274	0.0416	0.0032	0.012	0.0364	0.007	0.0184	0.0324	0.0514	0.008	0.0202	0.0012	0.0414	0.0494	0.0364	0.006	0.0084	0.0032	0.004
112848	0.002	0.0002	0	0.0124	0	0.0128	0.0138	0.011	0	0	0	0	0.0344	0.0006	0.0028	0.0006	0	0	0.0202	0	0.0002	0	0	0	0.0002	0.0006	0	0	0.0002	0	0	0	0.0032	0	0	0	0	0.0044	0	0.012	0.0086	0.0002	0.0002	0	0	0	0.0112	0	0
106952	0.002	0	0	0	0.011	0	0	0.0108	0.0002	0	0.012	0.0008	0	0	0.001	0.0088	0.0026	0	0	0.024	0.0026	0.0002	0.0004	0.0022	0.0122	0.007	0.004	0	0.0034	0.0034	0.0148	0.0274	0	0.0412	0	0.0002	0.0052	0.0062	0.0084	0.0022	0.0044	0.0006	0.0074	0.018	0.0042	0.0146	0	0	0
110562	0.0094	0.0038	0.0254	0.0082	0.0066	0.0088	0.005	0.0172	0.0186	0	0.0006	0.0048	0.0058	0.0332	0.0054	0.0148	0	0.0002	0.0002	0.0262	0.0092	0.0172	0.0222	0.0132	0.002	0.002	0.007	0.0058	0.0016	0.0022	0.0002	0	0.0002	0.0138	0.001	0.0128	0.0046	0.0002	0.0056	0.0162	0.0196	0.0094	0.0002	0.0012	0	0.0004	0.0486	0.0052	0.0178
1551841	0.0124	0.0018	0	0.0198	0	0.0046	0.0006	0.0026	0.0062	0	0	0.0104	0.002	0.0018	0.0006	0.0056	0.0188	0	0	0	0.0034	0.0052	0.0106	0.0034	0.0002	0	0	0.002	0	0	0	0	0.009	0.0046	0.005	0	0.012	0.0004	0	0.0022	0.002	0.0078	0	0	0	0.0012	0	0.0008	0.0034
135755	0.0012	0	0	0.0002	0.001	0	0.0062	0.0032	0.0012	0	0.0056	0.0014	0.001	0	0.0002	0	0	0	0	0.0054	0.002	0.0008	0.0036	0.0002	0.0044	0.0144	0.0046	0.0004	0	0.0018	0.009	0.0024	0.0016	0.0004	0	0	0.0038	0.0078	0.0096	0.0004	0.004	0.0006	0.0074	0.009	0.0054	0	0.0018	0	0
102407	0.0344	0.0634	0.225	0.0822	0.0162	0.2242	0.0002	0.089	0.0258	0.0404	0.0082	0.0074	0.109	0.05	0.0028	0.0874	0.0014	0.0074	0.0534	0.0024	0.0042	0.0244	0.0218	0.053	0.0332	0.0038	0.0054	0.1044	0.0002	0.0034	0.0178	0.0384	0.046	0.0304	0.0432	0.0218	0.203	0.0728	0.0172	0.0936	0.0534	0.3474	0.022	0.0086	0.0024	0.0148	0.0072	0.1636	0.1694
1135525	0.0034	0.0002	0.0002	0.0004	0.0014	0	0.0026	0.0004	0.0006	0	0.0126	0.0046	0.0002	0.0004	0.0008	0.001	0.0004	0	0	0.0016	0.0024	0.0018	0.0002	0.0004	0.0024	0.0006	0.0038	0	0	0.002	0.0076	0.0016	0	0.003	0.0012	0.0008	0.0044	0.0002	0.0032	0.001	0.0014	0.0004	0.001	0.0032	0.0002	0.0022	0.0012	0.0002	0
1019594	0.0442	0.0638	0.085	0.1384	0.0098	0.1236	0.0104	0.0192	0.1476	0.013	0.0418	0.0664	0.0762	0.0532	0.06	0.1314	0.1354	0.037	0.019	0.0148	0.0212	0.0838	0.2522	0.1236	0.0248	0.0134	0.0266	0.0902	0.002	0.0116	0.0016	0.014	0.1098	0.0552	0.0234	0.0152	0.033	0.085	0.0236	0.0296	0.0234	0.0448	0.011	0.0128	0.0588	0.0114	0.0116	0.0574	0.1312
1047065	0.001	0.0004	0	0	0.0014	0	0.014	0	0.0004	0	0.0016	0.003	0	0	0.0004	0.0002	0.0012	0.0002	0	0.0054	0.0006	0.0018	0	0.001	0.0058	0.001	0.0024	0	0.0014	0.0014	0.0008	0.0044	0	0.0044	0.0022	0.0014	0.0024	0.0006	0.0008	0	0.001	0.0002	0.0008	0.0028	0.0012	0.0004	0	0	0.0004
1138850	0.0008	0.0068	0.004	0.0192	0	0.0052	0.0002	0.0094	0	0.001	0	0.0034	0.0176	0.0186	0	0.0042	0.0002	0.0004	0.0042	0.009	0.0022	0.0092	0.0302	0.0118	0.0006	0.0062	0.0006	0.0114	0	0.0014	0.0002	0.0004	0.0272	0.0006	0	0.0014	0	0	0	0.007	0.001	0.0014	0	0	0.0002	0.0004	0.011	0.0046	0.0146
1134730	0.006	0	0	0.001	0.0084	0.0006	0.0054	0.0012	0.001	0	0.0068	0.0038	0	0	0.0016	0.0002	0	0	0	0	0.005	0.0036	0.0002	0.0012	0.0012	0.0052	0.0036	0	0.001	0.0002	0.0038	0.0146	0	0.0066	0.0002	0.0004	0.0074	0	0	0.0004	0.003	0	0.0042	0.0046	0.0064	0.004	0.002	0	0.0008
1115384	0.0334	0.0014	0.0046	0.0044	0.0474	0	0.03	0.0238	0.0248	0.0064	0.0584	0.0212	0.017	0.0118	0.0264	0.0244	0.0282	0	0	0.0648	0.0816	0.0126	0.0476	0.0204	0.054	0.0684	0.0344	0	0.0022	0.0132	0.079	0.026	0.0352	0.0996	0.0604	0.0382	0.0824	0.0246	0.1194	0.0164	0.0636	0	0.1144	0.075	0.1222	0.1112	0.0662	0.013	0.0144
609704	0.007	0.0004	0	0	0.006	0	0.0026	0.0016	0.0052	0	0.0088	0.006	0	0.0028	0.0042	0	0	0	0	0.005	0.007	0.0004	0.0024	0.0014	0.006	0.0046	0.0014	0.001	0	0	0.009	0	0.0014	0.0108	0.0062	0.0026	0.0026	0.007	0.0068	0.0016	0.0002	0	0.0096	0.0052	0.0074	0.008	0.0078	0	0
147702	0.005	0.0036	0.1014	0.0544	0.0002	0.0656	0.0004	0.019	0.0048	0.0038	0.0006	0.0028	0.0378	0.018	0.0028	0.0012	0	0	0.0106	0	0.0004	0.0062	0.0346	0	0.0004	0	0	0.0008	0	0.0016	0.001	0	0.0568	0.0002	0.0114	0.0066	0	0.0112	0	0.0094	0.0188	0.0084	0	0.0078	0.0046	0.0004	0.041	0.003	0.045
2561478	0	0	0	0	0	0	0	0	0	0	0	0	0.0004	0	0	0	0	0	0	0	0	0	0	0.0008	0	0	0.0012	0.0016	0	0	0	0	0	0	0	0	0	0	0.0012	0	0	0	0	0	0	0	0	0	0
1787054	0.0102	0	0	0	0	0	0	0	0.0002	0	0.0006	0.0012	0	0	0	0	0	0	0	0	0.0002	0	0	0.0002	0.0006	0.0002	0	0	0.0002	0	0.0012	0.0076	0.0024	0.0008	0.0078	0	0.0002	0	0.008	0	0	0	0.01	0.0018	0.0028	0	0	0	0
3973249	0.0006	0	0	0	0.0002	0	0.0002	0	0	0	0.001	0.0006	0	0	0	0	0	0	0	0	0	0	0	0	0.0006	0.0002	0	0.0002	0	0.0016	0.002	0.0008	0	0.0008	0	0	0.0012	0.0002	0.0004	0	0	0	0	0.0006	0.0006	0	0	0	0
101011	0.0286	0.1078	0.0466	0.2408	0.0156	0.0754	0.041	0.0282	0.0474	0.0028	0.0174	0.0354	0.055	0.1646	0.0252	0.0406	0.0228	0.0352	0.0186	0.037	0.0262	0.0286	0.0164	0.0848	0.0122	0.015	0.111	0.0468	0.015	0.0144	0.0114	0.0058	0.0916	0.037	0.0138	0.0176	0.047	0.03	0.0268	0.081	0.045	0.0436	0.018	0.0188	0.0108	0.041	0.0538	0.0228	0.0168
1139598	0.0042	0.0014	0	0	0.0036	0	0.0028	0	0.002	0	0	0.0032	0	0.0026	0.0006	0.0004	0	0	0	0.0026	0.0038	0.001	0	0	0.001	0.0006	0.0012	0	0	0.0026	0	0.0066	0	0	0	0	0	0	0.0042	0	0.0014	0	0	0.0018	0	0.0052	0	0	0
162149	0	0	0	0	0	0	0	0	0.0002	0	0	0	0	0	0	0	0	0	0	0	0.0002	0	0	0	0	0	0.0004	0	0	0.001	0	0	0	0	0	0	0.0002	0	0.0034	0	0	0	0	0.0016	0	0	0	0	0
195508	0.0006	0.0016	0.002	0.0002	0	0.0106	0	0	0.002	0.0052	0	0.0012	0.0006	0.0012	0	0	0	0	0.0052	0	0	0.0022	0.0034	0.0002	0	0	0	0	0	0.0004	0	0	0.0014	0.0072	0	0	0.0052	0.0036	0	0.003	0.01	0.0006	0.0004	0	0	0	0	0.001	0.002
173945	0	0.001	0.004	0.0208	0	0.001	0	0	0.006	0	0	0	0.0134	0.0032	0	0	0	0	0	0	0	0	0	0	0	0	0	0	0	0	0	0	0	0	0	0	0	0	0	0.003	0	0	0	0	0	0	0	0.0054	0.0028
1116913	0	0	0	0	0	0	0	0	0	0	0	0	0	0	0.0002	0.0002	0	0	0	0.0008	0.001	0	0.0002	0.0004	0	0	0	0	0	0.0002	0.0004	0	0	0	0	0	0	0	0	0	0.0002	0	0.0004	0.0002	0	0	0.0002	0	0
1106988	0.0004	0.0004	0	0	0	0	0.0118	0.0004	0	0.0218	0.0006	0	0	0.0004	0.0006	0	0	0	0.0188	0	0	0	0.0002	0	0	0	0	0	0.0004	0.0066	0.0008	0.0002	0	0.005	0.0004	0	0	0.0006	0.0034	0	0	0	0.0008	0.0012	0.0002	0	0.0002	0	0
4357652	0.0002	0	0	0	0.003	0	0	0.0006	0.0006	0	0.005	0.0002	0	0.0008	0.0004	0.0008	0	0	0	0.005	0.0122	0.004	0	0.004	0.007	0	0	0.0024	0.0016	0.0002	0.0022	0.0056	0	0	0.01	0	0.004	0.0012	0.0036	0	0	0	0.0078	0.0056	0.0008	0.011	0	0	0
1106195	0.0008	0	0.0004	0	0.003	0	0.0006	0.0016	0.0004	0.0002	0.0092	0.0006	0.0012	0	0	0	0.0026	0	0	0	0.0048	0.0026	0.006	0.0006	0.0074	0.0082	0.0094	0.0012	0	0.0006	0.0028	0.0056	0.0056	0	0.0088	0.0002	0.0052	0.0004	0.0098	0.0014	0.0006	0	0.0116	0.005	0.0094	0.0036	0.0006	0	0
1105593	0	0	0	0	0	0	0	0.0012	0	0	0	0.0004	0	0	0	0.0006	0	0	0	0	0	0	0.0002	0	0.0002	0.001	0.003	0	0.0004	0	0	0	0	0	0	0.0012	0	0	0.0008	0.0008	0.0022	0	0	0	0	0	0	0	0
1028553	0.0022	0.0004	0.0002	0	0.0038	0	0.0028	0.0004	0.001	0	0.006	0.0028	0.0002	0.0002	0.001	0.0018	0.0004	0	0	0.0014	0.002	0.0018	0.001	0.0008	0.003	0.0004	0.0014	0	0.001	0.0032	0.0034	0.007	0.0018	0.001	0.0008	0.0038	0.0018	0.0014	0.002	0.0012	0.0038	0	0.0026	0.0062	0.0066	0.0002	0.003	0	0
275296	0	0	0.0048	0.0006	0.0022	0	0.0022	0.0006	0.0028	0	0.0006	0	0	0.0006	0	0.0002	0.0002	0	0	0	0.0004	0.0032	0	0	0	0.0008	0.002	0	0	0	0	0	0	0	0.0008	0	0	0	0.0002	0.0028	0	0	0	0	0.0006	0	0	0	0
3191082	0	0	0	0	0	0	0	0	0	0	0	0	0.0002	0	0	0	0	0	0	0	0.0004	0.0008	0	0	0	0	0	0	0	0	0	0.0002	0	0	0	0	0.0002	0	0	0	0	0	0.0002	0.0002	0	0.0004	0	0	0
1126691	0	0.005	0	0	0	0.0018	0	0.0056	0	0.001	0.0002	0	0	0	0	0	0.0038	0	0.0006	0	0.0002	0.001	0.0098	0	0.0048	0.0002	0.003	0.0048	0	0	0	0	0	0	0.0004	0	0	0	0.0048	0	0	0.0016	0	0	0.006	0.0006	0	0	0
10596	0	0	0	0	0.0002	0	0	0	0.005	0	0.007	0.0036	0	0	0	0	0.0006	0	0	0.009	0	0.0038	0	0.0006	0.0016	0	0	0	0	0	0.0186	0	0	0.0014	0	0	0.015	0	0	0	0	0.0006	0	0.004	0	0	0	0	0
1066748	0.0002	0.0002	0	0	0	0	0.0004	0.0002	0	0	0.0016	0.0002	0	0	0.0004	0.0002	0	0	0	0.0018	0.0012	0.0006	0	0.0002	0.0006	0.0002	0.0004	0	0.0004	0.0006	0.0002	0.0022	0	0.0002	0.0004	0.0002	0.0008	0.0002	0.0006	0	0	0	0.0004	0.0008	0	0	0	0	0
1037032	0.0002	0	0	0	0.0012	0	0	0	0.0016	0	0.0004	0	0.0008	0	0.0006	0	0	0	0	0.001	0.001	0.0002	0	0.0002	0.0016	0.0004	0.0012	0	0.0002	0.0006	0.0014	0.0024	0	0.0022	0	0.0004	0.001	0.0006	0.0006	0	0.0006	0	0.0008	0	0.0012	0.0012	0	0.0002	0
130773	0.0042	0.0004	0.0074	0.001	0	0.0034	0	0	0.0044	0	0	0	0	0	0.0012	0.0026	0.0038	0	0	0	0	0.0004	0	0.0006	0.0004	0	0	0.0002	0	0	0	0	0	0.01	0	0.001	0	0.001	0.0002	0	0	0	0	0.0002	0	0	0	0.0198	0.0012
4363196	0.0074	0	0.0006	0	0.001	0	0.0032	0.0018	0.0002	0.0004	0.0048	0.0052	0	0.0004	0	0	0.0008	0	0	0	0.0004	0.0002	0.0014	0	0	0.0016	0.0008	0.007	0	0.0044	0.0126	0.005	0.0012	0	0.0014	0	0.0002	0.0002	0.0006	0	0	0	0.0014	0.0014	0.0006	0.0034	0	0	0
1103065	0	0.0008	0	0	0	0	0	0	0	0	0	0	0	0	0.0004	0	0	0	0	0.0004	0.0016	0.0006	0.0004	0.0002	0.0002	0.0004	0.006	0	0.0006	0.0002	0	0	0.0016	0	0	0.0018	0	0	0.0004	0	0.0002	0.001	0.0002	0	0.0022	0	0.0014	0	0
1139840	0.0014	0.0002	0	0	0.0014	0	0.0006	0.0006	0	0.1742	0.0004	0.0016	0	0.0094	0	0.0012	0	0	0.0096	0.0066	0.0006	0.0012	0.0012	0	0.0012	0	0	0.0002	0.0002	0.0012	0.0012	0.0452	0	0.0002	0.0022	0.0048	0.0032	0.001	0.0014	0	0.001	0	0.0008	0.0004	0.0018	0.0002	0.0018	0	0
200101	0	0	0	0	0	0	0	0	0	0	0	0	0	0	0.0002	0	0	0	0	0	0	0	0	0.0002	0	0	0	0	0	0.0002	0.0032	0	0	0	0	0.004	0	0.0002	0.0006	0	0	0	0	0	0	0	0	0	0
104620	0.0002	0	0	0	0	0	0	0	0	0	0	0	0.0002	0	0	0	0	0	0	0	0	0	0	0	0	0	0	0.0004	0	0	0	0	0	0.0014	0	0	0	0	0	0	0	0	0	0	0	0	0	0	0
1827950	0	0	0	0	0	0	0	0	0	0	0	0	0	0	0	0	0	0	0	0	0.0002	0.0014	0	0	0.0028	0	0	0	0.0402	0	0	0	0	0	0	0	0	0	0	0	0.0002	0.001	0.0018	0	0	0	0	0	0
201992	0	0	0	0	0.0002	0	0	0	0.0006	0	0	0	0.0004	0	0	0	0	0	0	0	0	0	0	0	0	0	0.0002	0	0	0	0	0	0	0	0.0034	0	0	0.0008	0.0002	0	0	0	0	0	0.0002	0	0.0004	0.0002	0
1001967	0.0004	0.0006	0.0032	0.0002	0.0014	0	0.0024	0.0002	0.0024	0.0048	0.0014	0.0008	0	0	0.0004	0.0016	0.0002	0	0	0	0.0048	0.0002	0	0.001	0.0022	0.0004	0.0026	0	0	0.0032	0.0014	0.0002	0	0.0006	0.012	0.0088	0.002	0	0.0028	0.0006	0.0018	0	0.0028	0.0008	0.002	0.0006	0.003	0	0
495515	0	0	0	0	0	0	0	0	0	0	0	0	0	0	0	0	0	0	0	0	0	0	0	0	0	0	0	0.0006	0	0	0	0	0	0	0	0	0	0.0002	0.0002	0	0	0	0	0	0	0	0	0.0006	0
1054236	0	0	0.0006	0	0.0008	0	0.0016	0	0	0	0.003	0	0	0	0	0.002	0.0008	0	0	0	0.0012	0	0.0006	0.0008	0.008	0.0022	0	0	0.0242	0	0	0	0	0	0	0	0	0	0.0018	0.0002	0	0	0	0	0.002	0	0.0048	0	0
101152	0.0006	0.009	0	0	0	0.0016	0.0004	0.0048	0.0014	0.0012	0	0.0078	0.0022	0	0	0.0002	0.003	0	0.0002	0	0	0	0	0	0.0002	0.0096	0.0042	0.0086	0.0018	0	0.0002	0	0	0	0.0008	0	0	0	0.003	0	0	0.032	0	0.0006	0.0026	0	0	0	0
1136287	0.0004	0	0	0	0	0	0	0	0	0	0	0	0	0	0	0	0	0	0	0	0	0	0	0	0	0	0	0	0	0.0006	0	0	0	0	0.0002	0	0.0002	0	0	0	0	0	0.0002	0	0	0	0	0	0
167253	0	0	0	0	0	0	0	0	0	0	0.0006	0	0	0	0	0	0	0	0	0	0	0.0014	0.0002	0	0	0	0	0	0	0.0002	0.0002	0.0002	0	0.0002	0	0	0	0	0.0004	0	0	0	0	0	0	0	0	0	0
235668	0	0	0	0	0	0	0	0	0	0.0002	0	0	0	0.0002	0	0	0	0	0	0	0	0.0002	0	0.0004	0	0	0	0	0	0	0.0002	0	0	0	0	0.0014	0	0	0	0	0	0	0	0.0012	0	0	0	0	0
4384314	0	0	0.0002	0	0.0446	0	0	0	0	0	0.0006	0.0004	0	0	0.0006	0.0002	0	0	0	0.0004	0.0008	0	0	0.0068	0.0002	0	0.0018	0	0	0	0	0.0036	0	0	0	0.0016	0.0028	0	0.001	0	0.0012	0	0.0014	0.0166	0	0.0004	0	0	0
1085798	0	0	0	0	0	0	0	0	0	0	0	0	0	0	0	0.0004	0	0	0	0.0016	0.0002	0.0008	0	0	0	0	0	0.0002	0	0	0.0018	0.0002	0	0.0014	0	0	0.0016	0	0.0002	0	0	0	0.0008	0.0006	0	0	0	0	0
209576	0.0052	0.0012	0	0	0.004	0.0002	0.002	0	0	0.0002	0	0.0054	0	0	0.0006	0	0	0	0	0.005	0	0.0002	0	0	0	0.0012	0.0066	0	0	0	0.0054	0.0032	0	0	0	0	0.0006	0	0.0028	0	0.001	0	0.0004	0	0.0004	0.001	0	0	0.0002
3881469	0	0	0	0	0	0	0	0	0	0	0	0	0	0	0	0	0	0	0	0	0.0002	0.0016	0.0006	0	0	0	0	0	0	0	0	0	0	0	0	0.0002	0	0	0	0	0.0004	0	0.0006	0	0	0	0	0	0
224671	0	0	0	0	0	0	0.0014	0.0014	0	0.0002	0.001	0.0016	0.0002	0	0	0	0	0	0	0.0012	0.0008	0.0002	0.0004	0	0.002	0.0002	0.0002	0	0	0.0004	0.0012	0.002	0	0.0012	0.0008	0	0	0.0002	0.0246	0	0.0004	0	0	0.0052	0	0.001	0.0002	0.0002	0
1616059	0	0.001	0	0	0	0	0	0	0	0.013	0	0	0	0	0	0	0	0	0	0	0	0	0	0	0	0	0	0	0	0	0.0002	0.003	0	0	0	0.0008	0.0004	0	0	0	0	0	0	0.0014	0	0	0	0	0
1557169	0	0	0.003	0.001	0	0.0098	0	0.0004	0.0016	0.004	0	0.0002	0	0	0	0	0	0	0.0004	0	0	0	0.0032	0	0	0	0.0002	0	0	0	0	0	0	0.004	0	0	0.0006	0.0048	0	0.0026	0.0016	0.0138	0.004	0	0	0.0018	0	0.0002	0.0002
188688	0	0	0	0	0	0	0	0	0	0	0.0008	0	0	0	0	0	0	0	0	0	0	0	0	0	0	0.001	0.002	0	0	0	0	0	0	0	0	0	0.0008	0	0.001	0	0.0012	0	0	0	0.0002	0	0	0	0
1134800	0	0	0	0	0.0006	0	0.0014	0	0	0.0002	0.0018	0.0004	0	0	0.0076	0	0.0002	0	0	0.0004	0.0002	0.0002	0	0.0002	0.0006	0.0004	0.0002	0	0	0.0004	0	0	0	0.0004	0.0002	0	0	0.0384	0.001	0.0002	0	0	0.0264	0.001	0	0	0	0	0
1080445	0.0008	0	0	0	0.0002	0	0	0	0	0	0	0.0086	0	0	0	0	0.0002	0	0.0002	0.0012	0	0.0006	0	0	0.0004	0	0	0	0	0	0.003	0.0002	0	0.0008	0	0	0.003	0.0002	0	0	0.0002	0	0	0.0086	0.0002	0.0046	0	0.0006	0
110215	0	0	0	0.0004	0	0	0	0	0	0	0	0.014	0	0	0	0	0	0	0	0.0052	0	0	0	0.0002	0	0	0	0	0	0	0.0018	0.0008	0	0.0004	0	0	0	0	0.0002	0	0	0	0	0.0002	0	0.0004	0	0	0
210132	0	0	0.0004	0	0.0016	0	0	0.0002	0.0014	0	0	0	0	0	0	0	0	0	0	0.001	0.0004	0	0.0008	0	0	0	0.0002	0	0	0	0.0006	0	0	0	0	0	0.0012	0	0.0004	0	0.0004	0.0006	0.0012	0	0	0	0	0	0
1096339	0.0024	0.0632	0.0054	0.0002	0	0.0062	0	0.0122	0	0.1368	0.0034	0.001	0.0364	0.0002	0.004	0	0	0.1516	0.0444	0.0002	0	0.0062	0	0	0.0016	0.0016	0.002	0.1482	0.0002	0.0576	0	0.0178	0	0.001	0.0164	0.0288	0.004	0.0076	0.013	0	0.0152	0.0388	0	0.0002	0	0	0	0.0066	0.0448
168260	0	0	0	0.0002	0	0.0006	0	0	0	0	0	0	0	0	0.0008	0.0006	0	0	0	0	0	0.0002	0	0	0	0	0	0	0	0	0	0	0	0	0	0.0016	0	0	0	0.0038	0	0	0	0	0	0	0	0	0.0028
303643	0	0	0	0	0.0044	0	0	0	0	0	0	0	0	0	0	0	0.002	0	0	0	0.0054	0	0	0	0	0	0.0006	0	0	0	0.0018	0	0.0124	0	0	0	0	0	0	0	0	0	0	0	0	0	0	0	0
340714	0	0	0	0	0	0	0	0	0	0	0	0	0	0	0	0	0.0002	0	0	0	0	0	0	0	0	0.0004	0.0004	0	0.0002	0	0	0	0	0	0	0	0.0008	0	0.0002	0.0002	0	0	0.0004	0.0006	0	0	0.0002	0	0
151870	0	0	0.001	0	0	0	0	0	0	0	0	0	0	0	0	0.0004	0.0006	0	0	0	0	0	0	0	0	0	0	0	0	0	0	0	0.0002	0	0	0	0	0.0108	0	0	0	0.0002	0.0052	0	0	0	0	0.0004	0.0028
1138550	0	0	0	0	0	0	0.001	0.0002	0	0	0.0138	0	0	0	0.008	0.0002	0	0	0	0.0016	0	0.0002	0	0	0.0008	0	0.0082	0	0	0	0.0006	0	0	0.0626	0	0	0	0	0.0032	0	0	0	0.0002	0	0	0	0	0	0
128041	0	0	0	0	0.0022	0	0	0	0	0	0.0008	0.0014	0	0	0	0.0012	0	0	0	0.002	0.0034	0.0102	0.0004	0.0018	0.008	0.0026	0.0086	0	0	0.031	0.0006	0.0254	0	0.0048	0.0052	0	0.0016	0	0.0044	0.0002	0.0018	0	0.003	0.0014	0.0096	0.0052	0	0	0
209825	0	0	0	0	0.0004	0	0.0004	0.0002	0	0	0	0	0	0.0002	0	0	0	0	0	0	0.0002	0.0002	0	0	0	0	0	0	0.0002	0.0008	0.0008	0.001	0	0	0.0002	0	0	0	0.0004	0	0	0	0	0.0004	0.0002	0	0	0	0
148501	0	0	0	0	0	0	0	0	0	0	0	0	0	0	0	0	0	0	0	0	0	0.0004	0	0	0	0	0	0	0.0002	0	0	0	0	0	0	0	0	0	0	0	0	0	0.0004	0	0	0	0	0	0
275479	0	0	0	0	0	0	0	0	0	0	0.0006	0	0	0	0	0	0	0	0	0	0	0.0002	0	0	0	0	0	0	0	0	0	0	0	0	0	0	0.0002	0	0	0	0	0	0	0	0	0	0	0	0
1130851	0	0	0	0	0	0	0	0	0	0	0.0002	0.0002	0	0	0	0	0	0	0	0	0	0	0	0	0.0018	0.0024	0	0	0.0014	0	0	0	0	0	0	0.0044	0	0	0	0	0	0	0	0	0	0	0.0002	0	0
1136342	0	0	0	0	0	0	0	0	0	0	0.0006	0	0	0	0	0	0	0	0	0.0004	0	0	0	0	0	0	0.0002	0	0	0	0	0	0	0	0	0	0.0002	0	0	0	0	0	0	0	0	0	0	0	0
1104688	0.0042	0	0	0	0	0	0	0.0002	0	0	0	0	0	0.0006	0.0018	0.0002	0	0	0	0	0	0	0	0	0.0002	0	0	0	0.0004	0.0004	0.0332	0.0002	0	0.0006	0	0	0	0.0002	0	0	0	0	0.0002	0	0.0006	0	0.0002	0	0
4445049	0	0	0	0	0	0	0	0	0	0	0.0002	0	0.0002	0.0002	0	0	0	0	0	0	0	0	0	0.0002	0	0	0	0	0	0.0002	0	0.0008	0	0	0	0	0	0	0	0	0	0	0	0.0002	0.0002	0	0	0	0
126849	0	0	0	0	0.0002	0	0	0	0	0	0	0	0	0	0	0	0	0	0	0	0.0002	0	0	0	0	0	0	0	0	0	0	0.0002	0	0.0002	0.0006	0	0	0	0	0	0	0	0	0	0	0	0	0	0
1544503	0.0004	0	0	0	0	0	0	0	0	0	0	0.0002	0	0	0	0	0	0	0	0	0.0002	0	0	0	0	0	0	0	0	0	0	0	0	0	0	0	0.0008	0	0.0002	0	0	0	0	0	0	0	0	0	0
161392	0	0	0	0	0	0	0	0	0	0	0	0	0	0	0	0	0	0	0	0	0	0	0	0.0004	0	0	0	0	0	0	0	0	0	0	0	0	0	0	0	0	0	0	0	0	0	0	0	0	0
143475	0	0	0.0002	0	0.0002	0	0	0.0002	0	0	0.0004	0	0.0002	0	0	0.0004	0.0002	0	0	0	0.0002	0.0004	0	0	0.0016	0.0002	0.0006	0	0.0002	0.0006	0.0014	0.0006	0	0	0	0.0002	0	0	0.0004	0.0002	0.0002	0	0.0004	0.0008	0	0.0006	0.0002	0	0
1009857	0.0004	0	0	0	0	0	0	0	0	0	0.0028	0	0	0.0004	0	0	0	0	0	0	0	0.0004	0	0	0.0002	0	0	0	0	0.0002	0.0002	0.0004	0.0002	0	0	0	0.002	0	0.0008	0	0	0	0.0002	0	0	0	0	0	0
235910	0	0	0	0	0	0	0.0002	0	0	0	0.0002	0	0	0	0	0	0	0	0	0.0002	0.0002	0	0	0	0.0004	0	0	0	0	0	0.001	0.0006	0	0	0	0	0.0004	0	0.0002	0	0	0	0	0.0004	0.0008	0	0.0004	0	0
199416	0	0	0	0	0	0	0	0	0	0	0	0	0	0	0	0	0	0	0	0	0.0002	0	0	0	0	0	0	0	0	0	0.0004	0.001	0	0	0	0	0.0016	0	0	0	0	0	0	0.0016	0.0002	0	0	0	0
107784	0.0106	0.0008	0	0.0018	0.0032	0.0004	0.0036	0.0018	0.0114	0.0014	0.0024	0.0086	0.008	0.0034	0.0014	0.0016	0	0.0008	0	0.0004	0.0008	0.0098	0.012	0.0002	0.0106	0.004	0.0012	0.0112	0	0.0006	0.0018	0.0028	0.0086	0.0162	0.0198	0.007	0.0012	0.0194	0.0044	0.001	0.0018	0	0.002	0.0026	0.0132	0.006	0.0004	0.002	0.0008
114295	0.0002	0	0	0	0	0	0	0	0	0	0	0	0	0	0	0	0	0	0	0	0	0	0	0	0	0	0	0	0	0	0	0	0	0	0	0	0	0	0.001	0	0	0	0	0	0	0	0	0	0
10442	0.017	0.0036	0.0338	0.0034	0	0.0024	0.0074	0.0108	0.0108	0.0016	0.0382	0.01	0.0242	0.0028	0.0092	0.0056	0.0078	0	0.0002	0.0406	0.0504	0.0126	0.0014	0.0058	0.0148	0.0252	0.0676	0	0.0028	0.0418	0.0536	0.0064	0.0198	0.028	0.1084	0.0426	0	0.028	0.0154	0.0088	0.008	0.0086	0.0222	0.0374	0	0.0332	0.0604	0.0154	0.0026
225306	0	0	0	0	0.0018	0	0	0	0.0004	0	0.0026	0	0	0	0	0	0	0	0	0	0	0	0	0.0008	0.0002	0	0	0	0	0	0	0.0014	0	0.0046	0	0	0	0	0	0.0004	0	0	0	0	0.001	0	0	0	0
28109	0	0	0	0	0	0	0	0	0	0	0	0	0	0	0	0	0	0	0	0	0	0	0	0	0	0	0	0.001	0	0	0	0	0	0	0.0018	0	0	0	0	0	0	0	0	0	0	0	0	0	0
211593	0	0	0	0	0.0004	0.0106	0	0.0002	0	0	0	0	0	0	0	0	0	0	0	0	0	0	0	0	0	0	0	0	0	0	0	0	0	0	0	0.002	0	0	0	0	0	0	0	0	0	0	0	0	0
240252	0	0	0	0	0	0	0	0.0016	0	0	0	0	0	0.0012	0	0	0	0	0	0	0	0	0	0	0.0002	0	0.0004	0	0	0	0	0	0	0	0	0	0	0	0	0	0.0052	0	0	0	0	0	0	0	0
2310825	0	0.0002	0	0	0	0	0	0	0	0.0102	0	0	0	0	0	0	0	0	0	0	0	0	0	0	0	0	0	0	0	0.0006	0	0	0	0	0	0.0004	0	0	0	0	0	0	0	0	0	0	0	0	0
154353	0.0002	0	0	0	0	0	0	0	0	0	0	0.0006	0	0	0	0	0	0	0	0	0	0	0.0002	0	0.0002	0	0	0	0	0.001	0	0	0	0.0004	0	0	0.0006	0	0.0004	0	0	0	0.0006	0.0006	0	0.0002	0	0	0
103288	0.0016	0	0	0.0014	0.0006	0	0.0004	0.0036	0.0004	0.0002	0.001	0.0036	0.0018	0.0006	0.0008	0	0	0.0022	0	0.0012	0.0162	0.0012	0	0.0004	0.0002	0.005	0.0034	0	0.0022	0.0028	0.0024	0.017	0.0008	0.0016	0.0044	0.001	0.002	0.0018	0.008	0.0044	0.0034	0	0.002	0.0012	0.0064	0	0	0	0.002
109587	0	0.0014	0.001	0	0	0.0052	0	0.0004	0	0	0	0	0.0004	0.0244	0	0	0	0	0	0.0012	0.0002	0.0042	0.0234	0	0.0002	0	0	0	0.0002	0.0006	0	0	0.0196	0	0.0024	0.0074	0.0006	0	0	0.0786	0.001	0.0018	0.0042	0.0002	0.0066	0	0	0	0
1638571	0.0002	0	0	0	0	0	0	0	0	0	0	0	0	0	0	0.0002	0	0	0	0	0.0002	0	0	0	0	0	0	0	0	0	0	0	0	0	0	0	0	0.0002	0	0	0	0	0	0	0	0	0	0	0
190786	0	0	0	0	0	0	0	0	0	0	0	0.0006	0	0	0	0	0	0	0	0	0	0	0	0.0002	0	0.0002	0.0002	0	0	0	0	0	0	0	0	0	0	0	0.0014	0	0	0	0.0002	0	0	0	0	0	0
1007607	0.0008	0	0.0004	0	0.0006	0	0.001	0	0.0004	0	0.0008	0.0004	0.0014	0	0	0.0002	0	0	0	0.0276	0.0004	0.0002	0	0.0018	0.0008	0.0006	0	0	0	0.0008	0.0002	0.0002	0.0002	0.0006	0	0.003	0	0.0002	0.004	0	0.0006	0	0	0.0014	0.001	0	0.001	0	0
196315	0.0022	0	0	0.0022	0	0.0004	0	0.002	0.0042	0	0	0	0	0.0044	0	0.0002	0	0	0.0008	0.0044	0	0	0	0	0	0	0	0.001	0	0	0	0	0	0	0	0	0	0.0004	0	0.0024	0	0	0	0	0	0	0	0.0286	0
1975714	0	0	0	0	0	0	0.0004	0	0	0	0	0.003	0	0.0024	0	0	0	0	0	0	0.0016	0.001	0	0	0	0.0004	0.0014	0	0	0	0.0008	0	0	0	0	0	0	0	0.0062	0	0	0	0	0.0042	0	0	0	0	0
1045198	0.0076	0	0.0002	0	0.0012	0.0004	0.0038	0.0018	0.003	0.0006	0.0006	0.003	0	0.0006	0	0	0.0048	0.0002	0	0.0002	0.009	0.0054	0	0.001	0.0102	0.003	0.0044	0	0.0006	0.0006	0.0114	0.0122	0	0.0148	0.0086	0.0112	0.0054	0.0014	0.0016	0.001	0	0	0.0042	0.0014	0.0002	0.0024	0	0	0
1107583	0	0	0	0	0	0	0.0002	0	0	0	0	0.0006	0	0	0	0	0	0	0	0	0	0	0	0	0	0	0	0	0.0002	0	0.0002	0.0004	0	0	0.0002	0	0.0004	0.0002	0	0	0	0	0	0	0	0	0	0	0
1130846	0	0.0008	0	0	0.005	0	0	0	0	0	0	0	0	0	0	0	0	0	0	0	0.0016	0	0	0	0	0	0	0	0.0002	0	0	0	0	0	0	0.0024	0.0002	0	0	0	0	0	0	0	0	0	0	0	0
100054	0	0	0	0	0	0	0	0	0	0.0002	0.0004	0	0	0	0	0	0	0	0	0	0	0.0002	0	0	0.0002	0.0004	0.0002	0.0004	0.0002	0	0.0004	0	0.0004	0	0	0	0	0.0002	0.0008	0	0	0	0	0	0.0002	0	0.0002	0	0
1010721	0.0026	0.002	0	0	0.0006	0	0.0058	0	0.0004	0	0.02	0.0004	0.0022	0.0034	0.0032	0.0038	0.002	0	0	0.0082	0.0066	0.0038	0.0006	0.0014	0.0002	0.0064	0.0156	0	0	0.0022	0.003	0.0072	0	0.001	0.0058	0	0.027	0.0014	0.0048	0.0006	0.0084	0	0.0172	0.0034	0	0.0076	0	0	0
1107898	0.001	0	0.0002	0	0.0002	0	0	0.0012	0.0026	0	0.0014	0.0016	0	0.0038	0	0	0	0	0	0	0.0002	0.0006	0.0002	0.002	0.0022	0.0002	0.0118	0	0	0	0.0002	0	0	0.0002	0.0006	0	0.0004	0.0002	0.0002	0.001	0	0	0.001	0.003	0.005	0.0016	0.0012	0	0
1026524	0	0.0036	0.0022	0.0012	0.0012	0.0012	0.001	0.0028	0.0002	0	0.0006	0.0002	0.0034	0.005	0.0002	0.003	0.0006	0	0.0016	0.0028	0.0048	0.0062	0	0.0172	0.0002	0.0004	0.0018	0.0002	0	0.0002	0	0.0014	0.0026	0.0014	0	0	0	0.0096	0.003	0.0132	0	0	0.0028	0.0002	0	0.002	0	0	0
112063	0.0002	0	0	0	0	0	0	0	0	0	0.0004	0.0002	0	0	0	0	0	0	0	0	0	0	0	0	0.001	0.0002	0.0002	0	0	0	0	0.0006	0	0	0	0	0.0004	0.0008	0.0002	0.0002	0	0	0	0.0018	0	0	0	0	0
1546868	0.001	0	0	0	0.0022	0	0.0008	0	0.0008	0	0.0022	0.0022	0.0008	0.0002	0	0	0.0018	0.0002	0	0.0032	0.004	0.0192	0.001	0.0006	0.0016	0	0.0048	0	0.0002	0.0024	0.0004	0	0.001	0.009	0.0052	0.0044	0.0004	0.0018	0.0016	0	0.002	0	0.0014	0.028	0.0036	0	0.0006	0.0004	0
1079481	0	0	0	0	0	0	0.006	0	0	0	0	0.0004	0	0	0	0	0	0.0012	0	0	0	0	0	0	0	0	0	0	0.0002	0	0	0	0.0004	0	0	0.012	0	0	0	0	0	0	0	0	0	0.002	0	0.0002	0
109173	0.0056	0.0016	0.0018	0	0.008	0	0.0008	0.002	0	0.002	0.0072	0.002	0	0	0.0016	0.0054	0.0268	0	0	0.017	0.0142	0.0004	0.0028	0.0006	0.0014	0.0074	0	0	0	0.0148	0.0134	0	0	0.009	0.0022	0.0002	0	0.028	0.007	0.0024	0.0282	0	0.0188	0.0214	0.0002	0.0036	0.0006	0	0
1105919	0.0042	0	0	0.0016	0.0002	0	0.0008	0	0.0008	0.001	0.0004	0	0	0.0016	0.0006	0	0.0042	0.0002	0.0022	0.0022	0.0026	0.0014	0.0006	0.0006	0.0002	0	0.0028	0.0044	0	0	0.0006	0	0	0.0002	0	0	0.001	0.0024	0.0018	0.0002	0	0	0.0038	0.0004	0.001	0.0016	0.0006	0.004	0.0002
4296719	0	0	0	0	0	0	0	0	0	0	0	0	0	0	0	0	0	0	0	0	0	0	0	0	0	0	0	0	0	0	0	0	0	0	0	0	0	0.0012	0	0	0	0	0	0.0002	0	0	0	0	0
4367701	0	0	0	0	0	0	0	0	0	0	0	0	0	0	0	0	0	0	0	0	0	0	0	0	0	0	0	0	0	0.0002	0	0	0	0	0	0	0	0	0	0	0	0	0	0	0	0	0	0	0
4393099	0	0	0	0	0	0	0	0	0	0	0	0	0	0	0	0	0	0	0	0	0	0	0	0	0	0	0	0	0	0	0	0	0	0	0	0	0	0	0	0	0	0	0	0	0	0	0	0	0
4395734	0	0	0	0	0	0	0	0	0	0	0.002	0	0	0	0	0	0	0	0	0	0	0	0	0	0	0	0	0	0	0	0.0002	0.0002	0	0	0	0	0	0	0.0002	0	0	0	0	0	0	0	0	0	0
1767472	0	0	0	0	0	0	0	0	0	0	0	0	0	0	0.0002	0	0	0	0	0	0	0.0002	0	0	0	0	0	0	0	0	0	0	0	0	0	0	0.0006	0	0	0	0	0	0	0	0	0	0	0	0
1143479	0	0	0	0	0	0	0.0002	0	0	0	0	0	0	0	0	0	0	0	0	0.0006	0	0	0	0	0	0	0	0	0	0	0	0	0	0	0.0008	0	0	0.0002	0	0	0	0	0	0	0	0	0	0	0
3740756	0	0	0	0	0	0	0	0	0	0	0.0002	0.0002	0	0	0	0	0	0	0	0.0026	0	0	0	0	0	0	0.0026	0	0	0	0	0	0	0	0	0	0	0	0	0	0	0	0	0	0	0	0	0	0
171264	0	0	0	0	0.0014	0	0	0	0	0	0.0052	0	0	0	0	0	0	0	0	0	0	0.0002	0	0	0	0	0.0012	0	0	0	0.0008	0.0002	0.0016	0	0	0	0.0002	0	0.0008	0	0	0	0.0006	0	0	0	0	0	0
104248	0.0062	0.0012	0.0008	0.0004	0.0004	0.0012	0	0.0006	0.0092	0	0.001	0.0024	0.0004	0	0.0002	0	0.022	0	0	0.0008	0.002	0.0024	0	0	0.019	0.001	0.0008	0.009	0.0006	0.0004	0.0008	0.0006	0.0006	0	0.0002	0	0	0.0004	0.001	0.0008	0.0002	0	0.0008	0.0008	0.0012	0.0002	0.0028	0.0058	0
1676137	0	0	0	0	0	0	0.0082	0	0	0	0	0	0	0	0.0736	0	0	0.0002	0	0	0	0	0	0	0	0	0	0	0	0	0	0	0	0	0.0034	0	0	0	0	0	0	0	0	0	0	0	0	0	0
166235	0	0	0	0	0	0	0	0	0	0	0	0	0	0	0	0	0	0	0	0	0	0	0	0	0	0	0	0	0	0	0	0	0	0	0	0	0	0	0	0	0	0	0	0	0	0	0	0	0
778029	0.0006	0	0	0	0.0086	0	0.0138	0	0.0048	0	0.011	0.0006	0.003	0	0.0022	0.0002	0.002	0	0	0.0074	0.0118	0.0126	0	0.0014	0.0022	0.0064	0.0132	0	0	0.0104	0.032	0.0424	0	0	0	0	0.0098	0.0064	0.0096	0.0002	0.0016	0	0.0004	0.0038	0.0108	0.004	0.021	0.0012	0
111394	0	0	0	0	0	0	0	0	0	0	0	0	0	0	0	0	0	0	0	0	0	0	0	0	0	0	0	0	0	0	0	0	0	0	0	0	0	0	0	0	0.0002	0	0	0.0002	0	0	0	0	0
195168	0	0	0	0	0	0	0	0	0	0	0	0	0	0	0	0	0	0	0	0	0	0	0	0	0	0	0	0	0	0	0	0	0	0	0	0	0	0	0.0002	0	0	0	0	0	0	0	0	0	0
262849	0	0	0	0	0	0	0	0	0	0	0	0	0	0	0	0	0	0	0	0	0	0	0	0	0	0	0	0	0	0	0	0	0	0	0	0	0.0004	0.0006	0	0	0	0	0	0	0	0	0	0	0
528577	0	0	0	0	0	0	0	0	0	0	0	0	0	0	0	0	0.0018	0	0	0	0	0	0	0	0	0	0	0	0.0002	0	0	0	0.0018	0	0	0	0	0	0	0	0	0	0	0	0	0	0	0	0
1123057	0	0	0	0	0	0	0	0	0	0	0	0	0	0	0	0	0	0	0	0	0	0	0	0	0	0	0	0	0	0	0.0002	0.0002	0	0	0	0	0	0	0	0	0	0	0	0	0	0	0	0	0
1961384	0	0	0	0	0.0042	0	0	0	0	0	0	0	0	0	0	0	0	0	0	0	0	0.0002	0	0	0	0	0.0008	0	0	0	0	0	0	0	0	0.001	0	0	0	0	0	0	0	0	0	0	0	0	0
4296989	0	0	0	0	0	0	0	0	0	0	0	0	0	0	0	0	0	0	0	0	0	0	0	0	0	0	0	0	0	0	0.0002	0	0	0	0	0	0	0.0002	0	0	0	0	0	0.0004	0	0	0	0	0
4399367	0	0	0	0	0	0	0	0	0	0	0	0	0	0	0	0	0	0	0	0	0	0	0	0	0	0	0	0	0	0	0	0	0	0	0	0	0	0	0	0	0	0	0	0	0	0	0	0	0
2125432	0	0	0	0.001	0.0012	0	0.0006	0.004	0	0	0	0	0	0	0.003	0.0004	0	0	0	0.0034	0	0.0006	0	0	0	0.0116	0	0	0	0	0.0006	0	0	0	0.0342	0	0.001	0	0.0026	0	0.0004	0	0.0006	0.0004	0	0.0024	0.0006	0	0.0004
270321	0.0002	0	0	0	0	0	0	0	0	0	0	0	0	0	0	0	0	0	0	0	0	0	0	0	0.0002	0.0002	0	0	0	0	0	0	0	0	0	0	0	0	0.0002	0	0	0	0	0	0	0	0	0.0002	0
1115104	0.0004	0	0	0	0	0	0	0	0	0	0	0	0	0	0	0	0	0	0	0	0	0	0	0	0	0	0	0	0	0	0	0	0	0	0	0	0	0	0	0	0	0	0	0	0	0	0	0	0
105129	0	0	0	0	0	0	0	0	0	0	0	0	0	0	0	0	0	0	0	0.0004	0	0	0	0	0	0.0002	0.0008	0	0	0.0002	0.0002	0.019	0	0	0	0	0.0002	0	0.0002	0	0	0	0.0008	0	0	0	0	0	0
103151	0.0002	0	0	0	0.0002	0	0.0034	0.0004	0	0	0	0.001	0.0036	0.0006	0.001	0	0.0004	0	0	0	0	0.0018	0.0006	0	0.0008	0.0006	0	0	0.0024	0.001	0	0	0.0014	0	0	0	0.0002	0	0.0002	0	0.0002	0	0.0002	0	0.001	0.001	0	0.0004	0
1011502	0	0	0	0	0	0	0	0.0004	0	0	0	0	0	0	0	0	0	0	0	0	0	0.0006	0	0	0.0002	0.0004	0	0	0	0	0	0	0	0	0	0	0.0002	0	0	0	0	0	0	0	0	0.0028	0	0	0
1112553	0	0	0.002	0	0	0	0	0	0	0	0	0	0	0	0	0	0	0	0	0	0	0	0	0	0	0	0.0006	0	0	0	0	0	0	0	0.0002	0.003	0	0	0	0.0008	0	0	0	0	0	0	0	0	0
219640	0.0016	0	0	0	0.0018	0	0	0.0002	0	0.0008	0.0004	0.0006	0	0.0002	0.0002	0.0012	0	0	0	0	0.001	0.0004	0	0.0026	0.0108	0.0104	0.006	0	0	0.0018	0.0038	0.0002	0	0.001	0.0002	0.0012	0.0016	0.0002	0.0006	0	0.0014	0	0.0006	0	0.001	0.0012	0.0004	0	0
137070	0	0	0	0	0	0	0	0	0	0	0	0	0	0	0	0	0	0	0	0	0	0	0	0	0	0	0	0	0	0.0002	0	0	0	0.0002	0	0	0	0	0	0	0	0	0	0.0004	0	0	0	0	0
1145250	0.0008	0.0054	0	0.001	0	0.0042	0.003	0.0002	0	0.0004	0.0024	0.0048	0.0044	0	0.001	0.0004	0.0116	0.0008	0.002	0.001	0	0.0048	0.0002	0.001	0.001	0	0.0028	0.0572	0	0	0	0.0044	0	0	0	0	0.0002	0	0.0004	0.0146	0.0002	0	0.0018	0.0002	0.0002	0	0.0068	0.045	0.0006
102438	0.0016	0.0174	0.0196	0.0168	0.0644	0.003	0.0508	0.0144	0.0306	0.007	0.0168	0.0082	0.0154	0.0126	0.007	0.0242	0.0172	0.0078	0	0.0084	0.0336	0.022	0.002	0.0274	0.0156	0.022	0.023	0.0096	0.0102	0.0148	0.004	0.0148	0.0024	0.0132	0.0218	0.0082	0.0068	0.0002	0.0262	0.0192	0.0016	0	0.0046	0.0144	0.007	0.0244	0.0166	0.003	0.0062
132784	0	0	0	0	0	0	0	0.0032	0	0	0	0	0.0066	0	0	0	0	0	0	0	0	0.0004	0	0	0	0	0	0	0.0006	0	0.0002	0	0.0024	0	0	0.014	0	0	0	0.0018	0	0	0	0	0.0006	0	0.0006	0	0
100033	0.0002	0	0	0	0.0448	0.0004	0	0.0002	0	0	0.0028	0.0008	0	0	0	0	0.0006	0.0002	0.0002	0.002	0.0012	0.0004	0	0	0.0024	0.0032	0.0014	0	0	0	0.0006	0.0028	0	0.0002	0.0012	0.0002	0.0002	0.0002	0.001	0.0008	0	0	0.0002	0.0002	0.0016	0.0002	0.0006	0	0
150837	0	0	0.0004	0	0.002	0	0	0.0082	0	0	0.0014	0	0.0002	0	0	0	0.0026	0.0002	0	0	0	0.0004	0	0	0.0012	0.014	0.0004	0	0	0	0	0.0054	0	0	0	0.0002	0	0	0	0	0.0008	0	0	0	0	0.0002	0	0	0
105480	0.0004	0	0	0	0.0008	0	0.0002	0	0.0002	0.0002	0.0006	0.0006	0	0.0002	0.0002	0.0026	0	0	0	0.0004	0.0004	0.0004	0	0.0002	0	0.0008	0	0	0.0002	0	0.0012	0.0002	0	0.0016	0	0.0008	0.001	0.0008	0.0002	0	0.0012	0	0.0008	0.0066	0.0006	0.0008	0.0018	0	0.0008
1030770	0.0004	0.0046	0	0	0.0032	0.0402	0	0	0	0	0	0	0	0	0	0	0	0	0	0.0058	0	0.002	0.0152	0	0.0002	0.0004	0	0	0	0	0	0	0.0064	0	0	0	0	0	0.0004	0	0	0	0	0	0	0	0	0	0
711733	0	0	0	0.0022	0	0	0.0054	0.008	0.0072	0	0	0.0034	0.0032	0	0	0	0	0	0	0	0	0	0	0	0	0.0184	0	0	0	0	0	0	0.0108	0	0	0	0.0068	0	0.0026	0	0	0	0	0.0074	0	0	0.0026	0	0.0122
2259726	0	0	0	0	0	0	0.0002	0	0	0.0002	0	0	0	0	0	0	0	0	0	0	0	0	0	0.0004	0	0	0	0	0	0	0	0	0	0	0	0	0	0.0002	0	0	0	0	0	0	0	0	0	0	0
107008	0	0	0	0	0	0	0.0014	0	0	0	0	0	0	0.0014	0.0042	0	0	0.0012	0	0	0	0.0018	0	0	0.0002	0.0004	0	0	0	0	0	0	0	0	0	0	0	0.0004	0	0	0	0	0	0.0002	0	0	0	0	0
1126361	0.0006	0.0002	0	0	0	0	0.0054	0.0012	0.0002	0	0.0166	0.006	0	0	0	0	0	0	0	0.0038	0.0022	0.0016	0	0.0006	0.0026	0	0.0032	0	0.0006	0.0006	0	0.011	0.0006	0	0.0026	0	0.0002	0	0.004	0	0.001	0	0.0028	0.0058	0.0034	0	0.0082	0.0002	0
511571	0.0002	0	0	0	0	0	0	0	0	0	0	0	0	0	0	0	0	0	0	0	0	0.0004	0	0	0.0006	0	0.0006	0	0	0.0006	0.0002	0.0004	0	0.0004	0	0	0.0002	0	0	0	0	0	0	0.0002	0	0	0	0	0
1105570	0	0	0	0	0	0	0	0	0	0	0	0	0	0	0	0	0	0	0	0	0.0008	0	0	0	0	0	0	0	0	0	0.0012	0	0	0.0012	0	0	0	0	0	0	0.0004	0	0	0.0028	0	0.0002	0	0	0
1016833	0	0	0	0	0.0002	0	0	0	0	0.0002	0.0002	0	0	0	0	0	0	0	0	0	0.0004	0	0	0	0	0	0	0	0	0	0	0	0	0.0002	0	0	0.0002	0	0	0	0	0	0	0	0.0002	0	0	0	0
151120	0	0	0	0	0	0	0	0	0	0	0	0.0006	0	0.0014	0	0	0	0	0	0	0	0	0	0	0	0.0042	0.0002	0	0.0002	0	0	0.0002	0	0	0	0.0002	0	0	0.0002	0	0.0002	0	0	0	0.0002	0	0	0	0
324410	0	0	0	0	0	0	0.0004	0	0	0	0	0	0	0	0	0	0	0	0	0	0	0	0	0	0	0	0	0	0	0.0006	0	0.0002	0	0	0	0	0	0	0	0	0	0	0	0.0004	0	0	0	0	0
3878210	0.0002	0.003	0	0	0	0	0.0056	0	0	0.0132	0	0	0	0	0.0008	0	0	0	0.0116	0	0	0	0	0	0	0	0	0.0066	0	0.002	0	0	0	0	0	0	0	0	0	0	0	0	0	0	0	0	0	0.006	0
100933	0	0	0	0	0	0	0.0002	0	0	0	0	0.001	0	0	0	0	0	0	0	0	0	0.0004	0	0	0.0004	0	0.0008	0	0.0008	0	0.0004	0.0002	0	0.0004	0	0.0002	0	0	0	0	0	0	0	0	0	0	0	0	0
1070610	0	0	0	0	0	0.0002	0	0	0	0	0	0.001	0	0	0	0	0	0	0	0.0002	0	0.001	0.0038	0	0	0.001	0	0	0	0	0.0046	0.0038	0.0022	0	0	0	0.0026	0.0012	0.0002	0	0	0	0.0004	0.0008	0	0.0008	0	0	0
1082846	0	0	0	0.0012	0	0	0	0.002	0	0	0	0.0004	0	0	0	0	0	0	0	0	0	0.0022	0	0	0	0	0.0002	0	0.0006	0	0	0	0	0	0	0.0006	0	0	0.0004	0	0	0.0024	0	0	0	0	0	0	0
1725586	0	0	0	0	0	0	0	0	0	0	0	0.0004	0	0	0	0	0	0	0	0	0	0.0002	0	0	0	0	0	0	0.0094	0	0	0	0	0	0	0	0	0	0	0	0	0	0	0	0.0004	0	0	0	0
2191763	0	0	0.0004	0	0	0	0	0	0	0	0	0	0	0	0	0	0	0	0	0	0	0	0	0	0	0	0.0052	0	0	0	0	0	0	0	0	0	0	0	0	0	0	0	0	0	0	0.0004	0	0	0
1029949	0	0.0046	0	0.001	0	0.0054	0	0	0	0	0	0	0.001	0.0112	0.0006	0	0	0	0	0	0.0002	0	0	0.0008	0	0	0.0002	0	0	0	0	0	0.0012	0	0	0	0	0	0	0.0162	0.0048	0	0	0.0002	0.0006	0	0	0	0.0056
1113101	0	0	0	0	0	0	0.0002	0	0.0002	0	0.0006	0.0004	0	0.0008	0	0	0.0004	0	0	0	0.003	0.0006	0.0018	0	0.0008	0.0016	0	0	0	0	0.0076	0.001	0	0.0004	0.0018	0.0006	0.0016	0.0002	0.0004	0.0006	0.0002	0	0.0002	0.0004	0.0014	0	0.0002	0	0
184745	0.0004	0.0024	0.0034	0.0014	0	0.0024	0.0002	0	0	0.0006	0.0016	0.002	0.0022	0.0002	0	0.0068	0	0	0.0042	0	0	0.0066	0	0.0046	0	0	0	0.0002	0	0	0	0.001	0.0006	0	0.0032	0	0.0014	0	0	0.0036	0	0	0	0.0006	0.0004	0	0	0.0122	0
1073761	0	0	0	0	0	0	0	0	0	0	0	0	0	0	0	0	0	0	0	0.0004	0	0	0	0	0	0	0.0004	0	0	0.001	0.0002	0	0	0	0	0	0	0	0.0012	0	0	0	0	0	0	0	0	0	0
4389647	0	0	0	0	0	0	0	0.0008	0	0	0	0	0	0	0	0	0.0002	0	0	0	0	0	0	0	0	0	0	0	0	0	0	0	0	0	0	0	0	0	0	0	0.0004	0	0	0	0	0	0	0	0
1122787	0	0	0	0	0	0	0	0	0	0	0	0	0	0	0	0	0.01	0	0	0	0.0006	0.001	0	0	0	0	0	0	0.0002	0	0	0.0002	0	0	0	0.0056	0	0	0.0004	0	0	0	0	0	0	0	0	0	0
1115272	0.0002	0	0	0.001	0	0	0	0.0012	0.001	0	0.0002	0.0002	0	0	0	0	0	0.0002	0	0	0	0	0	0	0.0004	0	0	0.0124	0	0	0	0	0	0.0052	0	0	0	0	0	0	0.0006	0	0	0.0028	0	0	0	0	0
4226911	0.0074	0.0002	0	0	0.0006	0	0.0076	0.0016	0.0006	0.0002	0.0032	0.0022	0.0004	0.0002	0.0004	0	0	0	0	0.001	0.0034	0.0018	0.0006	0.0008	0.0012	0.0046	0.0034	0.0004	0	0.0012	0.002	0.0146	0	0	0.0004	0.0014	0.006	0.001	0.0018	0.0002	0.0018	0	0	0.0004	0.0064	0.0028	0	0	0.0002
1095524	0	0	0.0004	0.0002	0	0	0.004	0.0006	0	0	0.0026	0	0.0002	0	0.0066	0.003	0	0	0.001	0	0.002	0.0042	0.0002	0	0	0	0	0	0.0002	0.0412	0	0.005	0	0	0	0	0	0.0122	0	0	0	0	0	0	0	0	0	0	0
144395	0.008	0.0004	0.006	0.001	0.0022	0.0054	0.0012	0.0004	0.0232	0	0.0052	0.0006	0.0048	0.002	0.0016	0.014	0.0062	0.0032	0.0016	0	0.0042	0.0106	0	0.0062	0.0126	0.0014	0.0042	0.0002	0	0	0	0.0122	0.0096	0.0006	0.009	0.001	0.0012	0.0002	0.0076	0.0012	0.001	0.003	0.0026	0.0086	0.0042	0.0102	0.0082	0.0004	0
1040220	0	0	0	0.0016	0	0	0.004	0.011	0.015	0.0068	0.0002	0.0002	0	0.0068	0.0032	0.0036	0	0	0.0002	0	0	0.0082	0	0	0.0002	0	0	0.01	0.0078	0	0	0	0	0	0.0046	0	0	0.0448	0	0.0012	0	0.0006	0	0	0	0	0	0.013	0
196131	0	0.0058	0	0.0058	0	0.015	0	0.004	0	0	0	0.0016	0.007	0	0	0	0	0	0.0002	0	0.0006	0	0	0	0.0028	0	0	0	0	0	0.0008	0	0	0	0	0	0	0.0054	0.001	0.004	0.003	0	0.0002	0	0.0038	0	0	0	0.0034
1028953	0	0	0	0.0016	0	0	0	0.001	0	0	0.0002	0.0002	0	0	0	0	0	0	0	0	0.0062	0.0014	0	0	0.0004	0.0008	0.0032	0	0	0.0038	0	0.001	0	0.0006	0	0.0006	0.0002	0	0	0	0.0026	0	0.0004	0.0002	0.0004	0	0	0	0
1004910	0.0008	0.0068	0.025	0.0072	0.0072	0	0.015	0.011	0.0148	0.0376	0.0104	0.012	0.0002	0.0102	0.054	0.0006	0.0008	0.001	0.0152	0.0244	0.0514	0.011	0.0148	0.0016	0.0062	0.0056	0.0092	0.0002	0	0.0716	0.0048	0.0086	0.0024	0.0002	0.009	0	0.0094	0.0282	0.0274	0.003	0.06	0.0034	0.0454	0.0214	0.0012	0.0044	0.0662	0.0068	0.0112
257805	0	0	0	0	0.0002	0	0	0	0	0	0	0	0	0	0	0.0002	0	0	0	0	0	0	0	0	0	0	0	0	0	0	0	0	0	0	0	0	0	0	0	0	0	0	0	0	0	0	0	0	0
4376002	0	0	0	0	0	0	0	0	0	0	0	0	0	0.0002	0	0	0	0	0	0	0	0	0	0	0	0	0.0002	0	0	0	0	0	0	0	0	0	0	0	0	0	0.0002	0	0	0	0	0	0	0	0
4400372	0.0002	0	0	0	0	0	0	0	0	0	0	0	0	0	0	0	0	0	0	0	0	0	0	0	0	0	0	0	0	0	0	0	0	0	0	0	0	0	0	0	0	0	0	0	0	0	0	0	0
4408112	0	0	0.0074	0	0.0536	0	0.006	0	0.001	0	0.0048	0.0214	0	0.0046	0.0032	0	0	0	0	0	0	0.0022	0	0.0046	0.0042	0.0086	0.0002	0	0	0	0.0026	0	0.0002	0	0	0.0008	0	0	0.002	0.0002	0.0004	0	0.0564	0.0042	0.0146	0	0.0232	0.0016	0.0102
174654	0	0	0	0	0	0	0	0	0	0	0	0	0	0.024	0	0	0	0	0	0	0	0	0	0	0	0	0	0	0	0	0	0	0.0028	0	0	0	0	0	0	0	0.0098	0	0	0	0	0	0	0	0
1109141	0	0	0	0	0	0	0	0	0	0	0.0034	0	0	0	0	0	0	0	0	0	0	0.0024	0	0	0	0	0	0	0	0.0006	0	0.0002	0	0	0.0008	0.005	0.001	0	0	0	0	0.0002	0	0	0	0	0	0	0
587214	0	0	0.0004	0	0	0	0	0	0	0.0002	0	0	0	0	0	0.0016	0	0	0	0	0.0004	0.0008	0.0004	0	0.0006	0.0004	0.0004	0	0	0	0	0	0.0008	0	0	0	0.0086	0.0002	0.0008	0.0002	0	0	0.0032	0.0038	0	0	0	0	0
204028	0	0	0.0002	0	0	0	0	0	0	0	0	0	0	0	0.0014	0	0	0.0022	0	0.0008	0.0002	0	0	0	0	0.0002	0.0006	0	0	0	0	0	0	0	0	0	0	0	0	0	0	0	0	0	0	0	0	0	0
1111121	0	0	0	0	0.0004	0	0	0	0	0.0002	0.0004	0.0004	0	0.0004	0	0	0.0002	0	0	0	0	0	0	0.0002	0.0012	0	0	0	0	0	0	0	0	0	0	0	0.0004	0	0.0004	0	0	0	0	0	0	0	0	0	0
1012372	0.0002	0.0004	0.003	0.0246	0.0012	0.017	0	0	0.0044	0	0.0016	0.0002	0.0122	0.004	0.006	0.0628	0.0784	0	0.01	0	0	0.0064	0.0004	0.0548	0	0.0026	0.0008	0.0548	0	0.0002	0.0164	0.004	0	0.0004	0.0028	0	0	0	0	0.0006	0	0.0432	0.008	0	0.0004	0	0	0.0442	0.0358
281539	0	0	0	0	0	0	0	0	0	0	0	0	0	0	0	0	0	0	0	0	0	0	0.0006	0	0	0	0	0	0	0	0	0	0	0	0.0004	0	0	0	0	0	0	0	0	0	0.0002	0	0	0	0
2529278	0	0	0	0	0	0.0002	0	0.001	0	0	0.0002	0.0004	0	0	0	0.0006	0.0002	0	0	0.0006	0	0	0	0	0.0034	0.0002	0	0.0008	0	0	0	0.0018	0	0.0006	0	0	0	0	0	0	0.0002	0	0.0004	0.0038	0	0	0	0	0
239967	0	0	0	0	0	0	0	0	0.0006	0	0	0	0.0006	0	0	0	0	0	0	0.0002	0	0	0	0	0.0002	0	0	0	0	0	0	0	0	0	0	0	0	0	0	0	0.0002	0	0	0	0	0	0	0	0
271306	0	0	0	0	0	0	0	0	0	0	0	0	0	0	0	0	0	0	0	0	0	0	0.0002	0	0.0004	0	0	0	0	0	0	0	0	0	0	0	0	0	0	0	0	0	0	0	0.0004	0	0	0	0
245492	0	0	0	0	0	0	0	0	0	0	0.0084	0.0004	0	0	0	0	0	0	0	0.0018	0	0.0092	0	0	0	0	0	0	0	0	0	0	0	0	0	0	0	0.0002	0	0	0	0	0.0006	0.0052	0	0	0	0	0
1038403	0	0	0	0	0.0006	0	0	0	0	0	0	0.0022	0	0	0	0	0	0	0	0	0.001	0.0004	0.0004	0.0004	0.0008	0	0	0	0	0	0.0002	0	0	0	0	0	0.001	0	0	0	0	0	0.0006	0	0	0	0.0006	0	0
196140	0	0.0002	0	0	0	0	0	0	0	0	0.0002	0	0	0	0	0	0	0	0	0	0	0.0008	0	0.0002	0	0	0	0	0	0.0002	0	0	0	0.0002	0	0	0.0002	0	0	0	0	0	0	0	0	0	0	0	0
238002	0	0.0018	0	0	0.005	0	0	0	0	0	0	0	0	0	0	0	0	0	0	0	0	0	0	0	0.0002	0	0	0	0	0	0	0	0	0	0	0	0	0	0	0	0	0	0.0002	0	0	0	0	0	0
1007985	0	0	0	0	0	0	0.0002	0	0	0	0	0	0	0	0	0	0	0	0	0	0.0002	0	0	0	0	0	0	0	0	0	0	0	0	0	0	0.0024	0	0	0	0	0	0	0	0	0	0	0	0	0
10560	0	0	0	0	0	0	0	0	0	0	0	0	0.0044	0	0	0	0	0	0	0.0004	0	0	0	0	0.0006	0	0	0	0	0	0	0	0	0	0	0	0	0	0	0.0004	0	0	0	0	0.0002	0	0	0	0
1026431	0	0	0	0	0	0	0	0	0	0	0	0	0	0	0	0	0	0	0	0	0	0	0	0	0	0	0	0	0.0004	0	0	0	0	0	0	0	0	0	0	0	0	0	0	0	0	0	0	0	0
108976	0.0004	0	0	0	0	0	0.0014	0	0	0	0	0.002	0	0	0.0006	0	0	0	0	0.004	0	0	0	0	0.0022	0	0.0008	0	0	0	0.0014	0.0008	0	0	0	0.0002	0.0008	0.0002	0.0008	0.0002	0.0006	0	0	0.0008	0.0034	0	0.0006	0	0
1108726	0.002	0	0.006	0	0	0	0.0006	0.004	0.0004	0	0.0026	0.0122	0.0116	0.0266	0.0094	0.025	0.0152	0	0	0.034	0.0026	0.0096	0.0016	0.006	0.0116	0.023	0.019	0	0.0036	0.0252	0.0296	0.012	0	0	0.0176	0.0102	0.0064	0.0002	0.0148	0.005	0	0	0.0002	0	0.0048	0.0068	0.04	0	0
1107548	0.0008	0	0	0.0004	0.0004	0	0	0	0	0	0	0	0	0.0008	0	0	0	0	0	0	0.002	0.0036	0	0	0.0012	0	0	0	0.0004	0.0008	0.0008	0.0018	0.0004	0.0006	0.0004	0	0.0006	0	0	0	0.0012	0	0	0.0012	0.001	0	0	0	0
104215	0	0	0	0	0	0	0	0	0	0	0	0	0	0	0	0	0	0	0	0	0	0	0	0	0	0	0	0	0	0	0.0004	0	0	0	0	0	0	0	0	0	0	0	0	0	0	0	0	0	0
136019	0	0	0	0	0.0012	0	0	0	0	0	0	0	0	0	0	0	0	0	0	0	0	0.0002	0	0	0.0002	0	0	0	0	0	0	0	0	0	0	0	0	0	0	0	0	0	0	0	0	0	0	0	0
137429	0	0	0	0	0	0	0.0002	0	0	0	0	0	0	0	0	0	0	0	0	0	0	0	0.0008	0	0.0002	0	0	0	0	0	0	0	0	0	0	0	0	0	0	0	0	0	0	0	0	0	0	0	0
555144	0	0	0	0	0	0	0	0	0	0	0	0	0	0	0	0	0	0	0	0	0	0	0	0	0	0	0	0	0	0.0004	0.0002	0	0	0	0	0	0	0	0	0	0	0	0	0	0	0	0	0	0
639729	0	0	0	0	0	0	0	0	0	0	0.0002	0	0	0	0	0	0	0	0	0	0	0	0	0	0	0	0	0	0	0	0	0	0	0	0	0	0	0	0	0	0	0	0	0.0008	0	0	0	0	0
1111742	0	0	0	0	0	0	0	0	0	0	0	0	0	0	0	0	0	0	0	0	0	0	0	0	0	0	0	0	0	0	0	0	0	0	0	0	0	0	0	0	0	0	0	0.0002	0	0	0	0	0
3549446	0	0	0	0	0	0	0	0	0	0	0	0	0.0024	0	0	0	0.0004	0	0	0	0.0004	0	0	0	0	0	0	0	0	0	0	0	0	0	0	0	0	0	0	0	0	0	0	0	0	0	0	0	0
4098279	0	0	0	0	0	0	0.0008	0	0	0	0	0	0	0	0	0	0	0	0	0	0	0	0	0	0	0	0	0	0	0	0	0	0	0	0	0	0	0	0	0	0	0	0	0	0.0008	0	0.0016	0	0
4166949	0	0	0	0	0	0	0	0	0	0	0	0	0	0	0	0	0	0	0	0	0	0.0002	0	0	0.0034	0	0	0	0	0	0	0	0	0	0	0	0	0	0	0	0	0	0	0	0.0002	0	0	0	0
4271530	0	0	0	0	0	0	0	0	0	0.0002	0	0	0	0	0	0	0	0	0	0	0	0	0	0	0	0	0	0	0	0	0	0	0	0	0	0	0	0	0.0002	0	0	0	0	0	0	0	0	0	0
4368597	0	0	0	0	0	0	0	0	0	0	0	0	0.0008	0	0	0	0	0	0.0004	0	0	0	0	0	0	0	0	0	0	0	0	0	0	0	0	0	0	0	0	0	0	0.0004	0	0	0	0	0	0	0
4409084	0	0	0	0	0	0	0	0	0	0.0008	0	0	0	0	0	0	0	0	0	0	0	0	0	0	0	0	0	0	0	0	0	0	0	0	0	0	0	0	0	0	0	0	0	0	0	0	0	0	0
1105513	0.0034	0	0	0	0	0	0.0002	0	0	0.0008	0	0	0	0	0	0	0.0002	0	0	0.0004	0	0.0002	0	0	0.0022	0	0	0	0	0	0	0	0	0	0	0	0.0004	0	0	0	0	0	0.0004	0.0004	0	0	0.0004	0	0
151623	0	0	0	0	0	0	0	0	0.0068	0	0	0	0	0	0	0	0	0	0	0	0	0	0	0	0	0	0	0	0	0	0	0	0	0	0	0.001	0	0	0	0	0	0	0	0	0.0002	0	0	0	0
207866	0	0	0	0	0	0	0	0	0	0	0	0	0	0	0	0	0	0	0	0	0	0	0	0	0.0002	0	0	0	0	0	0	0	0	0	0	0.0036	0	0	0	0	0	0.0014	0.0006	0	0	0	0	0	0
1074210	0.0006	0.0054	0	0	0	0	0	0	0	0	0.0114	0.0036	0.0054	0	0	0	0	0	0.005	0	0	0	0	0	0	0	0	0	0.0084	0.0666	0	0.001	0.0152	0	0	0	0	0	0.001	0	0	0	0.0056	0	0.003	0	0.0002	0	0
1128025	0	0.0024	0	0	0	0	0	0	0	0.0002	0	0	0	0	0	0	0	0	0	0	0	0	0	0	0	0	0.0004	0	0	0	0	0	0	0	0	0.0026	0	0	0	0	0	0	0.001	0	0	0	0	0.0012	0.0004
32174	0	0	0	0	0	0	0	0	0	0	0	0.0002	0	0	0	0.0026	0	0	0	0	0	0	0	0	0	0	0	0	0	0	0	0	0	0	0	0	0	0	0	0	0	0	0	0	0.0014	0	0	0	0
140128	0	0	0	0	0	0	0	0	0	0	0	0	0	0	0	0	0	0	0	0.0004	0	0	0	0	0	0	0	0	0	0.0002	0	0	0	0	0	0	0	0	0	0	0	0	0	0	0	0	0	0	0
149750	0	0	0	0	0	0	0	0	0	0	0	0.0006	0	0	0	0	0	0	0	0	0	0	0	0	0	0	0	0	0	0	0	0	0	0	0	0	0	0	0	0	0	0	0	0	0	0	0.0002	0	0
150191	0	0	0	0	0.0004	0	0	0	0	0	0	0	0	0	0	0	0	0	0	0	0	0	0.0008	0	0	0	0	0	0	0	0	0	0	0	0	0	0	0	0	0	0	0	0	0	0	0	0	0	0
173216	0	0	0	0	0	0	0	0	0	0	0	0	0	0	0	0	0	0	0	0	0	0	0	0	0	0	0	0	0	0	0	0.0136	0	0	0	0	0	0	0.0002	0	0	0	0	0.0008	0	0	0	0	0
173473	0	0	0	0.0008	0	0	0	0.0002	0	0	0	0	0	0	0	0	0	0	0	0	0	0	0	0	0	0	0	0	0	0	0	0	0	0	0	0	0	0	0	0	0	0	0	0	0	0	0	0	0
234041	0	0	0	0	0	0	0	0	0	0	0	0	0	0	0	0	0	0	0	0	0	0	0	0	0	0	0	0	0	0	0	0.0006	0	0	0	0	0.0014	0	0	0	0	0	0	0	0	0	0	0	0
235984	0	0	0	0	0	0	0	0	0	0	0	0	0	0	0	0	0	0.0008	0	0	0	0	0	0	0	0	0	0	0	0	0	0	0	0	0	0	0	0	0	0	0	0	0	0	0	0	0	0	0
261988	0	0	0	0	0	0	0	0	0	0	0	0.001	0	0	0	0	0	0	0	0	0	0.0004	0	0	0	0	0	0	0	0	0	0	0	0	0	0.0014	0	0	0	0	0	0	0	0	0	0	0	0	0
287361	0	0	0	0	0	0	0	0	0.0008	0	0	0	0	0	0	0	0.0002	0	0	0	0	0	0	0	0	0	0	0	0.0046	0	0	0	0	0	0	0	0	0	0	0	0	0	0	0	0	0	0	0	0
288040	0	0	0	0	0	0	0	0	0	0.0002	0	0	0	0	0	0	0	0	0	0	0	0	0	0	0	0	0	0	0	0	0	0	0	0	0	0	0	0	0	0	0	0	0	0	0	0	0	0	0
327069	0	0	0	0	0	0.0006	0	0	0	0	0	0	0	0	0	0	0	0	0	0	0	0	0	0	0.002	0	0	0	0	0	0	0	0	0	0	0	0	0	0	0	0	0	0	0	0	0	0	0	0
378660	0	0	0	0	0	0	0	0	0	0	0	0	0	0	0	0	0	0	0	0	0	0	0	0	0	0	0	0	0	0	0	0	0	0.0004	0	0	0	0	0	0	0	0	0	0.001	0	0	0	0	0
520218	0	0	0	0	0	0	0	0	0	0	0	0	0	0	0	0	0	0	0	0	0	0	0	0	0	0	0.0012	0	0	0	0	0	0	0	0	0	0	0	0	0	0	0	0	0	0.0004	0	0	0	0
549100	0	0	0	0	0	0	0	0	0	0.0002	0.0012	0	0	0	0	0	0	0	0	0	0	0	0	0	0	0	0	0	0	0	0	0	0	0	0	0	0	0	0	0	0	0	0	0	0	0	0	0	0
825111	0	0	0	0	0	0	0	0	0	0	0	0.001	0	0	0	0	0	0	0	0	0	0.0002	0	0	0	0	0	0	0	0	0	0	0	0	0	0	0	0	0	0	0	0	0	0	0.0016	0	0	0	0
1104825	0	0	0.001	0	0	0	0	0	0	0	0	0	0	0	0	0	0	0	0	0	0	0.0002	0	0	0	0	0	0	0	0	0	0	0	0	0	0	0	0	0	0	0	0	0	0	0	0	0	0.0006	0
1106960	0	0	0	0	0	0	0	0	0	0	0	0	0	0	0	0	0	0	0	0.0006	0	0	0	0	0	0	0	0	0	0	0	0	0	0	0	0	0	0	0	0	0	0	0	0	0	0	0	0	0
1123290	0	0	0	0	0	0	0	0	0	0	0	0	0	0	0	0	0	0	0	0	0	0	0	0	0	0	0	0	0	0	0	0	0	0	0	0	0	0	0.0002	0	0	0	0	0	0	0	0	0	0
1124101	0	0	0	0	0	0	0	0	0	0	0	0	0	0	0	0	0	0	0	0	0	0	0	0	0	0	0	0	0	0	0	0	0	0	0	0	0	0	0	0	0	0	0	0	0	0	0	0	0
1134142	0	0	0	0	0	0	0	0	0	0	0	0	0	0.0006	0	0	0	0	0	0	0	0	0	0	0	0	0	0	0	0	0	0	0	0	0	0	0	0	0	0	0	0	0.0012	0	0	0	0.0014	0	0
1139281	0	0	0	0	0	0	0	0	0	0	0	0	0	0	0	0	0	0	0	0	0	0	0	0	0	0	0	0	0	0.0004	0	0	0	0	0	0	0	0	0	0	0	0	0	0	0	0	0	0	0
1143890	0	0	0	0	0	0	0	0	0	0	0	0	0	0	0	0	0	0	0	0	0	0	0	0.0008	0	0	0	0	0	0	0	0	0	0.0004	0	0	0	0	0.0002	0	0	0	0	0	0	0	0	0	0
2068329	0	0	0	0	0	0	0	0	0	0	0.0012	0	0	0	0	0	0	0	0	0	0	0	0	0	0	0	0	0	0	0	0	0.0016	0	0	0	0	0.0006	0	0	0	0	0	0	0	0	0	0	0	0
3103396	0	0	0	0	0	0	0	0	0	0	0	0	0	0	0	0	0	0	0	0	0.0016	0	0	0	0	0	0	0	0	0	0	0	0	0	0	0	0	0	0	0	0	0	0	0	0	0.0024	0	0	0
3528451	0	0	0	0	0	0	0	0	0.0008	0	0	0	0	0	0	0	0	0	0	0	0	0.0006	0	0	0	0	0.0002	0	0	0	0	0	0	0	0	0	0	0	0	0	0	0	0	0	0	0	0	0	0
4326573	0	0	0	0	0	0	0	0	0	0	0	0	0	0	0	0	0	0	0	0	0	0	0	0	0	0	0	0	0	0.0016	0	0	0	0	0	0	0	0	0	0	0	0	0	0	0	0	0	0	0
4347829	0.003	0	0	0	0	0	0	0	0	0	0	0	0	0	0	0	0	0	0	0	0	0	0	0	0	0	0	0	0	0	0	0	0	0	0	0	0	0.0002	0	0	0	0	0	0.002	0	0	0	0	0
4388004	0	0	0	0	0	0	0	0	0	0	0	0	0	0	0	0	0	0	0	0	0	0	0	0	0.0004	0.0034	0	0	0	0	0	0	0	0	0	0.0002	0	0	0	0	0	0	0	0	0	0	0	0	0
4416797	0	0	0	0	0	0	0	0	0	0	0.0006	0	0	0	0	0	0	0	0	0	0	0	0	0	0	0	0	0	0	0	0	0	0	0	0	0	0	0	0	0	0	0	0	0	0	0	0	0	0
4443318	0	0	0	0	0	0	0	0	0	0	0	0.0004	0	0	0	0	0	0	0	0	0	0	0	0	0.0002	0	0	0	0.0014	0	0	0	0	0	0	0	0	0	0	0	0	0	0	0	0	0	0	0	0
4482227	0.0088	0	0	0.014	0.001	0	0	0.0082	0	0	0	0	0	0	0	0	0	0	0	0	0	0	0	0	0	0	0	0	0.0012	0	0	0	0	0	0	0	0	0	0	0	0	0	0	0	0.0098	0	0	0	0
147181	0	0	0	0	0	0	0	0	0	0	0	0	0.0002	0	0	0	0	0	0	0	0.0002	0	0	0.0038	0.0006	0.0018	0	0	0	0	0	0	0	0.0006	0.0002	0	0.0002	0	0	0	0	0	0	0	0	0	0	0	0
1111558	0.0002	0	0	0	0	0	0	0	0	0	0	0	0	0	0	0	0	0	0	0	0	0	0	0	0.0002	0.0002	0	0	0	0	0	0	0	0.0002	0	0	0	0	0	0	0	0	0	0.0004	0	0	0	0	0
114832	0	0	0	0	0	0	0	0	0	0	0	0.0002	0	0	0	0	0	0	0	0	0	0	0	0	0.0002	0	0	0	0	0	0	0	0	0	0	0	0	0	0	0	0	0	0	0	0	0	0	0	0
1125885	0.0002	0	0	0	0	0	0	0	0	0	0	0	0	0	0	0	0	0	0	0	0	0	0	0	0	0	0.0002	0	0	0	0.0002	0	0	0	0	0.0002	0	0	0	0	0	0	0	0	0	0	0	0	0
2209133	0	0.0002	0	0	0	0	0	0	0	0	0	0.0002	0	0	0	0	0	0	0	0	0	0	0	0.0002	0	0	0	0	0	0	0	0	0	0	0	0	0	0	0	0	0	0	0	0.0002	0	0.0002	0	0	0
1104728	0	0	0	0	0	0	0	0	0	0	0.0022	0	0	0.0036	0	0	0	0	0	0.0018	0	0	0	0	0.0002	0	0	0	0	0.0004	0	0	0	0	0	0.0064	0	0	0	0	0	0	0	0.001	0.0002	0	0.0006	0	0
137805	0	0	0	0	0.0002	0	0	0.007	0.0016	0	0	0.0018	0	0	0	0	0	0	0	0	0.0004	0	0	0	0.0002	0	0.0004	0	0	0	0	0	0	0	0	0	0	0	0.0002	0	0	0	0	0	0	0	0	0	0
213332	0	0	0	0	0.0006	0	0	0	0	0	0	0	0	0	0	0	0	0	0	0	0	0	0	0.0022	0	0	0	0	0.001	0	0	0	0	0	0	0.003	0	0	0.0012	0	0	0	0	0	0	0.0002	0	0	0.0008
1069263	0	0	0	0	0	0	0.0004	0.0002	0	0	0.0004	0.0002	0	0	0	0.0006	0	0	0	0.002	0.0002	0.0012	0	0.0002	0.001	0.0002	0	0	0.0022	0.0004	0.0002	0.002	0	0.0006	0.0038	0.0002	0.0012	0.0006	0.0002	0.0004	0.0002	0	0.0006	0.001	0.0024	0.0016	0.0004	0	0
244132	0	0	0	0	0	0	0	0	0	0	0	0	0	0	0	0	0	0	0	0	0.0002	0	0	0	0	0	0	0	0	0	0	0.0006	0	0	0	0	0	0	0	0	0	0	0	0	0	0	0	0	0
511053	0	0	0	0	0	0	0	0	0	0	0	0	0	0	0	0	0	0	0	0	0	0.0004	0	0	0	0	0	0	0	0	0	0	0	0	0	0	0	0	0.0008	0	0	0	0	0	0	0	0	0	0
1108745	0.0002	0.0008	0	0.0014	0	0.0018	0	0	0.0006	0.0004	0.0004	0.0014	0.0034	0.0004	0	0	0	0.031	0.0038	0	0	0.0006	0.0098	0	0.0004	0.0006	0.0002	0	0.0074	0	0.0006	0	0.0002	0	0	0	0.0006	0	0	0	0	0.0016	0.0002	0.0002	0.0002	0	0	0.0088	0
158589	0	0	0	0	0.0002	0	0	0	0	0	0	0	0	0	0	0	0	0	0	0	0	0	0	0	0.0002	0	0	0	0	0	0	0	0	0	0	0	0	0	0.0002	0	0	0	0	0	0.0002	0.0198	0	0	0
703657	0	0	0	0	0	0	0	0	0	0	0.0002	0	0	0	0	0	0	0	0	0	0	0	0	0	0	0.0002	0	0	0	0	0	0	0	0	0	0	0	0	0	0.0002	0	0	0	0	0	0	0	0	0
1104642	0	0	0	0	0	0	0	0	0	0	0	0	0	0	0	0	0	0	0	0	0	0	0	0	0	0.0002	0	0	0	0	0	0	0	0	0	0	0.0002	0	0.0002	0	0	0	0	0	0	0	0	0	0
218704	0	0	0	0	0	0	0	0	0	0	0	0	0	0	0	0	0	0	0	0	0.0004	0	0	0	0	0	0	0	0	0	0	0	0	0.0002	0	0	0.0002	0	0	0	0	0	0	0	0	0	0	0	0
1128880	0	0	0	0	0	0	0	0	0	0	0	0	0	0	0	0	0	0	0.0002	0	0.0004	0	0	0	0	0	0	0	0	0	0	0	0	0	0	0	0	0	0	0	0.0012	0	0	0	0	0	0	0	0
103025	0	0.0024	0.0012	0	0.0002	0	0.0022	0	0	0.0016	0.0026	0	0	0	0	0.003	0.0026	0.0002	0.004	0	0.0004	0	0	0.0002	0	0.0228	0.0004	0	0.0002	0	0.0002	0.0002	0.0004	0.0002	0.0004	0	0.001	0.0002	0.003	0.0004	0	0	0	0.0004	0.0002	0.0058	0	0.0004	0
343239	0.0002	0	0	0	0	0	0	0	0	0	0	0	0	0	0	0	0.0012	0	0	0	0	0	0	0.0004	0	0	0.0068	0	0	0	0	0	0	0	0	0	0	0	0	0	0	0	0	0	0	0	0	0	0
263789	0	0	0	0	0.0002	0	0.0008	0	0	0	0	0	0	0	0.0002	0	0	0	0	0	0	0.0008	0	0	0.001	0	0.0004	0	0	0	0.0002	0	0	0	0	0	0.0008	0	0.0002	0	0	0	0.0028	0	0	0.0006	0	0	0
4377851	0	0	0	0	0	0	0.0034	0	0	0.0004	0.0132	0	0	0.0076	0	0	0	0	0	0.0002	0	0	0	0	0	0	0	0	0	0	0	0	0	0	0	0.036	0	0.004	0	0	0	0	0.0004	0	0	0	0	0	0
187417	0	0	0	0	0	0	0	0	0	0	0	0	0	0	0	0	0	0	0	0	0	0	0	0	0	0	0.0008	0	0	0	0	0	0	0	0	0	0.0002	0	0	0	0	0	0	0	0	0	0	0	0
149744	0	0.0004	0	0	0	0	0	0	0	0	0	0	0	0	0	0	0	0	0	0	0	0	0	0	0	0	0.0024	0	0	0	0	0	0	0	0	0	0	0	0	0	0	0	0	0	0	0	0	0	0
4458677	0	0	0	0	0	0	0	0	0	0	0	0	0	0	0.0038	0	0	0	0	0	0	0	0	0	0	0.0052	0	0	0	0.0002	0	0	0	0	0	0	0	0	0	0	0	0	0	0	0	0	0	0	0
1028594	0.0014	0	0	0.0002	0.0012	0	0.002	0.0022	0	0.0002	0.0012	0.003	0.0008	0	0.0018	0.0022	0.001	0	0	0.0022	0.0004	0.0008	0.0018	0.0008	0.0028	0	0.0008	0.0002	0.0046	0.0008	0.0016	0.001	0	0.008	0.0006	0.002	0.0002	0.0008	0.0016	0.0002	0.0006	0	0.0028	0.0068	0.0008	0.0018	0	0.0004	0
205340	0	0	0	0	0.0216	0	0	0	0	0	0.0002	0	0	0	0	0	0	0	0	0.0004	0	0	0	0	0.0004	0	0	0	0	0.0004	0.0006	0	0	0	0	0	0	0	0	0	0	0	0	0	0	0	0	0	0
4392942	0	0	0	0	0	0	0	0	0	0	0.0006	0	0	0	0	0	0	0	0	0	0.0002	0.002	0	0	0.0008	0.0004	0.0006	0	0.0006	0.0002	0	0.0004	0	0	0.0004	0	0	0	0.0004	0.0002	0	0	0.001	0.0004	0.0018	0	0.0002	0	0
1083508	0	0	0	0	0.0004	0.0022	0	0.0002	0	0.001	0.0008	0.0006	0	0	0	0	0	0	0	0.0034	0.0024	0.0088	0	0.0014	0.0018	0.0004	0.0048	0.0262	0.0008	0	0.0012	0.0012	0	0.0004	0	0	0.006	0.004	0.001	0	0.0042	0	0	0	0.006	0.0004	0	0	0.0002
1511435	0	0.001	0	0	0	0	0.0002	0	0.0004	0	0.0002	0.0006	0	0	0.0002	0	0	0	0	0.0008	0.0004	0.0004	0	0	0.0006	0.0012	0.0002	0	0	0.0006	0.0006	0.0012	0	0	0.0008	0.0004	0	0.0002	0.0026	0.0002	0	0	0.0004	0.0018	0.0012	0	0.0002	0.0002	0
1061691	0	0	0.0004	0.0002	0.0014	0	0.0002	0.0002	0.0348	0.0002	0.0054	0.007	0.0078	0.0028	0	0.0002	0.0002	0	0	0.0128	0.0084	0.0046	0	0.0048	0.0302	0.0088	0.008	0	0.0004	0.0066	0.0052	0.0146	0.0002	0.004	0.0004	0.0098	0.0056	0.0028	0.0126	0.0086	0.017	0.0032	0.0242	0.0098	0.0098	0.0578	0.0118	0.0012	0
161001	0	0	0	0	0	0	0	0	0	0	0.0002	0.0048	0	0	0.0258	0.0122	0.0376	0	0	0	0	0.0012	0	0.0086	0.0088	0.0002	0	0.0108	0	0	0	0	0	0.0084	0	0	0	0	0.0004	0.0016	0.0004	0.0042	0	0	0	0	0	0	0
1059777	0.0066	0.0002	0.0014	0	0.001	0	0.0018	0.002	0.0146	0.0014	0.0082	0.0042	0.0006	0.0018	0.0006	0.0004	0.0024	0	0	0.006	0.0176	0.003	0	0.0048	0.01	0.007	0.0114	0	0	0.0068	0.003	0.0092	0	0.0034	0.0016	0.0044	0.0026	0.003	0.006	0.0004	0.0012	0	0.0044	0.0028	0.003	0.0006	0.002	0.0004	0.0024
1002005	0	0	0	0	0.0002	0	0	0.0004	0.0006	0.0006	0.0042	0	0	0	0	0	0	0	0	0	0.0016	0.0012	0	0	0	0.0002	0.0004	0	0	0	0	0	0	0	0.0008	0	0.0018	0	0.002	0	0.0004	0	0.005	0.0006	0	0.0022	0	0	0
1110376	0	0	0	0	0	0	0	0	0	0	0	0	0.0026	0	0	0.0036	0	0	0	0	0	0	0	0	0.0002	0	0	0	0	0.0002	0	0	0	0	0	0.0014	0	0	0.0028	0	0.0022	0	0	0	0.0018	0	0	0	0
2041722	0	0	0	0	0	0	0	0	0.0002	0	0	0	0	0	0	0	0	0	0	0.0002	0	0	0	0	0	0	0	0	0	0	0	0	0	0	0	0	0	0	0.0002	0	0	0	0	0	0	0	0	0	0
1074945	0	0	0	0	0	0.0002	0	0	0	0	0	0.0014	0	0.0022	0	0.0042	0	0	0	0	0	0	0	0	0	0	0	0	0	0	0	0	0	0	0	0	0	0	0	0	0	0	0	0	0	0	0	0	0.0084
4183921	0	0	0	0	0	0	0	0	0	0	0	0	0	0	0	0	0	0	0	0	0.0002	0	0	0	0	0	0	0	0	0	0	0	0	0	0	0	0	0	0.0004	0	0	0	0.0008	0	0	0	0	0	0
223012	0	0	0	0	0	0	0	0	0	0	0	0	0	0	0	0	0	0	0	0.0002	0	0	0.0006	0	0	0.0004	0	0	0	0	0	0	0	0	0	0	0	0	0	0	0	0	0	0	0	0	0	0	0
4347828	0	0	0.0002	0	0.0008	0	0.0002	0	0.0006	0	0.0006	0.0002	0	0	0.003	0.0004	0.0004	0	0	0	0.0006	0.0008	0	0	0.0014	0.0004	0	0	0.0002	0.0016	0.0016	0.001	0	0.0006	0.0012	0.0006	0.0004	0.0002	0.0008	0	0.0002	0.0002	0.0006	0.0006	0.0024	0.0002	0.0004	0.0002	0.0002
822566	0	0	0	0	0	0	0	0	0	0	0	0	0	0	0	0	0	0	0	0	0	0	0	0	0	0	0	0	0	0.0002	0	0	0	0	0	0.0004	0.0004	0	0	0	0	0	0	0.0006	0	0	0	0	0
533362	0	0	0.0006	0	0.0012	0	0.002	0.0004	0.0002	0	0.0044	0.0036	0	0.0002	0.0014	0.0006	0	0	0	0	0.0008	0.0016	0	0.0008	0.0062	0.001	0.0022	0.0004	0.0008	0.0004	0.0018	0.0018	0	0	0.002	0.0016	0.0022	0	0.0022	0.0006	0.003	0.0012	0.0004	0.004	0.0044	0.0012	0.0012	0.0004	0
1571355	0.0022	0	0	0	0	0	0	0.0002	0	0	0	0	0	0	0	0	0	0	0	0.0002	0.002	0.0038	0	0.0006	0.002	0	0	0	0	0.0066	0	0	0	0.001	0.0006	0	0	0	0.001	0.0002	0	0	0.0002	0.0014	0.0012	0	0.0002	0	0.0002
1126197	0.0004	0	0	0	0	0	0.0002	0	0	0	0	0.0002	0	0	0.0004	0	0.0012	0	0	0	0	0	0	0	0.0002	0	0	0.0002	0	0	0.0008	0.0002	0	0	0.0016	0.0238	0	0	0	0	0	0	0	0.001	0	0.0002	0.0002	0	0
543740	0	0	0	0	0	0	0	0	0	0	0	0	0	0.0002	0	0.0002	0	0	0	0	0.0002	0	0	0	0.0006	0.0002	0	0	0	0	0	0	0	0	0.0008	0.0004	0	0	0.0006	0	0	0	0	0	0	0	0	0	0
4424864	0.0076	0	0.0008	0	0	0	0	0	0	0	0.0032	0	0	0	0	0	0	0	0	0	0.0044	0.0014	0	0	0.006	0.0014	0.0038	0	0	0.0072	0.0008	0	0	0.0132	0	0	0.0048	0.005	0	0	0	0	0.0008	0	0.0054	0	0	0.0046	0
4364915	0	0	0	0	0	0	0	0	0	0	0	0	0	0	0	0	0	0	0	0	0	0	0	0	0.0004	0	0.0002	0	0.0002	0	0.0002	0	0	0.0046	0	0.0038	0	0	0	0	0	0	0	0	0	0	0	0	0
298651	0	0	0	0	0	0	0	0	0	0	0	0.001	0.0002	0	0	0	0	0	0	0	0	0.002	0	0	0	0.0004	0	0	0.0002	0	0	0	0	0	0	0	0.0006	0	0.0002	0.0026	0	0	0.0024	0.0006	0	0	0	0	0
256942	0	0	0	0	0	0	0	0	0	0.0004	0	0	0	0	0	0	0	0	0	0	0	0.0018	0.0228	0	0	0	0	0	0	0.0014	0	0	0	0	0	0	0	0	0.0002	0.0052	0	0	0	0	0	0.0012	0	0	0
1065387	0.0008	0.0028	0	0	0.0006	0	0.0014	0	0	0.0002	0.0012	0.0004	0.0176	0.0002	0.0002	0	0	0	0	0.0004	0.0016	0.0002	0	0	0	0.0002	0.002	0	0	0.0192	0.0006	0.0006	0.0014	0.0004	0.0002	0.0226	0.0006	0.0002	0.0002	0	0.0002	0	0.0002	0.0012	0.0008	0	0	0	0
161026	0.0004	0	0	0	0.0004	0	0.0002	0	0	0	0.0002	0	0	0	0	0	0	0	0	0	0.0008	0	0	0.0016	0.0004	0.0004	0.0002	0	0	0.0006	0	0	0	0.0004	0	0	0.0102	0.0002	0.0002	0	0.0002	0	0.0068	0.0008	0.0002	0	0	0	0
138830	0	0	0	0	0	0	0	0	0	0	0.0002	0	0	0	0	0	0	0	0	0	0	0	0	0	0	0	0	0	0.0002	0.0004	0	0	0	0	0	0	0	0	0	0	0	0	0	0	0	0	0.0002	0	0
2153561	0	0	0	0	0	0	0	0	0	0	0	0	0	0	0	0	0	0	0	0	0	0	0	0	0	0	0	0	0	0	0	0	0	0	0	0	0	0	0	0.0004	0	0	0	0	0	0	0	0	0
1103871	0	0	0	0	0.0014	0	0	0.0002	0	0	0	0.0006	0	0	0.0002	0	0	0	0	0.0004	0.0002	0.0002	0	0	0	0	0.0004	0	0	0	0.0002	0	0.0014	0.0006	0.0002	0	0.0006	0	0.0006	0	0	0	0	0.0008	0.0006	0	0	0	0
169255	0.0002	0.0074	0.0134	0.0022	0.0028	0.0066	0	0	0	0	0	0	0.0088	0.015	0	0.003	0.0078	0	0	0	0.0002	0.0012	0	0.0086	0	0	0.0012	0.008	0	0	0	0	0.0024	0.0658	0.0026	0.0002	0.0032	0.0224	0.0002	0.0146	0	0.001	0	0.0002	0	0	0	0	0
14595	0	0	0	0	0	0	0	0	0	0	0	0	0	0	0	0	0	0	0	0	0	0	0.0002	0	0	0	0	0	0.0014	0	0	0	0	0	0	0	0	0	0	0	0	0	0	0	0.0012	0	0	0	0
141229	0	0	0	0	0	0	0	0	0	0	0	0	0	0	0	0	0	0	0	0	0	0	0	0	0	0	0.0002	0	0	0	0	0.0264	0	0	0	0	0	0	0	0.0002	0	0	0	0	0	0	0	0	0
171518	0	0	0	0.0012	0	0	0	0	0	0	0	0.001	0	0	0	0.0002	0	0	0	0	0	0	0	0	0	0	0	0	0	0	0	0	0	0	0	0	0	0	0.0002	0	0	0	0	0.0006	0	0	0	0	0
1007384	0.0142	0	0	0	0	0	0	0	0	0	0	0	0	0	0	0	0	0	0	0	0	0	0	0	0	0.0002	0	0	0	0	0	0	0	0	0	0	0	0	0	0	0	0	0	0	0	0	0	0	0
1060565	0	0.001	0	0	0.0018	0	0	0	0	0	0	0	0	0	0	0	0	0	0	0	0	0	0	0	0.0004	0	0	0	0	0.0004	0	0	0	0	0	0	0	0	0	0	0	0	0	0	0	0	0	0	0
1110285	0	0	0	0	0.0046	0	0	0	0	0	0	0	0	0	0	0	0	0	0	0	0	0	0	0	0	0	0	0	0	0	0	0	0	0	0	0.0024	0	0	0	0	0	0	0	0	0.0002	0	0	0	0
1893782	0	0	0	0	0	0	0	0	0	0	0	0.0018	0	0	0	0	0	0	0	0	0	0	0	0	0	0	0	0	0.0038	0	0	0	0	0	0	0	0	0	0	0	0	0	0.0002	0	0	0	0	0	0
2968910	0.0002	0	0	0	0	0	0	0	0	0	0	0	0	0	0	0	0	0	0	0	0.0014	0	0	0	0	0	0	0	0	0	0	0	0	0	0	0	0	0	0	0	0.0468	0	0	0	0.0002	0	0	0	0
4416419	0	0	0	0	0	0	0	0	0	0	0	0	0	0	0	0	0	0	0	0	0	0	0	0	0	0	0	0	0	0	0	0	0	0	0	0	0	0	0	0	0.0002	0	0	0	0	0	0	0	0
2045027	0	0	0	0	0.0018	0	0	0.0008	0	0	0	0	0	0	0.001	0	0	0	0	0	0.0002	0	0	0.0024	0.0002	0	0.0002	0	0	0	0	0.0002	0	0	0	0	0	0	0.0004	0	0.0002	0	0.001	0	0	0	0	0	0
1008941	0	0.0076	0	0	0	0	0.0672	0.0006	0	0	0	0	0	0	0.3786	0	0	0.0004	0.0002	0	0	0.0004	0.001	0	0	0	0	0	0.014	0.0012	0	0	0	0	0.0008	0	0	0	0	0	0	0	0	0.0002	0.0056	0	0	0	0
10775	0	0	0	0	0	0	0	0	0	0	0	0	0	0	0	0	0	0	0	0	0	0	0	0	0	0	0	0	0	0	0	0	0	0	0.0004	0	0.0002	0	0	0	0.0004	0	0	0	0	0	0	0	0
179551	0	0	0.0008	0	0	0	0	0	0	0.0016	0	0	0	0.0394	0	0	0	0	0	0	0	0	0	0	0	0	0	0	0	0	0	0	0	0	0.001	0	0	0	0	0.0002	0	0	0	0	0	0	0	0	0.009
995149	0	0	0	0	0	0	0	0.001	0.0034	0	0	0	0	0	0	0	0	0	0	0	0.0006	0	0	0	0.0004	0	0	0	0	0	0	0	0	0	0	0	0	0	0	0	0	0	0	0	0	0	0	0	0
125237	0	0	0	0	0	0	0	0	0	0	0	0	0	0	0	0	0	0	0	0	0.0006	0	0	0	0	0	0.0008	0	0	0	0	0	0	0	0	0	0.0002	0	0	0	0	0	0.0008	0	0	0	0	0	0
222158	0	0	0	0	0	0	0	0	0	0	0	0	0	0	0	0	0	0	0	0	0	0	0.0004	0	0	0	0	0	0.0006	0	0	0	0	0	0	0.0004	0	0	0	0	0	0	0	0	0	0	0	0	0
656881	0	0.0002	0	0	0	0.0118	0.0022	0	0	0	0	0	0.003	0	0.002	0	0.0194	0.047	0	0.0014	0	0	0	0.003	0.002	0	0	0	0	0	0.0004	0	0.0086	0	0	0	0	0.0018	0	0	0.005	0	0	0	0	0	0	0	0
234098	0	0	0	0	0	0	0	0.001	0	0	0	0.0018	0	0	0.0008	0	0	0	0	0.0008	0.0006	0.0006	0	0	0.0008	0.0002	0	0	0	0	0.0046	0	0	0.0016	0.0012	0.0002	0	0	0.0002	0	0	0	0.0008	0	0.0012	0.0004	0	0	0
268290	0	0	0	0	0	0	0	0	0.002	0	0	0	0	0	0	0	0.0008	0	0	0	0	0	0	0	0.0024	0	0	0	0	0.0006	0	0.0028	0	0	0	0	0	0	0.0004	0	0	0	0.0006	0.0034	0	0	0	0	0
157711	0	0	0	0	0	0	0	0	0	0	0	0	0	0	0	0	0	0	0	0	0	0	0	0	0.0002	0	0	0	0.002	0	0	0	0	0	0	0	0	0	0	0	0	0	0	0	0	0	0	0	0
1121111	0	0	0	0	0	0	0	0	0	0	0	0	0	0	0	0	0	0.0006	0	0	0	0	0	0	0	0	0	0	0	0	0	0	0	0	0	0	0	0	0	0	0	0	0	0	0.0008	0	0	0	0
180082	0.0004	0.004	0	0	0	0.0006	0	0	0	0.0002	0.0008	0.0028	0.0328	0.0006	0.0002	0.0106	0	0	0.0044	0	0	0.0002	0.0086	0.009	0	0	0.0002	0	0	0	0.0024	0	0.0324	0.0018	0	0.007	0.0004	0	0	0.0102	0.019	0	0	0.0012	0	0	0	0	0
184570	0	0	0	0	0	0	0	0	0	0	0	0	0	0.0036	0	0	0	0	0	0	0	0	0	0	0	0	0	0	0.0014	0	0	0	0	0	0	0	0	0	0	0	0	0	0	0	0	0	0	0	0.0084
1017816	0	0	0	0	0	0	0	0	0	0.0004	0	0	0	0	0	0	0	0	0	0	0	0	0	0	0.0226	0	0	0	0	0.0002	0	0	0	0	0	0	0	0	0	0	0	0	0	0	0	0	0	0	0.0006
165982	0	0	0	0	0	0	0.0004	0	0	0	0.0002	0	0	0	0	0	0	0	0	0	0	0	0	0	0	0	0	0	0	0	0	0	0	0	0	0	0.0002	0	0.0002	0	0	0	0	0	0	0	0	0	0
106663	0	0	0	0	0	0	0	0	0	0	0.0008	0	0	0	0	0	0	0	0	0.0002	0.0022	0.0002	0	0.0002	0	0	0.0002	0	0.0002	0	0	0.0016	0	0	0	0	0	0.0028	0	0	0	0	0	0	0	0	0	0	0
2072660	0.0004	0	0	0	0.0004	0	0	0	0	0	0	0.0002	0	0	0	0	0	0	0	0	0	0	0	0	0.0002	0	0	0	0	0	0	0	0	0	0	0	0	0	0	0	0	0	0	0	0.0004	0	0	0	0
15076	0	0	0	0	0	0	0	0	0.0002	0	0	0	0	0	0	0	0	0	0	0	0.0002	0	0	0	0	0	0	0	0	0	0	0	0	0	0	0	0	0.0008	0	0	0	0	0.0002	0	0	0	0	0	0
193536	0.0002	0	0	0	0	0	0	0	0	0	0	0	0	0	0.002	0	0	0	0	0	0	0	0	0.0004	0.0026	0.0006	0.0008	0	0	0	0	0	0	0.0028	0	0.0014	0	0	0.0004	0	0.002	0	0	0.0028	0	0	0	0	0
113548	0	0	0	0	0	0	0	0	0	0	0	0	0.0086	0	0.0002	0	0	0	0	0	0	0	0.0036	0	0.0006	0	0	0	0.0002	0.0004	0	0.0008	0	0	0	0	0	0	0.0012	0	0	0	0.0022	0	0	0.0076	0.0014	0	0
1025385	0.002	0.001	0	0.0006	0	0	0	0	0	0.03	0.0016	0.0002	0	0	0	0	0	0	0.0386	0	0	0	0	0	0	0	0	0	0.0018	0.004	0	0	0	0	0	0	0	0	0	0	0	0	0	0	0.0014	0	0	0	0
1129626	0	0	0	0	0	0	0	0	0	0	0	0	0	0	0.0002	0	0	0	0	0	0	0	0	0	0.0012	0	0	0	0	0	0	0	0	0	0	0	0	0	0	0	0	0	0	0	0	0	0	0	0
1108872	0.0014	0	0	0	0.0002	0	0.0002	0.0006	0	0	0.001	0.0012	0.0004	0.0004	0.0002	0	0.0026	0	0	0.019	0.0016	0.0008	0.0006	0.0002	0.0002	0.0004	0.001	0	0	0.0002	0	0	0.0002	0.0072	0.0004	0.0012	0.0004	0.0002	0.0008	0.0006	0.003	0	0.0002	0.0006	0.0016	0	0.002	0.0002	0
2783638	0.0002	0.0008	0	0	0	0.0002	0	0	0	0.0044	0	0	0	0	0	0.0002	0	0	0.0112	0	0	0	0	0	0	0	0.006	0	0	0	0	0	0	0.0052	0	0.0002	0	0	0	0	0	0	0	0	0	0.0032	0	0	0
4452511	0	0.0006	0	0	0	0	0	0	0.001	0	0	0	0	0	0	0	0	0	0	0	0	0	0	0	0	0	0	0	0.0094	0	0	0	0	0	0	0	0.0004	0	0	0	0	0	0	0	0.0002	0	0	0	0
147243	0.0002	0	0	0	0	0	0	0.01	0	0	0.0018	0	0	0	0	0	0	0	0	0	0	0	0	0	0	0.001	0	0	0	0	0	0	0	0	0	0	0	0.0066	0	0	0	0	0	0.0024	0	0	0	0	0
1023338	0	0	0	0	0	0	0	0.0002	0	0	0	0	0	0	0	0	0	0	0	0.0006	0	0	0	0	0	0	0	0	0	0	0	0.0008	0	0	0	0.0024	0	0	0.0002	0	0	0	0	0	0	0	0	0	0
1117187	0.002	0	0.0004	0.0014	0.0008	0	0	0	0.0002	0	0.0012	0.0016	0.0002	0.0028	0	0.0012	0	0.0002	0.0018	0.002	0	0.0002	0	0	0.0002	0.0002	0	0.0134	0.0004	0.001	0.0056	0.0014	0	0.0004	0.0004	0	0.0024	0.0004	0.0008	0.0002	0.001	0.0004	0	0.0004	0.0014	0.0004	0	0.0002	0
257685	0.0006	0	0	0	0	0	0	0	0	0	0	0.0002	0	0	0	0	0	0	0	0	0	0.0002	0	0	0	0	0	0	0	0	0	0	0	0	0	0	0.0002	0	0	0	0	0	0.0002	0	0	0.0002	0	0	0
1108941	0.0012	0.0002	0	0	0	0	0.0012	0	0	0	0	0	0	0	0	0	0.0008	0	0	0	0	0.0002	0	0	0	0	0.0002	0	0.002	0	0	0	0	0	0.0014	0	0	0	0.0002	0	0	0	0	0.0004	0	0	0	0	0
168614	0.0002	0	0	0	0.0052	0	0	0	0	0	0	0	0.0034	0	0	0	0	0	0.0032	0	0	0	0	0	0	0	0	0	0	0	0	0	0	0	0	0	0	0	0.0034	0	0	0.0108	0	0	0	0	0	0	0
4327800	0	0	0	0	0.001	0	0	0.0008	0	0	0.0018	0	0	0	0	0	0	0	0	0	0	0	0	0	0	0	0	0	0	0	0	0	0	0	0	0	0.0006	0	0	0	0	0	0	0	0	0	0	0	0
1135042	0	0.0028	0	0.0006	0	0.0016	0	0	0.004	0	0	0	0	0	0	0	0	0	0	0.0006	0	0	0.0004	0	0	0	0	0	0	0	0	0	0	0	0	0	0	0.0002	0	0	0.0008	0	0	0	0	0	0	0	0.0002
148869	0	0	0	0.0004	0	0	0	0	0	0	0	0	0	0.0036	0	0	0	0.0002	0	0.0002	0	0	0.0006	0	0.0002	0	0.0006	0	0.0002	0	0	0.0002	0	0	0	0.0008	0	0	0.0006	0	0	0	0.0002	0.0004	0.0008	0	0.0002	0.0004	0.0002
351533	0	0.0012	0	0	0	0	0	0.0006	0	0	0.0002	0.0008	0	0	0	0	0	0	0	0.0016	0	0	0	0	0.0004	0.0014	0.001	0	0	0	0	0.0004	0	0	0	0	0	0	0	0.0002	0	0	0.0012	0	0.003	0	0	0	0
4393532	0	0.0002	0	0	0	0	0	0	0	0	0	0	0	0	0	0.003	0	0.0002	0	0	0	0	0	0.001	0	0	0	0	0	0	0	0	0	0	0	0	0	0.0036	0	0	0	0	0	0	0	0	0	0.0018	0
174066	0.0016	0.0018	0	0.0004	0	0	0.0002	0	0	0.0026	0.0002	0	0	0	0	0	0	0	0.0408	0	0	0.004	0	0	0.0012	0	0	0	0	0	0	0	0	0	0	0	0	0	0	0.0142	0.0048	0	0	0	0	0.0024	0	0	0
166688	0	0.0002	0	0	0.0012	0	0.0018	0.0004	0.0006	0	0.0004	0.0004	0	0.0008	0	0	0.0004	0	0	0.0004	0.0006	0.0018	0	0.0002	0.001	0	0.0066	0	0	0	0.0014	0.0034	0.0004	0.0012	0.0016	0.0004	0.0014	0	0.0012	0.0004	0.001	0	0.003	0.0002	0.0022	0.0004	0.0008	0	0
153679	0	0.0012	0.0002	0	0.0008	0	0.0002	0	0	0	0	0	0	0.0002	0	0.0002	0	0	0	0	0.0014	0	0.0002	0.0002	0.0004	0	0	0	0	0.0002	0	0.0004	0.0002	0	0	0.0004	0.0002	0.0002	0	0	0	0	0	0.0004	0	0.0016	0	0	0
2123649	0	0.0004	0.0002	0	0.0004	0	0	0	0.0004	0	0	0	0	0.0002	0	0	0	0	0	0	0	0	0	0	0	0	0	0	0	0	0.0036	0	0	0	0	0	0	0	0	0	0	0	0	0	0	0	0	0	0
1032085	0.0008	0.0004	0	0	0.0026	0	0.002	0.001	0	0	0.0018	0.0074	0	0.0016	0.0004	0.0048	0.0002	0	0	0.0014	0.003	0.003	0.0036	0.0006	0.007	0.0014	0.0016	0	0	0.0044	0	0.0086	0	0.002	0	0.0008	0.0004	0.0006	0.0022	0.0002	0.0028	0	0.0038	0.014	0.0008	0.0042	0	0	0.0014
295826	0	0	0	0	0	0	0	0	0	0.0002	0	0	0	0	0	0	0	0	0	0	0	0	0	0.0004	0	0	0	0	0	0	0	0	0.0004	0	0	0	0	0	0	0	0	0	0	0	0	0	0	0	0
168817	0.0004	0	0	0	0	0	0	0	0	0	0.001	0.0056	0	0	0	0	0	0	0	0.0002	0.0002	0.002	0	0.0004	0.002	0	0.002	0	0	0.0016	0.0066	0	0	0	0.0028	0	0	0.0002	0	0	0	0	0.0054	0.0062	0.0008	0	0.0038	0	0
1106236	0	0	0	0	0	0	0	0	0	0	0	0	0	0	0	0.0002	0	0	0	0	0	0	0	0	0	0	0	0	0	0	0.001	0	0	0	0	0	0	0.002	0.0034	0.0018	0	0	0	0	0.001	0	0	0	0
513803	0	0	0	0	0.0002	0	0	0	0	0	0	0	0	0	0	0	0	0	0	0	0	0.0002	0	0	0.0002	0	0	0	0.0008	0	0.0004	0.0002	0	0	0.0004	0.0002	0.0004	0.0004	0	0	0.0004	0	0	0	0	0.0002	0.0004	0	0
109302	0.0016	0	0	0	0	0	0	0.0004	0	0	0	0	0	0	0	0	0	0	0	0	0	0.0002	0	0.0072	0	0.0006	0	0.0002	0	0	0	0	0	0	0	0	0	0	0	0	0	0	0	0.0008	0.1808	0	0	0	0.0006
1547652	0	0	0	0	0	0	0	0	0	0	0	0	0	0	0	0	0	0	0	0	0	0	0	0	0	0	0	0	0	0	0.0014	0	0	0.0006	0	0	0	0	0	0	0	0	0.0002	0	0	0.0002	0	0	0
1965640	0.0002	0	0	0	0	0	0.0002	0	0	0	0	0	0	0	0	0	0	0	0	0	0	0.0002	0	0	0.0002	0	0	0	0	0	0	0	0	0	0	0	0	0	0	0	0	0	0	0.0004	0	0	0	0	0
104933	0.0122	0	0.0006	0	0	0	0	0.0018	0	0	0.0028	0.0086	0	0	0.0012	0	0	0	0	0.0002	0	0	0	0.0014	0.0084	0.0008	0.0266	0	0	0.0014	0.0002	0.0034	0.0094	0	0	0.001	0.013	0.0024	0.0012	0	0.0176	0	0	0.0054	0.001	0.0026	0.007	0	0
1104617	0	0	0	0	0	0	0	0	0.0002	0	0.0002	0	0	0	0	0.0008	0	0	0	0	0	0.0008	0.0028	0.0002	0.0006	0.0004	0	0.0022	0.0002	0.0002	0	0.0004	0.0004	0	0	0	0.0006	0	0	0	0	0	0	0.0002	0	0	0	0	0
1019823	0	0.001	0	0	0	0	0.0072	0.009	0	0	0	0	0	0	0	0.0036	0	0.0736	0	0.0002	0	0.0002	0	0	0	0.0002	0	0	0	0.0032	0	0	0	0	0	0	0.0002	0	0.0002	0.0024	0	0	0.0002	0.0008	0	0.0154	0	0.0048	0
2920135	0	0	0	0	0	0	0.0002	0	0	0.0006	0	0	0	0	0	0	0	0	0	0.0018	0	0	0	0	0	0	0	0	0	0	0	0	0	0	0	0	0.0002	0	0	0	0	0	0	0	0.002	0	0	0	0
1126149	0	0	0	0	0.0012	0	0	0	0	0	0	0	0.0006	0	0	0.0002	0	0	0	0	0.0002	0	0	0	0.0002	0	0	0	0.0002	0	0	0.003	0	0	0	0	0	0	0.0002	0	0	0	0	0	0	0.0002	0.0004	0	0
174831	0	0.0092	0.0002	0.0002	0	0	0	0	0	0.0016	0	0	0.0038	0	0	0	0.0002	0.0012	0	0	0.0042	0	0	0	0.0048	0.0016	0.0032	0.0002	0	0	0	0	0.0002	0	0.0012	0.0056	0	0	0	0	0.006	0	0.0006	0.0004	0	0	0.0002	0.0002	0
248395	0	0	0	0	0	0	0	0	0	0	0	0.001	0	0	0	0.0002	0	0	0	0	0	0	0	0	0	0	0.0018	0	0	0	0.001	0	0	0	0	0	0	0	0	0	0	0	0	0	0	0	0	0	0
1104682	0	0	0	0	0.0004	0	0	0	0	0	0	0	0	0	0	0	0	0	0	0	0.0006	0	0.0002	0	0	0	0	0	0	0	0.0004	0	0	0	0	0	0	0	0	0	0	0	0	0	0	0	0	0	0
1113323	0.0032	0	0	0	0.014	0	0	0.0148	0	0	0	0	0.004	0.0052	0.0014	0.0012	0	0	0	0	0.0036	0	0	0.0008	0.0084	0	0	0	0.0038	0.0032	0	0.0038	0	0	0	0.003	0	0	0.0004	0.0118	0.0002	0	0	0.003	0.0086	0	0.007	0	0
16204	0	0	0	0	0	0	0.0004	0	0	0	0	0	0	0	0	0	0	0	0	0	0.0008	0	0	0	0	0	0.0016	0	0	0.0006	0	0	0	0.0008	0	0	0	0	0	0	0	0	0	0	0	0.0016	0	0	0
291389	0	0	0	0	0	0	0	0	0	0	0	0.0016	0	0	0	0	0.0006	0	0	0	0	0	0	0	0.0006	0	0	0	0	0	0	0	0	0	0	0	0	0	0.0002	0	0	0	0	0	0	0	0	0	0
4461509	0	0	0	0	0	0	0	0	0	0	0	0	0	0	0	0	0	0	0	0	0	0	0	0	0	0	0.0002	0	0	0	0	0.0002	0	0	0	0	0	0	0	0	0	0	0.0004	0.0002	0	0	0	0	0
1084949	0	0	0	0	0.0004	0	0	0	0	0	0	0	0	0	0	0.0002	0	0	0	0	0	0	0	0	0	0	0	0	0	0	0	0	0	0	0	0	0	0	0	0	0	0	0	0	0	0	0	0	0
1505307	0	0	0	0	0.0002	0	0	0	0	0	0	0.0002	0	0	0	0	0	0	0	0	0	0.0004	0	0	0	0.0004	0	0	0	0	0	0	0	0.0002	0	0	0	0	0	0	0	0	0.0002	0	0.0012	0	0	0	0
255765	0	0	0	0	0	0	0	0	0.0002	0	0	0.0006	0	0	0	0	0	0	0	0	0	0	0	0	0	0	0	0	0	0	0.02	0	0	0	0	0	0	0	0	0	0	0	0.003	0.0118	0	0	0	0	0
100425	0	0	0	0	0	0	0	0	0	0	0	0	0.0208	0	0	0	0	0	0	0	0	0.0002	0	0	0.0002	0	0	0	0	0	0	0	0	0	0	0.0002	0	0	0.0002	0	0	0	0	0	0	0	0	0	0
331048	0	0	0	0	0	0	0	0	0.0002	0	0.0002	0	0	0	0	0	0	0	0	0	0	0	0	0	0	0	0	0	0	0	0	0	0	0	0	0	0	0	0.0002	0	0	0	0	0	0	0	0	0	0
511613	0	0	0	0	0	0	0	0	0	0	0	0	0	0	0	0	0	0	0	0	0	0	0	0	0	0	0	0	0	0	0	0.0002	0	0	0	0.0002	0	0	0	0	0	0	0	0.0002	0	0	0	0	0
3152600	0	0	0	0	0	0	0	0	0	0	0	0	0	0	0	0	0	0	0	0	0	0	0	0	0	0	0	0	0	0	0	0	0	0	0	0	0	0	0	0	0	0	0	0	0.0002	0	0	0	0
4379019	0	0	0	0	0	0	0	0	0	0	0	0	0	0	0	0.0002	0	0	0	0	0	0	0	0	0	0	0	0	0	0	0.0002	0	0	0	0	0	0	0	0	0	0	0	0	0	0	0	0	0	0
4433574	0.0002	0	0	0	0	0	0	0.0002	0	0	0	0	0	0	0	0	0	0	0	0	0	0	0	0	0.0002	0	0	0	0	0	0	0	0	0	0	0	0	0	0	0	0	0	0	0	0.0006	0	0	0	0
9986	0	0	0	0	0	0	0	0	0	0	0	0	0	0	0	0	0	0	0	0	0	0	0	0	0	0	0	0	0	0	0	0	0	0	0	0	0	0	0	0	0	0	0	0	0	0	0	0	0
24111	0.0002	0	0	0	0	0	0	0	0	0	0	0	0	0	0	0	0	0	0	0	0	0	0	0	0	0	0	0	0	0	0	0	0	0	0	0	0	0	0.0002	0	0	0	0	0	0	0	0	0	0
150547	0	0	0	0	0	0	0	0	0	0	0.0002	0	0	0	0	0	0	0	0	0	0	0	0	0	0	0	0	0	0	0	0	0	0	0	0	0	0	0	0	0	0	0	0	0	0	0	0	0	0
153366	0	0	0	0	0	0	0.0002	0	0	0	0	0	0	0	0	0	0	0	0	0	0	0.0002	0	0	0	0	0	0	0	0	0	0	0	0	0	0	0	0	0	0	0	0	0	0	0	0	0	0	0
154415	0	0	0	0	0	0	0	0	0	0	0	0	0	0	0	0	0	0	0	0	0	0	0	0	0.0002	0	0	0	0	0	0	0	0	0	0	0	0	0	0	0	0	0	0	0	0	0	0	0	0
157178	0	0	0	0	0	0	0	0	0	0	0	0	0	0	0	0	0	0	0	0	0	0	0	0	0	0	0	0	0	0	0	0	0	0	0	0	0.002	0	0	0	0	0	0	0	0	0	0	0	0
192111	0	0	0	0	0	0	0	0	0	0	0	0	0	0	0	0	0	0	0	0	0	0	0.0002	0	0	0	0	0	0	0	0	0	0	0	0	0	0	0	0	0	0	0	0	0	0	0	0	0	0
210619	0	0	0	0	0	0	0	0	0	0	0	0	0	0	0	0	0	0	0	0	0	0	0	0	0	0	0	0	0	0	0	0	0	0	0	0	0.0002	0	0	0	0	0	0	0	0	0	0	0	0
218957	0	0	0	0	0	0	0	0	0	0	0	0	0	0	0	0	0	0	0	0	0	0	0	0	0	0	0	0	0	0	0	0.0002	0	0	0	0	0	0	0	0	0	0	0	0	0	0	0	0	0
238091	0	0	0	0	0	0	0	0	0	0	0	0	0	0	0	0	0	0	0	0	0	0.0002	0	0	0	0	0	0	0	0	0	0	0	0	0	0	0	0	0	0	0	0	0	0	0.0002	0	0	0	0
319488	0	0	0	0	0	0	0	0	0	0	0	0	0	0	0	0	0	0	0	0	0	0	0	0	0	0	0	0	0	0	0	0	0	0	0	0	0	0	0	0	0	0	0	0	0	0	0	0	0
332648	0	0	0	0	0	0	0	0	0	0	0	0	0	0	0	0	0	0	0	0	0	0	0	0	0	0	0.0002	0	0	0	0	0	0	0	0	0	0	0	0	0	0	0	0.0002	0	0	0	0	0	0
349816	0	0	0	0	0	0	0	0	0	0	0	0	0	0	0	0	0	0	0	0	0	0	0	0	0	0	0	0	0.0004	0	0	0	0	0	0	0	0	0	0	0	0	0	0	0	0	0	0	0	0
510854	0	0	0	0	0	0	0	0	0	0	0	0	0	0	0	0	0	0	0	0	0	0	0	0	0	0	0	0	0	0	0	0	0	0	0	0	0	0	0	0	0	0	0	0	0	0	0	0	0
547396	0	0	0	0	0	0	0	0	0	0	0	0	0	0	0	0	0	0	0	0	0	0	0	0	0	0	0	0	0	0	0	0	0	0	0	0	0	0	0	0	0	0.0002	0	0	0	0	0	0	0
645324	0	0	0	0	0	0	0	0	0	0	0	0	0	0	0	0	0	0	0	0	0	0	0	0	0	0	0	0	0.0002	0	0	0	0.0002	0	0	0	0	0	0	0	0	0	0	0	0	0	0	0	0
758836	0	0	0	0	0	0	0	0	0	0	0	0	0	0	0	0	0	0	0	0	0	0	0	0	0	0	0	0	0	0	0	0	0	0	0	0	0	0	0	0	0	0	0	0.0002	0	0	0	0	0
820970	0	0	0	0	0	0	0	0	0	0	0	0	0	0	0	0	0	0	0	0	0	0	0	0	0	0	0	0	0	0	0	0	0	0	0	0	0	0	0	0	0	0	0	0	0	0	0	0	0
1005794	0	0	0	0	0	0	0	0	0	0	0.0002	0	0	0	0	0	0	0	0	0	0	0	0	0	0	0	0	0	0	0	0	0	0	0	0	0	0	0	0	0	0	0	0	0	0	0	0	0	0
1106727	0	0	0	0	0	0	0	0	0	0	0	0	0	0	0	0	0	0	0	0	0	0	0	0	0	0.0002	0	0	0	0	0	0	0	0	0	0	0	0	0	0	0	0	0	0	0.0002	0	0	0	0
1111360	0.0002	0	0	0	0	0	0	0	0	0	0	0	0	0	0	0	0	0	0	0	0	0	0	0	0	0	0	0	0	0	0	0	0	0	0	0	0	0	0	0	0	0	0	0	0	0	0	0	0
1943910	0	0	0	0	0	0	0.0002	0	0	0	0	0	0	0	0	0	0	0	0	0	0	0	0	0	0	0	0	0	0	0	0	0	0	0	0	0	0	0	0	0	0	0	0	0	0.0002	0	0	0	0
3348150	0	0	0	0	0	0	0	0	0	0	0	0	0	0	0	0	0	0	0	0	0	0	0	0	0	0	0.0002	0	0	0	0	0	0	0	0	0	0	0	0	0	0	0	0.0002	0	0	0	0	0	0
3352044	0	0	0	0	0	0	0	0	0	0	0	0	0	0	0	0	0	0	0	0	0	0.0004	0	0	0	0	0	0	0	0	0	0	0	0	0	0	0	0	0	0	0	0	0	0	0	0	0.0004	0	0
4151747	0	0	0	0	0	0	0	0	0	0	0	0	0	0	0	0	0	0	0	0	0	0	0	0	0	0	0	0	0	0	0	0	0	0.0002	0	0	0	0	0	0	0	0	0	0.0002	0	0	0	0	0
4365308	0	0	0	0	0	0	0	0	0	0	0	0	0	0	0	0	0	0	0	0	0	0	0	0	0	0	0	0	0	0	0	0	0	0	0	0	0	0	0	0	0	0	0	0	0	0	0	0	0
28584	0	0	0	0	0	0	0	0	0	0	0	0.001	0	0	0	0	0	0	0	0	0	0	0	0	0.0004	0	0	0	0	0	0	0	0.0004	0	0	0	0	0	0	0	0	0	0.0002	0	0	0	0	0	0.0004
1010329	0.0006	0	0	0	0.0002	0.0002	0.0004	0.0004	0	0	0.0002	0.0014	0.0016	0	0	0	0	0.0016	0	0.0014	0.0008	0.0002	0.0002	0	0.0016	0.0012	0.0002	0.0156	0	0.0006	0.0008	0.0012	0	0	0.0038	0.003	0	0	0.001	0	0.0002	0	0	0.001	0.0022	0	0.0002	0.003	0
105352	0	0.0084	0	0	0.0048	0	0	0	0	0.0002	0	0	0	0	0	0	0	0	0	0	0	0.0008	0	0	0	0	0	0	0.0004	0	0	0	0	0	0.0018	0	0.0002	0	0	0	0	0	0	0	0	0	0	0	0
241161	0	0	0	0	0	0	0.0004	0.0002	0	0	0	0.0004	0	0	0	0.0002	0	0	0	0	0	0.0004	0	0	0	0	0.0002	0	0	0.0004	0	0	0	0	0.0008	0	0	0	0	0	0	0	0	0.0002	0	0	0	0	0
4403930	0	0	0.0004	0	0.0014	0	0	0.0002	0	0	0	0.001	0	0	0	0	0	0	0	0.0042	0	0	0	0.0014	0.0002	0.0004	0	0	0	0	0	0	0	0	0	0	0.0004	0	0.0002	0	0	0	0.0014	0.0006	0.0002	0	0	0	0
214919	0	0	0	0	0	0	0	0	0	0	0	0	0	0	0	0	0	0	0.0006	0	0	0	0	0	0	0	0	0	0	0	0	0	0	0	0	0	0	0	0	0	0	0	0	0	0	0	0	0	0
219830	0	0	0	0	0	0	0	0	0	0	0	0.0016	0	0	0	0	0	0	0	0	0	0	0	0	0.0084	0	0	0	0	0	0	0	0	0	0	0	0	0	0	0.0002	0	0	0	0	0	0	0	0	0
236166	0	0	0	0	0	0	0	0.0002	0	0	0	0	0	0	0	0	0	0	0	0	0	0	0	0	0	0	0.002	0	0	0	0	0	0	0	0	0	0	0	0	0.0014	0	0	0	0	0	0	0	0	0
1093945	0	0	0	0	0	0	0	0	0	0	0	0	0	0	0	0	0	0	0	0	0	0	0	0	0.0008	0	0	0	0.0018	0	0	0	0	0	0	0.0016	0	0	0	0	0	0	0	0	0	0	0	0	0
1144442	0	0	0	0	0	0	0	0	0	0	0	0	0	0	0	0	0	0	0	0	0	0	0	0	0	0.002	0	0	0.0002	0	0	0	0	0	0	0	0	0.0014	0	0	0	0	0	0	0	0.013	0	0	0
3440955	0	0	0	0	0	0	0	0	0.007	0	0	0	0	0	0	0	0.002	0	0	0	0	0	0	0	0	0	0	0	0	0	0	0	0	0	0	0	0	0	0	0	0	0	0	0	0	0	0	0	0
3908647	0.0102	0	0	0	0	0	0	0	0.0048	0	0	0	0	0	0	0	0	0	0	0	0	0.0012	0	0.0032	0	0	0	0	0	0	0	0	0	0	0	0	0	0	0	0	0	0	0.0152	0	0	0	0	0	0
252843	0	0	0	0	0	0	0.0032	0	0	0	0	0.001	0	0	0.0016	0	0	0	0	0	0	0	0	0	0.0004	0	0	0.0094	0	0	0	0	0	0	0	0	0	0	0	0.0002	0	0	0	0	0.001	0	0	0	0
2725	0	0	0	0	0	0	0	0	0	0	0	0	0	0	0	0	0	0	0	0	0	0	0	0	0	0	0	0	0	0	0	0	0	0	0	0	0	0	0	0	0	0	0	0.0008	0	0	0	0	0
23948	0	0	0	0	0	0	0	0	0	0	0	0	0	0	0	0	0	0	0	0	0	0	0	0	0	0	0	0	0	0	0	0	0	0	0	0	0.0004	0	0	0	0	0	0	0	0	0	0	0	0
40839	0	0	0	0	0	0	0	0	0	0	0	0	0	0	0	0	0	0	0	0	0	0	0.0002	0	0	0	0	0	0	0	0	0	0	0	0	0	0	0	0	0	0	0	0.0004	0	0	0	0	0	0
71894	0	0	0	0	0	0	0	0	0	0	0.0006	0	0	0	0	0	0	0	0	0	0	0	0	0.001	0	0	0	0	0	0	0	0	0	0	0	0	0	0	0	0	0	0	0	0	0	0	0	0	0
108476	0	0	0	0	0	0	0	0	0	0	0	0	0	0	0	0	0	0	0	0	0	0	0	0	0	0	0	0	0	0	0	0	0	0	0	0	0.0022	0	0	0	0	0	0	0	0	0	0	0	0
112651	0	0	0	0	0	0	0	0	0	0	0	0	0	0	0	0	0	0	0	0	0	0	0	0	0	0	0	0	0	0	0	0	0	0	0	0	0	0	0	0	0	0	0	0	0	0	0	0	0
113773	0	0	0	0	0	0	0	0	0	0	0	0	0	0	0.0066	0	0	0.0004	0	0	0	0	0	0	0	0	0	0	0	0	0	0	0	0	0	0	0	0	0	0	0	0	0	0	0	0	0	0	0
113915	0	0	0	0	0	0	0	0	0	0	0	0	0	0	0	0	0	0	0	0	0	0	0	0	0	0	0	0	0	0	0	0	0	0	0.0036	0	0	0	0	0	0	0	0	0	0	0	0	0	0
129798	0	0	0	0	0	0	0.0014	0	0	0	0	0	0	0	0.0002	0	0	0	0	0	0	0	0.0006	0	0	0	0	0	0	0	0	0	0	0	0	0	0	0	0	0	0	0	0	0	0	0	0	0	0
132661	0	0.0004	0	0	0	0	0	0	0	0	0	0	0	0	0	0	0	0	0	0	0	0	0	0	0	0	0	0	0.0026	0	0	0	0	0	0	0	0	0	0	0	0	0	0	0	0	0	0	0	0
138840	0	0	0	0	0	0	0	0	0	0	0	0	0	0	0	0	0	0	0	0	0	0	0	0	0	0	0	0	0	0	0	0	0	0	0	0	0	0	0	0	0	0	0	0	0	0	0	0	0
156269	0	0	0	0.0004	0	0	0.0002	0	0	0	0	0	0	0	0	0	0	0	0	0	0	0	0	0	0	0	0	0	0	0	0	0	0	0	0	0	0	0	0	0	0	0	0	0	0	0	0	0	0
161687	0	0.0004	0	0	0	0	0	0	0	0	0	0	0	0.0002	0	0	0	0	0	0	0	0	0	0	0	0	0	0	0	0	0	0	0	0	0	0	0	0	0	0	0	0	0	0	0	0	0	0	0
163177	0	0	0	0	0	0	0	0	0	0	0	0	0	0	0	0	0	0	0	0	0	0	0.0004	0	0	0	0	0	0	0	0	0	0	0	0	0	0	0	0	0	0	0	0.0002	0	0	0	0	0	0
165553	0	0	0	0	0	0	0	0	0	0	0	0	0	0	0	0	0	0	0	0	0	0	0	0	0	0	0	0	0	0	0	0	0	0	0	0	0.0002	0	0.0026	0	0	0	0.0004	0	0	0	0	0	0
203168	0	0	0	0	0.0006	0	0	0	0	0	0	0	0	0	0	0	0	0	0	0	0	0	0	0	0	0	0	0	0	0	0	0	0	0	0	0	0	0	0	0	0	0	0	0	0.0002	0	0	0	0
207908	0	0	0	0	0	0	0	0	0	0	0	0	0	0	0	0	0	0	0	0	0	0	0	0	0	0.0004	0	0	0	0	0	0	0	0	0	0	0	0	0	0	0	0	0	0	0	0.0042	0	0	0
211601	0	0	0	0	0	0	0	0	0	0	0	0.0012	0	0	0	0	0	0	0	0	0	0	0.0008	0	0	0	0	0	0	0	0	0	0	0	0	0	0	0	0	0	0	0	0	0	0	0	0	0	0
221660	0	0.0004	0	0	0	0	0	0	0	0	0	0	0	0	0	0	0	0	0	0	0	0	0	0	0.0012	0	0	0	0	0	0	0	0	0	0	0	0	0	0	0	0	0	0	0	0	0	0	0	0
228694	0	0	0	0	0	0	0	0	0	0	0	0	0	0	0	0	0	0	0	0	0	0	0	0	0	0	0	0	0	0	0	0	0	0	0	0	0.0006	0	0	0	0	0	0	0.0002	0	0	0	0	0
228894	0	0	0	0	0	0	0	0	0	0	0	0	0	0	0	0	0	0	0	0	0	0.0002	0	0	0	0	0	0	0.0008	0	0	0	0	0	0	0	0	0	0	0	0	0	0	0	0	0	0	0	0
242389	0	0	0.0002	0	0	0	0	0	0	0	0	0	0	0	0	0	0	0	0	0	0	0	0	0	0	0	0	0	0	0	0	0	0	0	0	0	0	0	0	0	0	0.0004	0	0	0	0	0	0	0
246622	0	0	0	0	0	0	0	0	0	0	0	0	0	0	0	0	0	0	0	0	0	0	0	0	0	0	0	0	0	0	0	0	0	0	0	0	0	0	0	0	0	0	0	0	0	0	0	0	0
255856	0	0	0	0	0	0	0	0	0	0	0	0	0	0	0	0	0	0	0	0	0	0.0062	0	0	0	0	0	0	0	0	0	0	0	0	0	0	0	0	0	0.001	0	0	0	0	0	0	0	0	0
259097	0	0.0016	0	0	0	0	0	0	0	0	0	0	0	0	0	0	0	0	0	0	0	0	0	0	0	0	0	0	0	0	0	0	0	0	0	0	0	0	0	0	0	0	0	0	0	0	0	0	0
261076	0	0.0008	0	0	0	0	0	0.0002	0	0	0	0	0	0	0	0	0	0	0	0	0	0	0	0	0	0	0	0	0	0	0	0	0	0	0	0	0	0	0	0	0	0	0	0	0	0	0	0	0
274011	0	0	0	0	0	0	0.0002	0	0	0	0	0	0	0	0	0	0	0	0	0	0	0	0	0	0	0	0	0	0	0	0	0	0	0	0	0	0	0	0	0	0	0	0.0004	0	0	0	0	0	0
278124	0	0	0	0	0	0	0	0	0	0	0	0	0	0	0	0	0	0	0	0	0	0	0	0	0	0	0	0	0	0	0	0	0	0	0	0	0	0.0004	0	0	0	0	0	0	0	0	0	0	0
279877	0	0	0	0	0	0	0	0	0	0	0	0	0	0	0	0	0	0	0	0	0	0	0	0	0	0	0	0	0	0	0	0	0	0	0	0	0	0	0	0	0	0	0.0006	0	0.0024	0	0	0	0
296609	0	0	0	0	0	0	0	0	0	0	0	0.0892	0	0	0	0	0	0	0	0	0	0	0	0	0	0	0	0	0	0	0	0	0	0	0	0	0	0	0	0	0	0	0	0	0	0	0.0004	0	0
315030	0	0	0	0	0	0	0	0	0	0	0.0018	0	0	0	0	0	0	0	0	0	0	0	0	0	0	0	0	0	0	0	0	0	0	0	0	0	0	0	0	0	0	0	0	0	0	0	0	0	0
320985	0	0	0	0	0	0	0	0	0	0	0	0	0	0	0	0	0	0	0	0	0	0	0	0	0	0	0	0	0	0	0	0	0	0	0	0	0	0	0	0	0	0	0	0	0	0	0	0	0
323325	0	0	0	0	0	0	0.0002	0	0	0	0	0	0.0164	0	0	0	0	0	0	0	0	0	0	0	0	0	0	0	0	0	0	0	0	0	0	0	0	0	0	0	0	0	0	0	0	0	0	0	0
331074	0	0	0	0	0	0	0	0	0	0	0	0	0	0	0	0	0	0	0	0	0	0	0	0	0	0	0	0	0	0	0	0	0	0	0	0	0	0	0	0	0	0.0008	0	0	0	0	0	0	0
341488	0	0	0	0	0	0	0	0	0	0	0	0	0	0	0	0	0	0	0	0	0	0	0	0	0	0	0	0	0.0116	0	0	0	0	0	0	0	0	0	0	0	0	0	0.0014	0	0	0	0	0	0
356575	0	0	0	0	0	0	0	0	0	0	0	0	0	0	0	0	0	0	0	0	0.0004	0	0	0	0	0	0	0	0	0	0	0	0	0	0	0	0	0	0	0.0002	0	0	0	0	0	0	0	0	0
365385	0	0	0	0	0	0	0	0	0	0	0	0	0	0	0	0	0	0	0	0	0	0	0	0	0	0	0	0	0	0	0	0	0	0	0	0	0	0	0	0	0	0	0	0	0	0	0	0	0
366147	0	0	0	0	0	0	0.001	0	0	0	0	0	0	0	0	0	0	0	0	0	0	0	0	0	0	0	0	0	0	0	0.003	0	0	0	0	0	0	0	0	0	0	0	0	0	0	0	0	0	0
524595	0	0	0	0	0	0	0	0	0	0	0	0	0	0	0	0	0	0	0	0	0	0	0.0004	0	0	0	0	0	0	0	0	0	0	0	0	0	0	0	0	0	0	0	0	0	0.0002	0	0	0	0
525200	0	0	0	0	0	0	0	0	0	0	0	0	0	0	0	0	0	0	0	0	0	0	0	0	0	0.0002	0	0	0	0	0	0	0	0	0	0	0	0	0	0	0	0	0	0	0.0004	0	0	0	0
554261	0	0	0	0	0	0	0	0	0	0	0	0	0	0	0	0	0	0	0	0	0	0	0	0	0	0	0	0	0	0	0	0	0	0	0	0	0.0042	0	0.0002	0	0	0	0	0	0	0	0	0	0
558833	0	0.0002	0	0	0	0	0	0	0	0	0	0	0	0	0	0	0	0	0	0	0.005	0	0	0	0	0	0	0	0	0	0	0	0	0	0	0	0	0	0	0	0	0	0	0	0	0	0	0	0
566216	0	0	0	0	0	0	0	0	0	0	0	0	0	0	0	0	0	0	0	0	0	0	0	0	0	0	0	0	0	0	0	0	0	0.0002	0	0	0	0	0	0	0	0	0	0	0	0	0	0	0
569952	0	0	0	0	0	0	0	0	0	0	0	0	0	0	0	0	0	0	0	0	0	0	0.0002	0	0	0	0.0098	0	0	0	0	0	0	0	0	0	0	0	0	0	0	0	0	0	0	0	0	0	0
578224	0	0	0	0	0	0	0	0	0	0	0	0	0	0	0	0	0	0	0	0	0	0.0002	0	0	0	0	0	0	0	0	0	0	0	0	0	0.0022	0	0	0	0	0	0	0	0	0	0	0	0	0
578257	0	0.0028	0	0	0	0	0	0	0	0	0	0	0	0	0	0	0	0	0	0	0	0	0	0	0	0	0	0	0.0146	0	0	0	0	0	0	0	0	0	0	0	0	0	0	0	0	0	0	0	0
586521	0	0	0	0	0	0	0	0	0	0	0	0	0	0	0	0	0	0	0	0	0	0	0	0	0	0	0	0	0	0	0	0	0	0	0	0	0	0	0	0	0	0	0	0	0	0	0	0	0
592366	0	0	0	0	0	0	0	0	0	0	0	0	0	0	0	0	0	0	0	0	0	0.0002	0	0	0	0.0008	0	0	0	0	0	0	0	0	0	0	0	0	0	0	0	0	0	0	0	0	0	0	0
610455	0	0	0	0	0	0	0	0	0	0	0	0	0	0	0	0	0	0	0	0	0	0	0	0	0	0	0	0	0	0	0	0	0	0	0	0	0	0	0	0	0	0	0	0	0	0	0	0	0
683529	0	0	0	0	0	0	0	0	0	0	0.0002	0	0	0	0	0	0	0	0	0	0	0	0	0	0	0	0	0	0	0	0	0	0	0	0	0	0	0	0	0	0	0	0	0	0	0	0	0	0
685156	0	0	0	0	0	0	0	0	0	0	0	0	0	0	0	0	0	0	0	0	0	0	0	0	0	0	0	0	0	0	0	0	0	0	0	0	0	0	0	0	0	0	0	0.001	0	0	0	0	0
773541	0	0	0	0	0	0	0	0	0	0	0	0	0	0	0	0	0	0	0	0	0	0.0004	0	0	0	0	0	0	0.0002	0	0	0	0	0	0	0	0	0	0	0	0	0	0	0	0	0	0	0	0
882018	0	0	0	0	0	0	0	0	0	0	0	0	0	0.0016	0	0	0	0	0	0	0	0	0	0	0	0	0	0	0.0004	0	0	0	0	0	0	0	0	0	0	0	0	0	0	0	0	0	0	0	0
934392	0	0	0	0	0.0002	0	0	0	0	0	0	0	0	0	0	0	0	0	0	0	0	0	0	0	0	0	0	0	0	0	0	0	0	0	0	0	0	0	0	0	0	0	0.0006	0	0	0	0	0	0
1013589	0	0	0	0	0	0	0	0.0042	0	0	0	0	0	0	0	0	0	0	0	0	0	0	0	0	0	0	0	0	0	0	0	0	0	0	0	0.004	0	0	0	0	0	0	0	0	0	0	0	0	0
1026778	0	0	0	0	0	0	0	0	0	0	0	0	0	0	0	0	0	0.0016	0	0	0	0	0	0.0006	0	0	0	0	0	0	0	0	0	0	0	0	0	0	0	0	0	0	0	0	0	0	0	0	0
1057359	0	0	0	0	0	0	0	0	0	0	0	0	0	0	0	0	0	0	0	0	0	0	0	0.0002	0	0	0	0	0	0	0	0	0	0	0	0	0	0	0	0	0	0	0	0	0	0	0	0	0
1099710	0	0	0	0	0	0	0	0	0	0	0	0	0	0	0	0	0	0.0024	0	0	0	0	0	0	0	0	0	0	0	0	0	0	0	0	0	0	0	0	0	0	0	0	0	0	0	0	0	0	0
1106569	0	0	0	0	0	0	0	0	0	0	0	0	0	0	0	0	0	0	0	0	0	0	0	0	0	0	0	0	0	0	0	0	0	0	0	0	0	0	0	0	0	0	0	0	0	0	0	0	0
1107076	0	0	0	0	0	0	0	0	0	0	0	0	0	0	0	0.001	0	0	0	0	0	0	0	0	0	0	0	0	0	0	0	0	0	0	0	0	0	0	0	0	0.0002	0	0	0	0	0	0	0	0
1110139	0	0	0	0	0	0	0.0002	0	0	0	0	0	0	0	0	0	0	0	0	0	0	0	0	0	0	0	0	0	0	0	0	0	0	0	0	0	0	0	0	0	0	0	0	0	0	0	0	0	0
1118561	0	0	0	0.0002	0	0	0	0	0	0	0	0	0	0	0	0	0	0	0	0	0	0	0	0	0	0	0.0006	0	0	0	0	0	0	0	0	0	0	0	0	0	0	0	0	0	0	0	0	0	0
1122451	0.0002	0	0	0	0	0	0	0	0	0	0.0046	0	0	0	0	0	0	0	0	0	0	0	0	0	0	0	0	0	0	0	0	0	0	0	0	0	0	0	0	0	0	0	0	0	0	0	0	0	0
1125136	0	0	0	0	0	0	0	0	0	0	0	0	0	0	0	0	0	0	0	0	0	0	0	0	0	0	0	0	0	0.0028	0	0	0	0	0	0	0	0	0	0	0	0	0	0	0	0	0	0	0
1126886	0	0	0	0	0	0	0	0	0	0	0	0	0	0	0	0	0	0	0	0	0	0.0012	0	0	0	0	0	0	0	0	0	0	0	0	0	0	0	0	0	0	0	0	0	0	0	0	0	0	0
1130228	0	0	0	0	0	0	0	0	0	0	0.0012	0	0	0	0	0	0	0	0	0	0	0	0	0	0	0	0	0	0	0	0	0	0	0	0	0	0	0	0	0	0	0	0	0	0	0	0	0	0
1131221	0	0	0	0	0	0	0	0	0	0	0	0	0	0	0	0	0	0	0	0	0	0	0	0	0	0	0	0	0	0	0	0	0	0	0.001	0	0	0	0	0	0	0	0	0	0	0	0	0	0
1131954	0	0	0	0	0	0	0	0	0	0	0	0	0	0	0	0	0	0	0	0	0	0.0004	0	0	0	0	0	0	0	0	0	0	0	0	0	0	0	0	0.0004	0	0	0	0	0	0	0	0	0	0
1132539	0	0	0	0	0	0	0	0	0	0	0	0	0	0	0.016	0	0	0	0	0	0	0	0	0	0	0	0	0	0	0	0	0	0	0	0	0	0	0	0	0	0	0	0	0	0	0	0	0	0
1136387	0	0	0	0	0	0	0	0	0	0	0	0	0	0	0.001	0	0	0	0	0	0	0	0	0	0	0	0	0	0	0	0	0	0	0	0	0	0	0	0	0	0	0	0	0	0	0	0	0	0
1139467	0	0	0	0	0	0	0	0	0	0	0	0	0	0	0	0	0	0	0	0	0	0	0	0	0	0	0	0	0	0	0	0	0	0	0	0	0	0	0	0	0	0	0	0	0	0	0	0	0
1140522	0	0	0	0	0	0	0	0	0	0	0	0.0002	0	0	0	0	0	0	0	0	0.0008	0	0	0	0	0	0	0	0	0	0	0	0	0	0	0	0	0	0	0	0	0	0	0	0	0	0	0	0
1140585	0	0	0	0	0	0	0	0	0	0	0	0	0	0	0	0	0	0	0	0	0	0	0	0	0	0	0	0	0	0	0.0066	0	0	0	0	0	0	0	0.002	0	0	0	0	0	0	0	0	0	0
1145241	0	0	0	0	0	0	0	0	0	0	0	0	0	0	0	0	0	0	0	0	0	0	0	0	0	0	0	0	0	0	0	0.0032	0	0	0	0	0.0006	0	0	0	0	0	0	0	0	0	0	0	0
1147676	0	0	0	0	0	0	0	0	0	0	0	0	0	0	0	0	0	0	0	0	0	0	0	0	0	0	0	0	0	0.0004	0	0	0	0	0	0	0	0	0	0	0	0	0	0	0	0	0	0	0
1148027	0	0	0	0	0	0	0.0002	0	0	0	0	0	0	0	0	0	0	0	0	0	0	0	0	0	0	0	0	0	0	0	0	0	0	0	0	0	0	0	0	0	0	0	0	0	0	0	0	0	0
1552835	0	0	0	0	0	0	0	0	0	0	0	0	0	0	0	0	0	0	0	0	0.0004	0	0	0	0	0	0	0	0	0	0	0	0	0	0	0	0	0	0	0.0002	0	0	0	0	0	0	0	0	0
1614788	0	0	0	0	0	0	0	0.0006	0	0	0	0	0.0114	0	0	0	0	0	0	0	0	0	0	0	0	0	0	0	0	0	0	0	0	0	0	0	0	0	0	0	0	0	0	0	0	0	0	0	0
1657389	0	0	0	0	0	0	0	0	0	0	0	0	0	0	0	0	0	0	0	0	0	0	0	0	0	0	0	0	0	0	0	0	0	0	0	0	0	0	0.0016	0	0	0	0	0	0	0	0	0	0
2200116	0	0	0	0	0	0	0	0	0	0	0	0	0	0	0	0	0	0	0	0	0	0.0002	0	0	0	0	0	0	0.003	0	0	0	0	0	0	0	0	0	0	0	0	0	0	0	0	0	0	0	0
2272545	0	0	0	0	0	0	0	0	0	0	0	0	0	0	0	0	0	0	0	0	0	0	0	0	0	0	0	0	0	0	0.0004	0	0	0	0	0	0	0	0	0	0	0	0	0	0	0	0	0	0
2603273	0	0	0	0	0	0	0	0	0	0	0	0	0	0	0	0	0	0	0	0	0	0	0	0	0	0	0	0	0	0	0	0	0	0.0004	0	0	0	0	0	0	0	0	0	0.0002	0	0	0	0	0
2666438	0	0	0	0	0	0	0	0	0	0	0	0	0	0	0	0	0	0	0	0	0	0.0002	0	0	0	0	0	0	0	0	0	0	0	0	0	0	0	0	0	0	0	0	0.0008	0	0	0	0	0	0
2901960	0	0	0	0	0	0	0	0	0	0	0	0	0	0	0	0	0	0	0	0	0	0	0	0	0.0004	0	0	0	0	0	0	0	0	0	0	0	0	0	0	0	0	0	0	0	0	0	0	0	0
3086260	0	0	0	0	0	0	0	0	0	0	0	0	0	0	0	0	0	0	0	0	0	0	0	0	0	0	0	0	0	0	0	0	0	0	0	0	0	0	0	0	0.0002	0	0	0	0	0	0	0	0
3096968	0	0	0	0	0	0	0	0	0	0	0	0	0	0	0	0	0	0	0	0	0	0.0002	0	0	0	0	0.0006	0	0	0	0	0	0	0	0	0	0	0	0	0	0	0	0	0	0	0	0	0	0
3206474	0	0	0	0	0	0	0	0	0	0	0	0	0	0	0	0	0	0	0	0	0	0	0	0	0	0	0	0	0	0	0	0	0	0	0	0	0	0	0	0	0	0	0	0.0008	0	0	0	0	0
3313612	0	0	0	0	0	0	0	0	0	0	0.0004	0	0	0	0	0	0	0	0	0	0	0	0	0.0002	0	0	0	0	0	0	0	0	0	0	0	0	0	0	0	0	0	0	0	0	0	0	0	0	0
3348667	0	0	0	0	0	0	0	0	0	0	0	0	0	0	0	0	0	0	0	0	0	0	0	0	0	0	0	0	0	0	0	0	0	0	0	0	0	0	0	0	0	0	0	0	0	0	0	0	0
3798905	0	0	0	0	0	0	0	0	0	0	0	0	0	0	0	0	0	0	0	0	0	0	0	0	0	0	0	0	0	0	0	0	0	0	0	0	0	0	0	0	0	0	0	0	0	0	0	0	0
4295908	0	0	0	0	0	0	0.0002	0	0	0	0	0	0	0	0	0	0	0	0	0	0	0	0	0	0	0	0.0008	0	0	0	0	0	0	0	0	0	0	0	0	0	0	0	0	0	0	0	0	0	0
4306533	0.0004	0	0	0	0	0	0	0	0	0	0	0	0	0	0	0	0	0	0	0	0	0	0	0	0	0	0	0	0	0	0	0	0	0	0	0	0	0	0	0	0	0	0	0	0	0	0	0	0
4307897	0	0	0	0	0	0.001	0	0	0	0	0	0	0	0	0	0	0	0	0	0	0	0	0	0	0	0	0	0	0	0	0	0	0	0	0	0	0	0	0	0	0	0	0	0	0	0	0	0	0
4313870	0	0	0	0	0	0	0	0	0	0	0	0	0	0	0	0	0	0	0	0	0	0	0	0	0	0.0004	0	0	0	0	0	0	0	0	0	0	0	0	0	0	0	0.0002	0	0	0	0	0	0	0
4320126	0	0	0	0	0	0	0	0	0	0	0	0	0	0	0	0	0	0	0	0	0	0	0	0	0	0	0	0	0	0	0	0	0	0	0	0	0	0	0	0	0	0	0	0	0	0	0	0	0
4335921	0	0	0	0	0	0	0	0	0	0	0	0	0	0	0	0	0	0	0	0	0	0	0	0	0	0	0	0	0	0	0	0	0	0	0	0	0	0	0	0	0	0	0	0	0	0	0	0	0
4336875	0	0	0	0	0	0	0	0	0	0	0	0	0	0.0002	0	0	0	0	0	0	0	0	0	0	0	0	0	0	0	0	0	0	0	0	0	0	0	0	0	0	0	0	0	0	0	0	0.0004	0	0
4344960	0	0.0002	0	0	0.0016	0	0	0	0	0	0	0	0	0	0	0	0	0	0	0	0	0	0	0	0	0	0	0	0	0	0	0	0	0	0	0	0	0	0	0	0	0	0	0	0	0	0	0	0
4355718	0	0	0	0	0	0	0	0	0	0	0	0	0	0	0	0	0	0	0	0.0002	0	0	0	0	0	0	0	0	0	0	0	0	0	0	0	0	0	0	0.0006	0	0	0	0	0	0	0	0	0	0
4357083	0	0	0	0	0	0	0	0	0	0	0	0	0	0	0	0	0	0	0	0	0	0	0	0	0	0	0	0	0	0	0	0	0	0	0	0	0	0	0	0	0	0	0	0	0	0	0	0	0
4359693	0	0	0	0	0.0002	0	0	0	0	0	0	0	0	0	0	0	0	0	0	0	0.001	0	0	0	0	0	0	0	0	0	0	0	0	0	0	0	0	0	0	0	0	0	0	0	0	0	0	0	0
4360866	0	0	0	0	0	0	0	0	0	0	0	0	0	0	0	0	0	0	0	0	0	0	0	0	0	0	0	0	0	0	0	0	0	0	0	0	0	0	0	0	0	0	0	0	0	0	0	0	0
4381531	0.0002	0	0	0	0	0	0	0	0	0	0	0	0	0	0	0	0	0	0	0	0	0	0	0	0	0	0	0	0	0	0	0	0	0	0	0	0	0	0	0	0	0	0	0	0	0	0	0	0
4396596	0	0	0	0	0	0	0	0	0	0	0	0	0	0	0	0	0	0.0006	0	0	0	0	0	0	0	0	0	0	0	0	0	0	0	0	0	0	0	0	0	0	0	0	0	0	0	0	0	0	0
4397450	0	0	0	0	0	0	0	0	0	0	0	0	0	0	0	0	0	0	0	0	0	0.0008	0	0	0	0	0	0	0	0	0	0	0	0	0	0	0	0	0	0	0	0.0002	0	0	0	0	0	0	0
4398600	0	0	0	0	0	0	0	0	0	0	0	0	0	0	0	0	0	0	0	0	0	0.0002	0	0	0	0	0	0	0	0	0	0	0	0	0	0	0	0	0	0	0	0	0	0	0.0012	0	0	0	0
4407475	0	0	0	0	0	0	0	0	0	0	0	0.0002	0	0	0	0	0	0	0	0	0	0	0	0	0	0.0004	0	0	0	0	0	0	0	0	0	0	0	0	0	0	0	0	0	0	0	0	0	0	0
4438491	0	0.0004	0	0	0.0008	0	0	0	0	0	0	0	0	0	0	0	0	0	0	0	0	0	0	0	0	0	0	0	0	0	0	0	0	0	0	0	0	0	0	0	0	0	0	0	0	0	0	0	0
4440993	0	0	0	0	0	0	0	0	0	0	0	0	0	0	0	0	0	0	0	0	0	0	0	0	0	0	0	0	0	0	0	0	0	0	0	0	0	0	0	0	0.0002	0	0	0	0	0.0004	0	0	0
4468763	0	0	0	0	0	0	0	0	0	0	0.0018	0	0	0	0	0	0	0	0	0	0	0	0	0	0	0	0	0	0	0	0	0	0	0	0	0	0.0064	0	0	0	0	0	0	0	0	0	0	0	0
229102	0.0002	0	0	0	0	0	0.0002	0	0	0	0.0002	0.0002	0	0	0	0	0	0	0	0.0038	0	0	0	0	0	0	0	0	0	0	0	0	0	0	0	0	0.0002	0	0	0	0.0006	0	0	0.0006	0	0.0026	0.0002	0	0
4306176	0	0	0	0	0.0044	0.0006	0	0	0	0	0.0068	0	0	0	0	0	0.006	0	0	0	0	0.0002	0.001	0	0	0	0.0002	0	0	0	0	0	0	0	0	0	0	0.001	0	0	0	0	0.002	0	0.004	0	0	0	0
3571101	0	0	0	0	0	0	0	0	0	0	0	0	0	0	0	0	0	0	0	0	0	0	0	0	0.0002	0	0	0	0	0	0.0002	0	0	0	0.0116	0	0	0	0	0	0	0	0	0.0002	0.0002	0	0	0	0
1024093	0	0	0	0	0.0094	0.0032	0	0.0066	0	0.0032	0	0	0	0.0184	0	0	0	0	0	0	0	0	0	0	0	0	0	0	0	0.0012	0	0	0	0	0	0	0.0042	0	0	0.004	0.0072	0	0	0.0082	0	0.027	0	0.0628	0.0184
1109245	0	0	0	0	0	0	0	0.0024	0.0004	0	0	0.0002	0	0	0	0	0.0002	0	0	0.0054	0	0.0002	0	0	0	0.004	0	0	0	0	0	0	0	0	0	0	0	0	0	0	0.0012	0	0	0	0.0008	0	0	0	0
1118837	0.0016	0	0	0	0.0016	0	0	0	0	0	0	0.0004	0	0	0	0	0	0	0	0.0006	0	0.0002	0	0	0	0.0002	0.0028	0	0	0.0602	0	0	0	0	0	0.0006	0.0002	0.0002	0.0004	0	0	0	0	0.0004	0	0	0.0028	0	0
1123395	0	0	0	0	0	0	0	0	0	0	0	0	0	0	0	0	0	0	0	0	0.0014	0.0004	0.0004	0	0.0004	0.0022	0.0026	0	0.0002	0	0	0	0	0	0	0	0.0002	0.0006	0.0008	0	0	0	0.0008	0.0012	0	0	0	0	0
1019904	0	0	0	0	0	0	0	0	0	0	0	0	0	0	0	0	0.0002	0	0	0	0.0002	0.0002	0	0.0002	0	0.0002	0	0	0	0	0.0002	0	0	0	0.0006	0	0	0	0	0	0	0	0	0	0	0.0022	0	0.0004	0
110915	0	0.002	0	0	0.0012	0	0	0.0008	0	0	0	0	0	0	0	0	0	0	0	0	0	0	0.0014	0	0.005	0	0.0024	0	0.019	0	0.0002	0	0	0.0004	0.0052	0.0002	0.003	0	0	0.0002	0	0.0004	0.0004	0	0.0018	0	0.013	0	0
1120598	0	0	0	0	0	0	0.0004	0	0.0002	0	0	0	0	0	0	0	0	0.0002	0	0	0	0	0	0	0	0.0056	0	0	0	0	0	0	0	0	0	0	0.0002	0	0	0	0.0002	0	0	0	0	0	0	0	0
258120	0.0008	0	0	0	0	0	0.0004	0	0	0	0	0.0002	0	0	0	0	0	0	0	0	0.0002	0.0008	0	0.0022	0.0016	0	0.0016	0	0	0	0.0018	0	0	0.0008	0.0006	0.0002	0.0018	0	0.0002	0.0004	0.0002	0	0	0	0	0	0.0002	0	0
1041410	0	0	0	0.0012	0	0	0.0152	0	0.0106	0.0012	0	0.001	0	0	0	0	0	0.0412	0	0	0.0008	0.006	0.0006	0.0006	0.0002	0.0002	0	0	0.0006	0	0	0	0	0	0	0	0.0002	0.0004	0.0008	0.0018	0	0.0006	0.0004	0	0	0.0002	0	0	0.0164
1078587	0.0044	0.013	0.024	0.0378	0.0062	0.0318	0.0038	0.0124	0.0128	0.0034	0.003	0.0126	0.0084	0.0258	0.0098	0.0076	0.0222	0.0024	0.0104	0.0014	0.0106	0.0268	0.0188	0.0168	0.0002	0.002	0.0024	0.0078	0.0002	0.0012	0.002	0.0086	0.0002	0.0262	0.0072	0.003	0.0014	0.0148	0.0036	0.0154	0.0066	0.0006	0.0028	0.0008	0.0034	0.013	0.016	0.0012	0.0092
4355489	0.0008	0	0	0	0.0002	0	0.0012	0.0002	0	0.0002	0	0.0002	0.0012	0.0004	0.0002	0.0002	0	0	0	0.0012	0	0.0004	0.0002	0.0006	0	0.001	0	0	0	0	0.0006	0	0	0.0002	0	0.001	0.001	0	0	0	0	0	0.0008	0.0014	0	0	0.0038	0	0
1086274	0	0	0	0	0	0	0	0	0	0	0	0	0	0	0	0	0	0	0	0	0	0.0018	0	0	0	0	0	0	0.0002	0	0	0	0	0	0	0	0	0	0	0	0	0	0	0	0	0	0	0	0.0048
112764	0	0	0.0024	0	0	0	0	0	0	0	0.0002	0	0	0	0	0	0	0	0	0	0.0002	0	0.0002	0	0	0.0044	0	0	0	0	0	0	0	0	0	0	0	0	0.0044	0	0	0	0	0	0	0	0	0	0.0178
1560948	0	0.0022	0	0	0	0	0	0	0	0.0024	0	0	0	0	0	0	0	0	0	0	0	0	0	0	0	0	0	0	0	0	0	0	0	0	0	0.0006	0	0	0.003	0	0	0	0	0	0	0	0	0	0
1613745	0	0	0	0	0	0	0	0	0	0	0	0.0274	0	0	0	0.0062	0	0	0	0	0.0082	0	0	0	0	0	0	0	0	0	0	0	0	0.0014	0	0	0	0	0	0	0.0002	0	0	0	0	0	0	0	0
217734	0	0	0	0	0	0	0.0064	0	0	0	0	0	0	0	0	0	0	0	0.0014	0	0	0.0002	0	0	0	0	0	0	0	0.1048	0	0	0	0	0	0	0	0	0.0002	0	0	0	0	0.0012	0	0	0	0	0
140786	0	0	0	0	0.0006	0	0	0	0	0	0	0	0	0	0.0002	0	0	0	0	0	0	0.0018	0	0	0	0	0	0	0	0.0002	0	0	0	0	0	0	0	0	0	0	0	0	0	0	0	0	0	0	0
576577	0	0	0	0	0	0	0.0008	0	0	0.0002	0	0.0008	0	0.0002	0	0.0016	0	0	0	0.002	0.0038	0.0004	0	0	0	0.002	0.0012	0	0	0.0016	0.001	0	0	0	0	0	0	0	0.0012	0	0.0026	0	0	0	0	0	0	0	0
164271	0	0	0	0	0	0	0	0	0	0	0	0	0	0	0	0	0	0	0	0	0	0	0	0	0	0	0	0	0	0	0	0	0	0	0.0004	0	0	0	0.0002	0.002	0	0	0	0	0	0	0	0	0
220653	0	0	0	0	0	0	0	0	0	0	0	0	0	0	0	0	0	0	0	0	0	0	0	0	0.0008	0	0.0004	0	0	0	0	0	0	0	0	0	0.0004	0	0.0018	0	0	0	0	0.001	0.0008	0	0	0	0
315467	0	0	0	0	0	0	0.0006	0	0	0	0.0018	0.0006	0	0	0	0.0012	0	0	0	0	0	0	0	0	0	0	0	0	0	0	0	0	0	0	0	0	0	0	0	0	0	0	0	0	0	0	0.0138	0	0
249890	0	0	0	0	0	0	0.001	0	0	0	0.002	0.0006	0	0	0	0	0	0	0	0	0.0002	0.001	0	0	0	0	0.0046	0	0	0	0	0	0	0	0	0	0.0016	0	0	0	0.0004	0	0	0	0.0002	0	0	0	0
4381303	0	0	0	0.0012	0	0	0	0	0	0	0	0	0	0	0.0068	0	0	0	0	0.0002	0	0	0	0	0	0	0	0	0	0	0	0	0	0	0	0	0	0	0	0	0	0	0	0	0	0	0	0	0
1108992	0.0002	0	0	0.0002	0.002	0	0.0022	0.0004	0	0	0.0014	0.0002	0	0.001	0.0002	0.0008	0	0	0	0.0034	0.0006	0.0016	0	0.0008	0.0016	0.0008	0.003	0.0004	0.0002	0.001	0.001	0.0006	0.0004	0.0022	0.0006	0.0002	0.0006	0.0004	0	0	0.0008	0	0.0008	0.0018	0.0024	0.0032	0.0006	0	0
1109476	0	0	0	0	0	0	0.0002	0.0004	0.0004	0	0	0	0.002	0	0	0	0	0	0	0	0.0008	0	0.0022	0	0	0	0.0012	0	0.0002	0.0012	0.0002	0.0004	0.0002	0.0004	0	0	0.0002	0.0002	0	0	0.0026	0	0	0	0.0016	0.0002	0	0	0
1135819	0	0	0	0	0.0004	0	0	0	0	0	0	0	0	0	0	0	0	0	0	0	0	0	0.0006	0	0	0	0	0	0	0	0	0.0042	0	0	0	0	0	0	0.0002	0	0.0034	0	0	0	0.0006	0	0	0	0.0002
144582	0	0	0	0	0	0	0	0	0	0	0	0	0	0	0	0	0	0	0	0.0002	0.0006	0	0	0	0	0	0	0	0	0	0	0	0	0	0	0	0	0.0002	0	0	0	0	0	0	0	0	0	0	0
298592	0	0	0	0	0	0	0	0	0	0	0	0	0	0	0	0	0	0.0002	0	0	0	0	0	0	0	0	0	0.0004	0	0	0	0	0	0	0	0	0	0	0.001	0	0	0	0	0	0	0	0	0	0
541789	0	0	0	0	0	0	0	0	0.0006	0	0	0	0	0	0	0	0	0	0	0	0	0	0	0	0.0004	0	0.0002	0	0	0	0	0	0	0	0	0	0.0002	0	0	0	0	0	0	0	0	0	0	0	0
1133002	0	0	0	0	0	0	0.0004	0	0	0	0	0	0	0	0	0	0	0	0	0	0	0	0	0	0	0	0	0	0	0	0	0	0	0.0002	0	0	0	0	0	0	0	0	0	0.0002	0	0	0.0008	0	0.0002
102911	0	0	0	0	0.0008	0	0	0	0	0	0	0	0	0	0	0	0	0	0	0	0	0	0	0	0	0	0	0	0	0	0	0	0	0	0	0	0	0	0	0	0	0	0	0	0	0	0	0	0
264673	0	0	0	0	0	0	0	0	0	0	0	0	0.0004	0	0	0	0	0	0	0	0	0	0.0004	0	0	0	0	0	0	0	0	0	0	0	0	0	0	0	0	0	0	0	0	0.0002	0	0	0	0	0
4368590	0	0	0	0	0	0	0	0	0.0008	0	0	0	0	0	0	0	0	0	0	0	0	0	0	0	0	0	0	0	0	0	0	0	0	0	0	0	0	0	0	0	0	0	0	0	0	0	0	0	0.0008
1136217	0	0	0	0	0	0	0	0	0	0	0	0	0	0	0	0	0	0	0	0.0004	0	0	0	0	0	0	0.0024	0	0	0	0	0	0	0	0	0	0	0	0	0	0	0	0	0	0	0	0	0	0
155955	0	0	0.0016	0	0	0	0	0	0	0	0	0	0	0.0004	0	0	0.001	0	0	0	0	0	0	0	0	0	0	0	0	0	0	0.0024	0	0	0	0	0	0	0	0	0	0	0	0	0	0	0	0	0
1789520	0	0	0	0	0.0004	0	0.0004	0	0	0	0.0004	0	0	0	0	0	0	0	0	0.0028	0.0022	0	0	0	0.0034	0	0.0012	0	0.0002	0.0006	0	0.0002	0	0	0	0	0.005	0	0	0.0012	0	0	0	0.0034	0	0	0	0.0036	0
106691	0	0	0	0	0.0068	0	0.0002	0.0022	0	0	0	0	0	0	0	0	0	0	0	0	0	0	0	0	0.0028	0.0004	0	0	0	0	0.0112	0	0	0	0	0	0	0	0.0006	0	0	0	0	0	0	0	0.017	0	0
7183	0	0	0	0	0	0	0.0008	0	0	0	0	0	0	0	0	0	0	0	0	0	0	0	0	0	0	0	0	0	0	0	0	0	0	0	0	0	0	0	0	0	0	0	0	0.0018	0	0	0	0	0
107044	0	0	0	0	0	0	0	0	0	0	0	0	0	0.0098	0	0	0	0	0	0	0	0	0	0	0	0	0	0	0	0	0	0	0	0	0	0	0	0	0	0.001	0	0	0	0	0	0	0	0	0
134649	0	0	0	0	0.0002	0	0	0	0	0.0002	0	0	0	0	0	0	0	0	0	0	0	0	0	0	0	0	0	0	0	0	0	0	0	0	0	0.0026	0	0	0	0	0	0	0	0	0	0	0.0014	0	0
156667	0	0	0	0	0	0	0	0	0	0	0	0	0	0	0	0	0	0	0	0	0	0	0	0	0	0	0	0	0	0	0	0	0	0	0	0	0	0	0.0028	0	0	0	0	0	0	0	0	0	0
236658	0	0	0	0	0	0	0	0	0	0	0	0	0	0	0	0	0	0	0	0	0	0	0	0	0.0028	0	0	0	0	0	0	0	0	0	0	0.0008	0	0	0	0	0	0	0	0	0	0	0	0	0
257295	0	0	0	0	0.0006	0	0	0	0	0	0	0	0	0	0	0	0.0036	0	0	0	0	0	0	0	0	0	0	0	0	0	0	0	0	0	0	0	0	0	0	0	0	0	0	0	0	0	0	0	0
279284	0	0	0	0	0	0.0012	0	0	0	0	0	0	0	0	0	0	0	0	0	0	0	0	0.0126	0	0	0	0	0	0	0	0	0	0	0	0	0	0	0	0.0006	0	0	0	0	0	0	0	0	0	0
315223	0	0	0	0	0	0	0	0	0	0	0	0	0	0	0	0	0	0	0	0	0	0	0	0	0	0	0	0	0	0	0	0	0	0	0	0	0	0	0	0	0	0	0	0	0	0	0	0	0
324976	0	0	0	0	0.0002	0	0	0	0	0	0	0	0	0	0	0.0002	0	0	0	0	0	0	0	0.0002	0	0	0	0	0	0	0	0	0	0	0	0	0	0	0	0	0	0	0	0	0	0	0	0	0
338909	0	0	0	0	0	0	0	0	0	0	0	0	0	0	0	0	0	0	0	0	0	0	0	0	0	0	0	0	0	0	0	0	0	0	0	0	0	0	0	0	0	0	0	0	0	0.0016	0.0008	0	0
342469	0	0	0	0	0	0	0	0	0	0	0	0	0	0	0	0	0	0	0	0	0	0	0	0	0	0	0	0	0	0	0	0	0	0	0	0	0.0002	0	0	0	0	0	0	0	0.0026	0	0	0	0
356164	0	0	0	0.0008	0	0	0	0	0	0.0004	0	0	0	0	0	0	0	0	0	0	0	0	0	0	0	0	0	0	0	0	0	0	0	0	0	0	0	0	0	0	0	0	0	0	0	0	0	0	0
515767	0	0	0	0	0	0	0	0	0	0	0	0	0	0	0	0	0	0	0	0	0	0	0	0	0	0.0002	0	0	0	0	0.0006	0	0	0	0	0	0	0	0	0	0	0	0	0	0	0	0	0	0
625693	0	0	0	0	0	0	0	0	0	0	0	0	0	0	0	0	0	0	0	0	0	0	0.0002	0.0006	0	0	0	0	0	0	0	0	0	0	0	0	0	0	0	0	0	0	0	0	0	0	0	0	0
1042160	0	0	0	0	0	0	0.0006	0	0	0	0.0004	0	0	0	0	0	0	0	0	0	0	0	0	0	0	0	0	0	0	0	0	0	0	0	0	0.0012	0	0	0	0	0	0	0	0	0	0	0	0	0
1106238	0	0	0	0	0	0	0	0	0	0	0	0	0	0	0	0	0	0	0	0	0	0	0	0.0004	0	0	0	0	0	0	0	0	0	0	0	0	0	0	0	0	0	0	0.004	0	0	0	0	0	0
1107137	0	0	0	0.0002	0	0	0	0	0	0	0	0	0	0	0	0	0	0	0	0	0	0	0	0	0	0	0	0	0	0	0	0	0	0	0	0	0	0	0.001	0	0	0	0	0	0	0	0	0	0
1121137	0	0	0	0	0	0	0	0	0	0	0	0	0	0	0	0.0002	0	0	0	0	0	0	0	0	0	0	0	0	0	0	0	0	0	0	0	0	0	0.001	0	0	0	0	0	0	0	0	0	0	0
1135576	0	0	0	0	0	0	0	0	0	0	0	0	0	0	0	0	0	0	0	0	0	0	0	0	0	0	0	0	0	0	0	0	0	0	0	0	0	0	0	0.0006	0	0	0	0	0	0	0	0	0
3392685	0	0	0	0	0	0	0	0	0	0	0	0	0	0	0	0	0	0	0	0	0	0	0	0	0	0	0	0	0	0	0	0.0008	0	0	0	0	0	0	0	0.0002	0	0	0	0	0	0	0	0	0
3691870	0	0	0	0	0	0	0	0	0	0	0	0	0	0	0	0	0	0	0	0.0002	0	0	0	0	0.0018	0	0	0	0	0	0	0	0	0	0	0.0066	0	0	0	0	0	0	0	0	0	0	0	0	0
4312287	0.0014	0	0	0	0	0	0	0	0	0	0	0	0	0	0	0	0	0	0	0	0	0	0	0	0	0	0	0	0	0	0	0	0	0	0	0	0	0	0	0	0.0002	0	0	0.0026	0	0	0	0	0
4314416	0	0	0	0	0	0	0	0	0	0	0	0.0014	0	0	0	0	0	0	0	0	0	0	0	0	0	0	0	0	0	0	0	0	0	0	0	0	0	0	0.0004	0	0	0	0	0	0	0	0	0	0.002
4334596	0	0	0	0	0	0	0	0	0	0	0	0	0.0002	0	0	0	0	0	0	0	0	0	0	0	0	0	0	0	0	0.0044	0	0	0	0	0	0	0	0	0	0	0	0	0	0	0	0	0	0	0
4393181	0	0	0	0	0	0	0	0	0	0	0	0	0	0	0	0	0	0	0.0008	0	0	0	0	0	0	0	0	0	0	0.0136	0	0	0	0	0	0	0	0	0	0	0	0	0	0	0	0	0	0	0
178491	0	0	0	0.0028	0	0.0084	0	0.0012	0	0	0	0	0	0.011	0	0	0	0	0.0006	0	0	0	0	0	0	0	0	0	0	0	0	0	0	0	0	0	0	0	0	0	0	0	0	0	0	0	0	0	0
1055667	0	0	0	0	0	0	0	0	0	0	0	0	0	0	0	0	0	0	0	0	0	0	0.0002	0	0	0	0	0	0	0	0	0	0	0	0	0	0.0002	0	0	0	0	0	0	0	0	0	0	0	0
2261355	0	0	0	0	0	0	0	0	0	0	0	0.0002	0	0	0	0	0	0	0	0	0	0	0	0	0	0.0002	0	0	0	0	0.0002	0	0	0	0	0	0	0	0	0	0	0	0.0002	0	0	0	0	0	0
1139892	0	0	0	0	0	0	0	0	0	0	0	0	0	0	0	0	0	0	0	0	0	0	0	0	0	0	0	0	0	0	0	0	0	0	0	0	0	0	0	0	0	0.0002	0	0.0002	0.0004	0	0	0.0004	0
1134300	0	0.0002	0	0	0	0	0	0.0008	0	0	0	0	0	0	0	0.0002	0	0	0	0	0	0	0.0002	0	0	0.0002	0	0	0	0	0	0	0	0	0	0	0.0002	0	0.0002	0	0	0	0	0.0014	0	0.0002	0	0	0
263608	0	0	0	0	0	0	0	0.001	0	0	0	0	0	0	0	0	0	0	0	0	0	0	0.0002	0	0	0	0	0	0	0	0	0	0	0.0016	0	0	0	0	0	0	0.0002	0	0.001	0	0	0	0	0	0
196604	0	0.0002	0.0016	0	0.001	0	0	0	0	0.0016	0	0	0	0	0	0	0	0	0	0	0	0.0002	0.001	0	0	0	0.0024	0	0	0	0	0	0	0	0	0.0006	0	0	0	0.0072	0.002	0	0	0	0	0	0	0	0
173965	0	0	0	0	0	0	0.0004	0	0	0	0	0.0002	0	0	0	0	0	0.0002	0	0	0	0	0	0.0006	0	0	0.0012	0	0	0	0	0	0	0	0	0	0	0	0.0156	0	0	0	0	0	0	0	0	0	0
1042479	0	0	0	0	0	0	0	0	0.0026	0	0.0006	0	0	0	0.0002	0	0	0	0	0	0.0026	0	0	0	0	0	0	0	0	0	0	0	0	0	0	0	0	0	0.0014	0	0	0.0062	0	0	0	0	0	0	0
2342682	0	0	0	0	0	0	0	0	0.0002	0.0002	0	0.0002	0	0	0	0	0	0	0	0	0	0	0	0	0.0002	0	0	0	0	0	0.0006	0	0	0	0.0004	0	0	0	0	0	0	0	0	0	0.0008	0	0	0.0002	0
1001762	0	0	0.0006	0	0	0	0.0048	0	0	0	0	0	0	0.0004	0.0002	0	0	0	0	0	0	0	0	0	0	0.0012	0	0	0.0006	0	0	0	0	0	0	0	0	0.0066	0	0	0	0	0	0	0	0	0	0	0
243280	0	0	0	0	0	0	0	0	0	0	0	0.0002	0	0	0	0	0	0	0	0	0.0004	0.0004	0	0	0	0	0	0	0	0.0002	0	0	0	0	0	0	0	0	0	0	0	0	0	0.0014	0	0	0	0	0
165107	0	0	0	0	0	0.0012	0.0002	0	0	0	0	0.0002	0	0	0	0	0	0	0	0	0	0	0.0014	0	0	0	0	0	0	0	0	0	0	0	0	0	0	0	0	0	0.0006	0	0	0	0	0	0	0	0
1708706	0	0	0	0	0	0	0	0	0.0002	0	0	0	0	0	0	0	0	0	0	0	0	0	0.0004	0	0	0	0	0	0	0	0	0	0.006	0	0	0	0	0	0.0002	0	0	0	0	0	0	0	0	0.002	0
1086129	0	0	0	0	0	0	0	0	0	0	0	0	0	0	0	0	0	0	0	0	0	0	0	0.0018	0.0002	0	0	0	0	0	0	0	0	0	0	0	0	0.0002	0.0004	0	0	0	0.0008	0	0	0	0	0	0
2032782	0.0002	0	0	0	0	0	0.0002	0	0.0008	0	0.0004	0.0002	0	0.0006	0	0	0	0	0	0.0046	0	0.0016	0	0.0048	0.0014	0	0.0026	0	0	0	0	0	0	0	0	0	0	0.0004	0.0006	0.0002	0	0	0.0008	0.0004	0.001	0	0	0.0006	0.0006
4347549	0	0	0	0	0	0	0	0	0	0	0.0004	0.0002	0	0	0.0002	0	0	0	0	0	0.0002	0	0	0	0	0.0002	0	0	0	0	0	0.0002	0	0	0	0	0	0	0	0	0.0002	0	0	0	0	0	0	0	0
141613	0	0.0068	0.0006	0.0008	0	0.0036	0	0	0	0	0	0	0.0014	0	0.0038	0	0	0	0.0012	0	0	0.0002	0	0	0.0012	0.0018	0	0	0	0	0.0004	0	0	0	0	0	0.0002	0	0.0004	0	0	0	0.0002	0	0	0	0	0	0
141702	0	0	0	0	0	0	0	0	0	0	0	0	0	0	0	0	0	0	0	0	0	0	0	0	0	0	0	0	0	0	0	0	0.0002	0	0	0	0	0	0	0	0	0	0.0002	0.0034	0	0	0	0	0
2065775	0	0	0	0	0	0	0	0	0	0	0.002	0	0	0	0	0	0	0	0	0	0.0024	0	0	0	0.0006	0	0.0032	0	0	0	0	0	0	0	0	0	0	0	0	0.0006	0	0	0.001	0	0.0008	0.0014	0	0	0
112891	0	0.0004	0.008	0.0002	0	0	0	0.014	0	0	0	0	0.0074	0.0128	0.0016	0.0042	0	0	0	0	0	0	0	0.0058	0.0024	0	0	0	0	0	0	0	0	0	0	0	0	0	0.0004	0.0074	0.01	0.0192	0	0	0	0	0.0154	0	0
100086	0	0	0.0006	0	0	0	0	0	0	0	0	0	0	0	0	0	0	0	0	0	0	0	0	0	0	0	0	0	0	0	0	0	0	0	0	0	0	0	0	0	0.0004	0	0	0	0	0	0	0	0.0002
123528	0	0	0	0	0	0	0	0	0	0	0	0.001	0	0	0	0	0	0	0	0	0	0	0	0	0	0	0	0	0	0	0	0	0	0	0	0.0016	0	0	0	0	0	0	0	0	0	0	0	0	0.0036
1090526	0	0	0	0	0	0	0	0	0	0	0	0	0	0	0	0	0	0	0	0	0	0	0	0.0004	0.0014	0	0	0	0	0	0	0	0	0	0	0	0	0	0	0	0	0	0.0004	0.0024	0	0	0	0	0
1767034	0	0	0	0	0	0	0	0	0	0	0	0.0002	0	0	0	0	0	0	0	0	0	0	0	0	0	0	0	0	0	0	0	0	0	0	0	0	0	0.0024	0	0	0	0	0	0	0.0016	0	0	0	0
291149	0.008	0	0	0.0006	0	0	0.0012	0.0028	0	0	0	0.0026	0	0	0.0094	0	0	0.0022	0	0	0	0	0	0	0.0076	0	0	0	0.0002	0	0.003	0	0	0	0	0	0	0.0002	0	0	0	0	0	0	0	0	0	0	0
259971	0.0008	0.0004	0.0002	0	0	0	0	0	0.0006	0	0	0	0.0004	0	0	0	0	0	0	0	0	0.0008	0	0	0	0	0	0	0	0.0004	0.0002	0	0	0.0002	0	0	0.0006	0	0.0002	0	0.0002	0	0	0.001	0.0012	0.0002	0	0	0
1108013	0	0	0.0004	0	0	0	0	0	0	0	0	0.0002	0	0	0	0	0	0	0	0	0	0	0	0	0	0	0.0002	0	0.0002	0	0	0	0	0	0.0004	0	0	0	0.0002	0	0	0	0	0.0002	0	0.0006	0	0	0
1124510	0.0624	0	0.0004	0	0.0006	0.0006	0.0036	0.0004	0.0004	0	0.0214	0.006	0	0	0.0008	0.0006	0.0004	0	0	0	0.0036	0.0112	0.0052	0.0014	0.007	0.0112	0.0026	0	0.0012	0.0002	0.002	0	0	0	0.0002	0.0068	0.0058	0.0032	0.0066	0.0002	0.0002	0.0002	0.004	0.0004	0.0016	0.0136	0.0008	0	0
1111373	0.0004	0.0006	0	0	0.0004	0	0.0002	0	0	0	0.0006	0.0002	0.0002	0.0002	0.0002	0	0.0004	0	0	0.0004	0.0006	0.0002	0	0	0.0002	0.0058	0.0014	0	0.0002	0.0016	0.002	0.0032	0.0038	0.0012	0.0038	0.0128	0.0006	0.002	0	0	0.0004	0.002	0.0002	0.0004	0.0016	0	0	0	0
235262	0.0058	0	0.0002	0.0018	0	0	0	0	0.0008	0	0	0	0	0.0006	0	0	0	0	0	0	0	0.0002	0.0166	0	0.0002	0	0	0	0	0	0	0	0	0.0024	0.0018	0.0008	0	0	0	0	0.0002	0	0	0	0.001	0	0	0	0.0014
1103170	0.0106	0.035	0	0.002	0	0	0	0	0	0.0682	0.0006	0	0.0024	0	0.0032	0.0004	0	0.252	0.1886	0.0002	0	0	0	0	0	0.001	0	0	0	0.0124	0	0	0	0	0.0004	0	0	0	0.0006	0	0	0.0394	0	0	0	0	0	0	0
107652	0	0.0028	0	0	0	0	0.0018	0.0006	0.001	0.0006	0	0.0002	0	0.0004	0.0006	0	0	0	0.0006	0.05	0.0002	0	0.0024	0	0.0012	0.0008	0.0014	0	0.0276	0	0	0	0	0	0.0006	0	0.0004	0.0004	0.0006	0.0004	0	0.0026	0	0	0	0	0	0	0.0016
1006150	0.0276	0.007	0.0028	0.0124	0.0032	0.0062	0.143	0.0666	0.0238	0.004	0.0226	0.0122	0.0106	0.0178	0.0076	0.0156	0.014	0.0136	0.009	0.0192	0.0182	0.0148	0.039	0.0182	0.0104	0.0684	0.0068	0.0082	0.002	0.005	0.0038	0.0156	0.0566	0.019	0.0154	0.0056	0.0244	0.0304	0.0198	0.0148	0.0218	0.0186	0.0102	0.0144	0.0156	0.01	0.0288	0.043	0.0386
1110065	0.0002	0	0	0	0.0006	0	0.0016	0.0006	0	0	0	0.0018	0	0	0.0002	0	0.0014	0	0.0034	0.0008	0.0004	0.0008	0.0002	0.0002	0.001	0.0002	0.0008	0	0.0008	0.0008	0.0008	0.0034	0.0002	0.0012	0.0002	0	0.0004	0.0002	0.0002	0	0.0004	0	0.0008	0.003	0.0008	0	0	0	0
1111648	0	0	0	0	0.0002	0	0	0	0	0	0	0	0	0	0	0	0	0	0	0	0.0002	0.0002	0	0	0	0	0.0028	0	0	0	0	0	0	0	0	0	0	0	0	0	0	0	0	0.0002	0	0	0	0	0
1004415	0.0002	0	0.0002	0	0.0104	0	0	0	0	0.0004	0.0396	0.0008	0	0	0	0.0014	0.0014	0	0	0.0096	0	0	0.0002	0	0.0014	0.0012	0.0002	0	0	0	0	0.0006	0	0	0.0008	0.0014	0	0.0046	0.0002	0.0002	0.0032	0	0.0228	0.0006	0	0	0	0	0
112609	0	0	0	0	0	0	0	0	0	0	0	0	0	0	0	0	0	0	0	0	0	0.0012	0	0	0	0.0004	0	0	0	0	0	0	0	0	0	0	0	0	0	0	0	0	0	0	0	0	0	0	0
565917	0	0	0	0.0002	0	0	0	0.0004	0	0	0	0	0	0	0	0	0	0	0	0.0004	0.0004	0	0	0	0	0	0	0	0	0	0	0.0004	0	0	0.0006	0	0	0	0	0	0	0	0.0004	0	0	0	0	0	0
2000879	0	0	0	0.0002	0.0002	0	0	0	0	0	0	0	0	0	0	0	0	0	0	0	0.0008	0	0	0	0.0016	0	0	0	0.0004	0	0	0	0	0	0	0	0	0	0	0	0	0	0	0	0	0	0	0	0
110976	0.0204	0	0	0	0.0036	0.001	0.0018	0.002	0	0	0.0176	0.0038	0	0.0024	0.0008	0	0	0	0	0	0.0006	0.0008	0	0.0014	0.0044	0.0012	0.0034	0	0.0262	0	0.0128	0.0004	0	0.0002	0	0	0.001	0.0006	0.0042	0.0012	0	0	0.006	0.0034	0.002	0.0096	0.005	0.0144	0
1143468	0	0	0	0	0	0.0074	0	0	0	0.0222	0	0	0.0002	0	0	0	0	0	0	0	0	0.0118	0	0	0.0002	0	0.0002	0.0076	0	0	0	0	0	0	0.019	0	0.0002	0.0004	0.006	0.0004	0	0	0	0.0024	0	0	0	0	0.0002
144005	0	0	0	0	0	0	0	0	0	0	0	0	0	0	0	0	0	0	0	0.0002	0	0	0	0	0	0	0	0	0	0	0	0	0	0.0008	0	0	0.0006	0	0.0004	0	0	0	0	0	0	0	0	0	0
112017	0.0016	0	0.0004	0	0.0014	0	0.005	0	0	0	0.0026	0	0	0	0	0.0058	0.0034	0	0	0.005	0.0032	0.0048	0	0.0002	0.0038	0.0004	0.0014	0	0.0032	0	0.0022	0.003	0	0.0036	0	0	0	0.0036	0.003	0	0.0044	0	0.0018	0.007	0.0016	0	0.0022	0.0038	0
114151	0	0	0	0	0	0	0	0	0	0	0	0	0	0	0	0	0	0	0	0	0.0002	0	0	0	0	0	0	0	0.001	0	0	0	0	0	0	0.0002	0	0	0	0	0	0	0	0	0	0	0	0	0
160432	0	0	0	0	0	0	0.0002	0.0006	0	0	0	0	0	0	0	0	0	0	0	0	0	0	0	0	0	0.0062	0.0002	0	0	0	0	0	0	0	0	0	0	0	0	0.0002	0	0	0	0	0.0002	0	0	0	0
361082	0	0	0	0	0	0	0	0	0	0	0	0	0	0	0	0	0	0	0	0.0004	0	0	0	0	0	0	0	0	0	0	0	0	0	0	0	0	0	0	0	0	0	0	0.0004	0	0.0004	0	0	0	0
1123998	0	0	0	0	0	0	0	0	0	0	0	0	0	0	0.0034	0	0	0	0	0	0	0.0008	0	0	0.0002	0	0	0.0002	0	0	0.0006	0	0	0	0	0	0	0	0	0	0	0	0	0	0	0	0	0	0
354574	0	0	0	0.0002	0	0	0	0.0002	0	0	0	0.0004	0	0	0	0.0006	0.0052	0	0	0	0	0	0	0.0006	0	0	0	0	0	0	0	0	0	0	0	0	0	0	0	0	0	0	0	0.0052	0	0	0	0	0
1134170	0	0	0	0	0	0	0	0	0	0.0002	0	0	0	0	0	0	0	0	0	0	0	0	0	0	0	0	0	0	0.0034	0	0	0	0	0	0.0164	0	0	0	0	0	0	0	0	0	0	0	0	0	0.0042
4399021	0	0	0	0	0	0	0	0	0	0	0	0.0004	0	0	0	0	0	0	0	0	0	0.0054	0	0	0	0	0.0004	0	0	0	0	0	0	0	0	0	0	0	0	0	0	0	0	0	0	0	0	0	0
1135207	0	0	0.0008	0	0.0004	0	0	0.001	0.0004	0.0004	0.0004	0.0002	0	0	0	0.0042	0	0	0	0	0.0002	0.0008	0.01	0.001	0.0086	0.001	0.0024	0	0	0	0.0176	0	0	0.0002	0	0	0	0.0002	0.0008	0.0016	0	0	0	0	0.0006	0	0	0	0
315597	0	0	0	0	0.0018	0	0	0	0	0	0	0	0	0	0	0	0	0	0	0	0.0038	0	0	0	0	0	0	0	0	0	0	0	0	0	0	0	0	0	0	0.0014	0	0	0	0	0	0	0	0	0
350712	0	0	0	0	0	0	0	0	0	0	0	0	0	0	0	0	0	0	0	0	0	0	0	0	0	0	0	0	0	0	0	0	0	0	0	0	0	0	0	0	0.007	0	0.0022	0	0.0016	0	0	0	0
1066664	0	0	0	0	0	0	0	0	0	0	0	0.002	0	0	0	0	0	0	0	0	0.001	0	0	0	0.0002	0	0	0	0	0	0	0	0	0	0	0	0	0	0	0	0	0	0	0	0.007	0	0	0	0
4411138	0	0	0	0	0	0	0	0	0	0	0	0	0	0	0	0	0.0028	0	0	0	0	0	0.005	0	0	0.0138	0	0	0	0	0	0	0	0	0	0	0	0	0	0	0	0	0.0002	0	0	0	0	0	0
1110043	0.0002	0	0	0	0	0	0	0.0108	0.003	0	0	0.0006	0	0	0	0	0	0	0	0	0	0.0014	0	0	0	0	0.0072	0	0	0	0	0.0054	0.0006	0	0	0	0.0002	0	0.002	0	0	0	0	0	0.0004	0	0.0004	0	0.0002
141042	0	0	0	0	0	0	0	0	0	0	0	0	0	0	0.0004	0.0008	0	0	0	0	0	0	0.0016	0.0078	0	0	0	0.004	0	0	0	0	0	0	0	0	0.0008	0	0	0	0	0	0	0	0.0004	0	0	0.0012	0
1118104	0.0004	0	0	0.0006	0.0018	0	0.0002	0	0	0	0	0.0008	0	0	0	0.0032	0	0	0	0.0004	0.0004	0.0014	0	0.0016	0.0014	0	0.0026	0	0	0	0.0034	0.0014	0	0.001	0	0.005	0.0038	0	0	0.0002	0	0	0.0018	0.0056	0	0	0	0	0
128205	0.0848	0.0106	0.007	0.0302	0	0.0208	0	0.0006	0.1244	0.073	0	0.0014	0.0012	0.0056	0.0204	0.1586	0	0.084	0.0226	0.0052	0	0.001	0.0028	0.1932	0.0008	0.0034	0.0002	0.0766	0	0.0006	0.0002	0.003	0.0614	0.0092	0.0002	0.1404	0.0056	0.0028	0.0212	0.0024	0.0246	0.0006	0	0.0004	0	0.0034	0.0006	0.1266	0.0028
3291730	0	0	0	0	0	0	0	0.0002	0	0	0	0	0	0	0	0	0	0	0	0	0	0.0008	0	0	0	0	0	0	0	0	0	0.0002	0	0	0	0	0	0	0	0.0002	0	0	0	0	0	0	0	0.0014	0
315090	0.0002	0	0	0	0	0	0.0002	0.0002	0.0002	0	0	0.0004	0.0004	0	0	0	0	0	0	0	0.0002	0	0	0	0.0004	0	0	0	0	0	0.0002	0.0004	0	0	0.0002	0	0	0.0004	0.0006	0	0.0002	0	0	0	0.0006	0.0002	0	0	0
2611	0	0	0	0	0.0058	0	0	0	0	0	0	0	0	0	0	0.0004	0	0	0	0	0.0006	0.0012	0	0.0002	0.0022	0.0018	0.0016	0	0	0	0.0104	0.0026	0	0.012	0	0	0	0	0	0	0	0	0	0.0018	0.0012	0	0	0	0
270649	0.013	0.0022	0	0	0	0	0	0	0.0022	0	0	0.0006	0	0	0	0	0	0.0002	0	0	0	0.0138	0	0	0.0014	0	0.0012	0	0.0014	0	0.0032	0.0074	0	0	0	0	0	0	0	0	0	0.0002	0	0	0	0	0	0	0
1522225	0	0	0	0.0004	0.0016	0	0.001	0	0	0	0.001	0.0022	0	0	0.0004	0.001	0	0	0	0	0	0.0034	0	0.001	0.0002	0.0004	0.0004	0	0.0018	0	0.0002	0.0004	0	0.0006	0	0	0.001	0	0.0004	0	0.0008	0	0.0004	0	0	0	0	0	0
168456	0	0	0	0	0	0	0	0	0	0	0.0002	0	0.0004	0	0	0.0002	0	0	0	0	0.0004	0.0006	0	0	0	0	0	0	0	0.0014	0.0002	0	0	0	0	0	0	0	0	0	0	0	0.0004	0.001	0.0018	0.0004	0	0	0
2170756	0	0	0	0	0	0.0004	0	0	0	0	0	0	0	0	0.0002	0	0	0	0	0.0006	0	0	0	0	0.0004	0	0	0.0044	0	0	0	0	0	0	0	0	0	0	0	0	0	0	0	0	0	0	0	0	0
1101451	0	0.0012	0	0.0002	0	0	0.0046	0.0016	0	0	0.0026	0	0.0002	0	0	0	0	0	0	0	0	0	0	0	0	0	0	0	0.0008	0.0008	0	0	0	0.0028	0	0	0	0	0	0	0	0	0	0.0076	0	0	0.012	0	0
4453317	0	0	0	0	0	0.0068	0	0	0	0	0	0	0	0.0072	0	0	0	0	0	0	0	0	0	0	0	0	0	0	0	0	0	0	0	0	0	0	0	0	0	0	0	0	0	0	0.005	0	0	0	0
259584	0.0014	0	0	0	0.0014	0	0	0	0	0	0.0002	0.0004	0.0004	0	0	0	0	0	0.0002	0	0.002	0	0.0004	0.0004	0.0012	0.0014	0.0026	0	0	0.0006	0.0002	0.0004	0	0.0032	0.0004	0.0002	0.0004	0.0002	0.001	0	0	0	0.001	0.0006	0.003	0.0086	0	0	0
338761	0	0	0	0	0	0	0	0	0	0	0	0.0002	0	0	0	0	0.0002	0	0	0	0	0	0	0	0.0004	0.0002	0	0	0	0	0	0	0	0	0	0.0004	0	0	0	0.0002	0.0006	0	0	0	0.001	0	0	0	0
1086889	0	0	0	0	0	0	0	0.0286	0.004	0.0044	0	0	0	0	0	0	0	0	0	0	0	0	0	0	0	0	0	0	0	0	0	0.0062	0	0	0	0	0.0072	0	0	0	0	0	0	0.0096	0	0.0166	0.0228	0	0
3270001	0	0	0	0	0	0	0	0	0	0	0	0	0	0	0	0.0002	0	0.0002	0	0	0	0.0002	0.0002	0	0	0	0	0	0	0	0	0.001	0	0	0	0	0.0016	0	0	0	0	0	0	0	0	0	0	0	0
4417947	0	0	0	0	0	0	0	0	0	0	0	0	0	0	0	0	0	0	0.0004	0	0	0	0	0	0.0002	0	0	0	0	0	0	0	0	0	0	0	0	0	0	0	0	0	0	0	0	0	0	0	0
275701	0	0	0	0	0	0	0	0	0	0	0	0	0	0	0	0	0	0	0	0	0	0	0	0	0	0	0	0	0	0	0	0	0	0	0	0	0.0002	0	0	0	0	0	0	0.0002	0.0004	0	0	0	0
342224	0	0	0	0	0	0	0	0	0	0	0	0	0	0	0	0	0	0	0	0	0.0006	0	0	0	0	0	0	0	0	0	0	0	0	0	0.0002	0	0	0	0	0	0	0	0	0.0002	0	0	0	0	0
1518249	0	0	0	0	0	0	0	0	0	0	0	0.0004	0	0	0	0	0	0	0	0	0	0.0002	0	0	0	0.0002	0	0	0	0	0.0002	0	0	0	0	0	0.0002	0	0	0	0	0	0	0	0	0	0	0	0
4384538	0	0	0	0	0	0	0.0002	0	0	0	0.0006	0	0	0	0	0	0	0	0	0	0	0	0	0	0	0	0	0	0	0	0	0.0002	0	0	0	0	0	0	0	0.0002	0	0	0	0	0	0	0	0	0
288235	0	0.0016	0	0	0.0032	0	0	0	0	0	0	0	0	0.0012	0	0	0	0	0	0.0062	0.001	0	0	0	0	0	0	0	0	0	0	0	0	0	0.0006	0	0.0002	0	0	0	0	0	0	0	0	0	0	0	0
138024	0	0	0	0	0	0	0.0058	0	0	0	0.0004	0	0	0	0	0	0	0	0	0	0	0.0048	0	0	0.0014	0	0	0	0.0002	0	0	0	0	0	0	0	0	0	0.0006	0	0	0	0	0	0.0002	0	0	0	0
133548	0	0	0	0	0	0	0	0	0	0	0	0	0	0	0	0	0	0	0	0	0	0	0	0	0	0	0	0	0	0	0	0	0	0	0	0	0	0	0	0	0	0	0	0	0.0012	0	0.0004	0	0
252529	0	0	0	0	0	0	0	0	0	0	0	0	0	0	0	0	0	0	0	0	0	0	0	0	0	0	0	0	0	0	0	0	0	0	0	0	0.0014	0	0	0	0	0	0	0	0.0002	0	0	0	0
332634	0.0008	0	0	0	0	0	0	0.0006	0	0	0	0	0	0	0	0	0	0	0	0	0	0	0	0	0	0.0006	0	0	0	0	0	0	0	0	0	0	0	0	0	0	0	0	0	0	0	0	0	0	0.0024
1054977	0	0	0	0	0	0	0	0	0	0	0	0	0	0	0.0002	0	0	0	0	0	0	0	0	0	0	0	0	0	0	0	0	0	0	0	0	0.0022	0	0	0	0	0	0	0	0	0	0	0	0	0
1810358	0	0	0	0	0	0	0	0	0	0	0	0	0	0	0	0	0	0	0	0	0	0	0	0	0	0	0	0.0002	0	0	0	0	0	0	0	0.016	0	0	0	0	0	0	0	0	0	0	0.0082	0	0
2198172	0	0	0	0	0	0	0	0	0	0	0	0	0	0	0	0	0	0	0	0	0	0	0	0	0	0.0004	0	0	0	0	0	0	0	0	0	0	0	0	0	0	0	0	0	0.0002	0	0	0	0	0
1110842	0	0	0	0	0	0	0	0	0	0	0	0.0004	0	0	0	0	0	0	0	0	0.0002	0	0	0	0.0002	0	0.0002	0	0	0	0	0	0	0	0	0	0	0	0	0	0	0	0	0	0	0	0	0	0
1137563	0.0006	0	0	0	0.0038	0	0	0	0	0	0	0.0004	0	0	0	0	0	0	0	0	0	0	0	0	0.0002	0	0.0006	0.0002	0	0.0004	0.0002	0	0	0	0.0006	0.0058	0	0	0.0002	0	0	0	0	0.0006	0.0004	0	0	0	0.0006
124693	0	0	0.0002	0	0	0	0	0	0	0	0	0	0	0	0	0	0	0	0	0	0	0	0	0	0.0022	0	0	0	0.0338	0	0	0	0	0	0.0024	0	0	0	0	0	0	0	0	0	0	0	0	0	0
233573	0	0	0	0	0	0	0	0	0	0	0	0	0	0	0	0.0004	0.0006	0	0	0	0	0	0	0.0002	0	0	0	0	0	0	0	0	0	0	0	0	0	0	0	0.0178	0	0	0	0	0	0	0	0	0
237785	0	0	0	0	0	0	0	0	0	0	0	0	0	0	0	0	0	0	0	0	0	0	0	0	0	0	0	0	0	0	0	0	0	0	0	0	0	0	0	0	0	0	0	0	0	0	0.0034	0	0
237945	0	0	0	0	0	0	0	0	0	0	0	0	0	0.0008	0	0	0	0	0	0	0	0	0	0	0	0	0	0	0	0	0	0	0	0.0032	0	0	0	0	0	0	0	0	0	0	0	0	0	0	0
239631	0	0	0	0	0	0	0	0	0	0	0	0	0	0	0	0	0	0	0	0	0	0	0	0	0	0.0014	0	0	0	0	0	0	0	0	0	0	0	0	0	0	0	0	0.019	0	0	0	0	0	0
532336	0	0	0	0	0	0.0002	0	0	0	0	0	0	0	0	0	0	0	0	0	0	0	0	0	0	0	0	0	0	0	0	0	0	0	0	0	0	0	0	0	0	0	0	0	0	0	0.0006	0	0	0
791014	0	0.001	0.0006	0	0	0	0	0	0	0	0	0	0	0	0	0	0	0	0	0	0	0	0	0	0	0	0	0	0	0	0	0	0	0	0	0	0	0	0	0	0	0	0	0	0	0	0	0	0
901633	0	0	0	0	0	0	0	0.0028	0	0.0014	0	0	0	0	0	0	0	0	0	0	0	0	0.0066	0	0	0	0	0	0	0	0	0	0	0	0.0008	0	0	0	0	0	0	0	0	0	0	0	0	0	0
2207590	0	0.0006	0	0	0	0	0	0	0	0	0	0	0	0	0	0	0	0	0	0	0.0004	0	0	0	0	0.0038	0	0	0	0.0012	0	0	0	0	0	0	0	0	0	0	0	0	0	0	0	0	0	0	0
50096	0	0	0	0	0	0	0	0	0	0	0	0	0	0	0	0	0	0	0	0	0	0.0002	0	0	0	0	0	0	0	0	0.0002	0.0008	0	0	0	0	0	0	0	0	0	0	0	0	0	0	0	0	0
110785	0	0	0	0	0	0	0	0	0	0	0	0	0	0	0	0	0	0	0	0	0	0	0	0	0.0002	0	0	0	0	0	0	0	0	0	0	0	0	0	0	0	0	0	0	0	0	0	0	0	0
157497	0	0	0	0	0	0	0	0	0	0	0	0	0	0	0	0	0	0	0	0	0	0	0	0	0.0002	0	0	0	0	0	0	0	0	0	0	0	0	0	0	0	0	0	0	0.0002	0	0	0.0004	0	0
237288	0	0.0014	0	0	0	0	0	0	0	0	0	0	0	0	0	0	0	0	0	0	0	0	0	0	0.0002	0	0	0	0	0	0	0	0	0	0	0	0	0	0	0	0	0	0	0	0	0	0	0	0
237912	0	0	0	0	0	0	0.0004	0	0	0	0	0	0	0	0	0	0	0	0	0	0	0	0	0	0	0	0	0	0	0	0	0	0	0	0	0	0	0	0	0	0	0	0	0.0004	0	0	0	0	0
247269	0	0	0	0	0	0	0.0004	0	0	0	0	0	0	0	0	0	0	0	0	0	0	0	0	0	0	0	0	0	0	0	0	0	0	0	0	0	0	0	0	0	0	0	0	0	0	0	0	0	0
259885	0	0	0	0	0	0	0	0	0	0	0	0	0	0	0	0	0	0	0.0004	0	0	0	0	0	0	0	0	0	0	0	0	0	0	0	0	0	0	0	0	0	0	0	0	0.0004	0	0	0	0	0
265715	0.0012	0	0	0	0	0	0	0	0	0	0	0	0	0	0	0	0	0	0	0	0	0	0	0	0	0	0	0	0.0002	0	0	0	0	0	0	0	0.0002	0	0	0	0	0	0	0	0	0	0	0	0
282670	0	0	0	0	0	0	0.0002	0	0	0	0	0	0	0	0	0	0	0	0	0	0	0.0014	0	0	0	0	0	0	0	0	0	0	0	0	0	0	0	0	0	0	0	0	0	0.0002	0	0	0	0	0
376621	0	0	0	0	0	0	0	0	0	0	0	0	0	0	0	0	0	0	0	0	0	0.0002	0	0	0	0	0	0	0	0	0	0	0	0	0	0	0	0	0	0	0	0	0	0	0	0	0	0	0
425938	0	0	0	0	0	0	0	0	0	0	0.0004	0	0	0	0	0	0	0	0	0	0	0	0	0	0	0.0004	0	0	0.0008	0	0	0	0	0	0	0	0	0	0	0	0	0	0	0	0	0	0	0	0
512330	0	0	0	0	0	0	0	0	0	0	0	0	0	0	0	0	0	0	0	0	0	0	0	0	0	0	0	0	0	0	0	0	0	0	0	0	0	0	0	0	0	0	0	0	0	0	0	0	0
518916	0	0	0	0	0	0	0	0.0002	0	0	0	0	0	0	0	0	0	0	0	0	0	0	0	0	0.001	0	0	0	0	0	0	0	0	0	0	0	0	0	0	0	0	0	0	0	0	0	0	0	0
537731	0	0	0	0	0	0	0	0	0	0	0	0	0	0	0	0	0	0	0	0	0	0	0	0	0	0	0	0	0	0	0.0008	0	0	0	0	0	0	0	0	0	0	0	0	0	0	0	0	0	0
695642	0	0	0	0	0	0	0	0	0	0	0	0	0	0	0	0	0	0	0	0	0	0	0	0	0	0	0.0004	0	0	0	0.0026	0	0	0	0	0	0	0	0	0	0	0	0	0	0	0	0	0	0
1048020	0	0	0	0	0	0	0	0	0	0	0	0	0	0	0	0	0.0012	0	0	0	0.0036	0	0	0	0	0	0	0	0	0	0	0	0	0	0	0	0	0	0	0	0	0	0	0	0	0	0	0	0
1108590	0	0	0	0	0	0	0	0	0	0	0	0	0	0	0.0004	0	0	0	0	0	0	0	0	0	0	0	0	0	0	0	0	0.001	0	0	0	0	0	0	0	0	0	0	0	0	0	0	0.0002	0	0
2313300	0	0	0	0	0	0	0	0	0	0	0	0	0	0	0	0.0002	0	0	0	0	0	0	0	0	0	0	0	0	0	0	0	0	0	0	0	0	0	0	0	0	0	0	0	0	0	0	0	0	0
2461583	0	0	0	0	0.0002	0	0	0	0	0	0.0002	0	0	0	0	0	0	0	0	0	0	0	0	0	0	0	0	0	0	0	0	0	0	0	0	0	0	0	0	0	0	0	0	0	0	0	0	0	0
2704718	0	0	0	0	0	0	0	0	0	0	0	0	0	0	0	0	0	0	0	0	0	0	0.0002	0	0	0	0	0	0	0	0	0	0	0	0	0	0.0002	0	0	0	0	0	0	0	0	0	0	0	0
4330486	0	0	0	0	0	0	0	0.0004	0	0	0	0	0	0	0	0	0	0	0	0	0	0.0002	0	0	0	0	0	0	0	0	0	0	0	0	0	0	0	0	0	0	0	0	0	0	0	0	0	0	0
4356330	0	0	0	0	0	0	0	0	0	0	0	0	0	0	0	0	0	0	0	0	0	0	0	0	0	0	0	0	0	0	0	0	0	0	0	0	0	0	0	0	0	0	0	0	0	0.0002	0	0	0
4399227	0	0	0	0	0	0	0	0	0	0	0	0	0	0	0	0	0	0	0	0	0	0	0	0	0	0	0	0	0	0	0	0	0	0	0	0	0	0	0.0006	0	0	0	0	0	0	0	0.0004	0	0
1118468	0.0002	0.0002	0.0002	0	0	0	0.0004	0	0	0.0014	0	0.0002	0	0	0	0.001	0.0022	0	0	0	0	0	0	0	0.0054	0	0	0	0	0.0002	0	0	0	0	0	0	0	0	0.005	0.0018	0	0	0	0.0002	0.0002	0	0.0084	0	0
296576	0	0	0	0	0	0	0	0	0	0	0.0004	0.0004	0	0	0	0	0	0	0	0	0	0	0	0	0.0006	0	0	0	0	0	0	0	0	0	0	0	0	0	0	0	0	0	0	0.0004	0	0	0	0	0
310035	0	0	0	0	0	0	0	0	0	0	0.0004	0	0	0	0	0	0	0	0	0.0004	0	0	0	0	0	0	0.002	0	0	0	0	0	0	0	0	0	0	0	0	0	0	0	0	0.0022	0.0002	0	0	0	0
1011210	0	0	0.0002	0	0	0	0	0	0	0	0	0	0	0	0	0	0	0	0	0	0	0	0	0.0004	0	0	0.0006	0	0	0	0	0	0	0	0	0	0	0	0	0	0	0	0	0	0	0	0	0	0
1143213	0	0	0	0	0	0	0	0	0	0	0	0	0	0	0	0	0	0	0	0	0	0	0	0	0	0	0	0	0	0	0	0	0	0	0	0	0	0	0	0	0	0.0038	0	0	0	0	0	0	0
149965	0	0	0	0	0	0	0	0	0	0	0	0	0	0	0	0	0	0	0	0	0	0	0	0.0006	0.0004	0.0022	0.0084	0	0	0	0.0012	0	0	0	0	0	0	0	0	0	0	0	0	0	0	0	0	0	0
215248	0	0	0	0	0	0	0	0	0	0	0	0	0	0	0	0	0	0	0.0012	0	0	0	0	0	0	0	0	0	0	0	0	0	0	0	0	0	0	0	0	0	0	0	0.0006	0	0	0	0	0	0
247757	0	0	0	0	0	0	0	0	0	0	0	0	0	0	0.0012	0	0	0	0	0	0	0.001	0	0	0	0	0	0	0	0.0002	0	0	0	0	0	0	0	0	0	0	0	0	0	0	0	0	0	0	0
643828	0	0	0	0	0	0	0	0	0	0	0	0	0	0	0	0	0	0	0	0	0.0012	0	0	0	0	0.0064	0	0.001	0.0008	0	0	0	0	0	0.0154	0	0	0	0	0	0	0	0	0	0	0	0	0	0
3094881	0	0	0	0	0	0	0	0.0002	0	0	0	0	0	0	0	0	0	0	0	0	0.0002	0	0	0	0	0.001	0.0002	0	0	0	0	0.0006	0	0	0	0	0	0	0.0002	0	0	0	0	0	0	0	0	0	0
240402	0.0004	0	0	0	0.0668	0	0.0002	0.0002	0	0	0.0002	0.0006	0	0	0	0	0	0	0	0	0.0026	0.0004	0	0	0.0008	0	0.0002	0	0.0002	0	0.0002	0.0002	0	0	0	0.0006	0	0	0	0	0	0	0	0	0	0	0.0002	0	0
1073608	0	0	0	0	0	0	0	0.0002	0	0	0.0004	0.0002	0	0	0	0.0002	0	0	0	0	0	0	0	0	0.0002	0	0.0014	0	0	0	0	0	0	0	0	0	0	0.0002	0.0002	0	0	0	0	0	0.0002	0	0	0	0
29714	0	0	0	0	0	0	0	0	0	0	0	0	0	0	0	0	0	0	0	0	0	0	0	0	0.0002	0	0.0012	0	0	0	0	0.0002	0	0	0	0	0	0	0	0	0	0	0	0.0004	0	0	0	0	0
1130023	0	0	0	0	0	0.0002	0	0	0.0002	0	0	0	0	0	0	0.0012	0	0	0	0	0.0002	0	0	0	0	0.0004	0	0	0	0	0	0	0	0	0	0	0	0	0	0	0	0	0	0	0	0	0	0	0
1104847	0	0	0.0004	0.0008	0.006	0	0.0034	0	0.0052	0.0004	0	0.0022	0	0	0	0.0006	0	0	0	0	0.0038	0.0048	0	0	0	0.0032	0.0004	0	0	0.0058	0.0086	0.0086	0	0.0074	0	0	0.0022	0.0028	0.0006	0	0	0	0	0	0.0044	0	0	0.0008	0
2020092	0	0	0	0	0	0	0.0154	0.0018	0	0	0.0012	0.0028	0.0182	0	0	0	0.02	0	0	0.0052	0.003	0	0.0012	0.0006	0	0.0084	0.0014	0	0	0	0.1406	0	0	0	0.001	0	0.0002	0	0.0024	0	0	0	0.0084	0	0	0	0	0	0
1626467	0	0	0	0	0.002	0	0	0	0	0	0.0002	0	0	0	0	0	0	0	0	0	0	0	0	0	0.0002	0	0	0	0	0.0004	0	0	0	0	0.0006	0	0	0	0	0	0	0	0	0	0	0	0	0	0
4301068	0	0	0	0	0	0	0	0.002	0	0	0	0	0	0	0	0.0018	0	0	0	0	0	0	0	0	0	0	0	0	0	0	0	0	0	0	0	0	0	0	0	0	0	0	0	0	0.0002	0	0	0	0
1062909	0.0274	0.0008	0.0024	0.0036	0.027	0.0148	0	0.0268	0.0002	0.0062	0	0	0.0026	0	0.0068	0.0068	0.0106	0	0.0046	0.006	0	0.004	0	0	0.0048	0	0.003	0	0	0.0058	0	0.005	0	0.019	0	0	0	0.0364	0	0.006	0	0.004	0.0002	0.0052	0.0032	0	0	0	0.0314
338605	0	0	0.0006	0	0	0	0	0	0	0	0	0.003	0	0	0	0	0	0	0	0	0.0002	0	0	0.0028	0	0	0	0	0	0	0	0.003	0	0	0.0074	0	0	0	0	0	0	0.0014	0	0	0	0	0	0	0
622987	0	0	0	0	0.0002	0	0	0.0012	0	0	0	0	0	0	0	0	0	0.0002	0	0	0	0	0	0	0	0	0	0	0	0	0	0	0.0026	0	0	0	0	0.0046	0	0	0	0	0	0	0.0004	0	0	0	0
1112251	0	0.0002	0	0	0	0	0.001	0	0	0	0.0012	0.0108	0	0	0	0.0004	0.0002	0	0	0.0006	0.0008	0	0	0	0.0246	0.0018	0.0004	0	0	0.0002	0.036	0.0024	0	0	0.0308	0.0046	0.0006	0	0.0064	0.0014	0.0006	0	0	0.0006	0.0004	0	0	0	0.0002
1113466	0	0.0002	0	0	0	0	0	0	0	0	0	0.001	0	0	0	0	0	0	0	0	0.0002	0	0	0	0	0.0018	0.0026	0	0	0	0	0	0	0	0	0	0	0	0	0	0	0	0	0	0	0	0	0	0
419448	0	0	0	0	0	0	0	0	0	0.0008	0	0.0002	0	0	0	0	0	0	0	0	0	0	0.0004	0.0004	0	0	0	0.0002	0.0004	0	0	0	0.0004	0	0	0	0	0	0	0	0	0	0	0	0	0	0	0	0.0064
1041570	0.001	0.0004	0	0.014	0	0.0022	0.076	0.0194	0.0222	0.0078	0.0138	0.003	0.0142	0.0042	0.0146	0.0032	0	0.0056	0.0156	0.0056	0.0118	0.0142	0.0004	0.0074	0.0108	0.0048	0.0174	0	0.0012	0.004	0.0034	0.0062	0.0234	0	0.014	0	0.0102	0.0072	0.0154	0.008	0	0.0174	0.01	0.0252	0.0138	0.02	0	0.0112	0.0508
1090165	0	0	0	0	0	0	0	0	0	0.0008	0	0	0	0	0	0	0	0	0	0	0	0	0	0	0	0	0	0.005	0	0	0	0	0	0.0002	0	0	0	0	0	0	0	0.0004	0	0	0	0.0054	0	0.0004	0
31142	0	0	0	0	0.0004	0	0.0026	0	0.0004	0	0	0.0002	0	0	0	0	0.0002	0	0	0	0.0002	0.0002	0	0	0	0	0	0	0	0	0	0.0002	0	0.0004	0	0	0	0	0.0008	0	0	0	0.0004	0.0004	0.0004	0.0016	0	0	0
1008436	0.025	0.003	0.0036	0.0112	0.0154	0	0.0354	0.0568	0.0396	0.0074	0.0054	0.0212	0.0122	0	0.0196	0.0178	0	0	0.01	0.0226	0.0278	0.025	0.0086	0.005	0.0044	0.0296	0.0088	0.001	0.0846	0.0018	0	0.02	0.0006	0.0036	0.0124	0.0026	0.011	0.009	0.0222	0.0524	0.0468	0.0164	0.0018	0.01	0.0014	0.0166	0.0316	0.0074	0
148318	0	0	0	0	0	0	0	0	0	0.0002	0	0	0	0	0	0	0	0	0	0	0	0	0	0.0024	0	0.0004	0.0032	0	0.0006	0	0	0	0	0	0	0	0	0	0.0012	0	0	0	0	0	0	0	0	0	0
1108624	0.003	0	0	0	0.0002	0	0	0	0	0	0.0022	0	0	0	0	0	0	0	0	0.0004	0	0.0008	0	0	0.0012	0	0.003	0	0	0	0	0	0	0.0002	0	0.0116	0.0006	0.0006	0	0	0.0008	0	0.002	0	0	0.0004	0	0	0
686195	0	0	0	0	0	0	0.0002	0	0	0	0	0	0	0	0	0	0	0	0	0	0	0.0004	0	0	0	0	0.0002	0	0	0	0	0	0	0	0	0	0.0002	0	0.0002	0	0	0	0	0	0.0002	0	0.0004	0	0
1823623	0	0	0	0	0.0022	0	0.0042	0	0	0	0.015	0.0154	0	0	0	0	0	0	0	0	0.0002	0.0008	0	0.0008	0.0014	0.0014	0.0038	0	0.0006	0.0082	0.0002	0.0012	0	0	0	0	0.0076	0	0	0	0	0	0.0018	0.0206	0.0058	0	0	0	0
1021984	0.0002	0	0.002	0.0084	0.0062	0	0.0198	0.008	0.0128	0.0026	0.0162	0.0572	0.0002	0.0064	0.0002	0.0006	0.0078	0	0.0026	0.0008	0.0368	0.03	0.002	0.0028	0.001	0.0486	0.0218	0	0	0.0004	0.0002	0.001	0.0002	0.002	0.0674	0.0162	0.0488	0.005	0.0124	0.0058	0.0006	0.0004	0.015	0.0168	0.0206	0.0012	0.0006	0	0.001
1120348	0	0	0	0	0	0	0	0	0	0	0.0006	0.0006	0	0	0	0	0	0	0	0.001	0	0	0	0	0	0.0034	0.0006	0	0	0.0006	0	0	0	0	0	0.0012	0.0008	0	0	0	0	0	0	0.0002	0	0	0	0	0
103846	0	0	0	0	0	0	0	0.0004	0	0	0	0	0.0002	0	0	0	0	0	0	0	0	0	0	0	0.0002	0	0	0	0	0	0.0002	0.0002	0	0	0	0	0.0064	0	0	0	0	0	0.0008	0	0	0	0	0.0018	0
145292	0	0.0008	0.0002	0	0.0002	0	0	0	0	0	0.0002	0	0	0	0	0	0	0	0	0	0	0	0	0	0	0	0.0004	0	0	0.0002	0.0022	0.0004	0	0	0	0.0002	0.0004	0	0	0.0002	0	0	0	0	0.0002	0	0	0	0.0112
248406	0	0	0	0	0	0	0	0	0.001	0	0	0	0	0.0002	0	0	0	0	0	0	0	0	0	0.0012	0	0	0.003	0	0	0	0	0	0	0	0	0	0	0	0	0	0	0	0	0.0102	0.0002	0	0	0	0
1035231	0	0	0	0	0	0	0.0002	0	0	0	0	0	0	0	0	0	0	0	0	0	0	0	0.0002	0	0	0	0	0	0	0	0.0036	0	0	0	0	0	0	0	0.0036	0.0006	0.0034	0	0	0	0.0004	0	0	0	0
13763	0.0008	0	0	0	0.0004	0	0.0014	0	0	0.0004	0.0012	0.0006	0	0	0	0.0006	0	0	0	0	0.0002	0.0012	0.0002	0	0.0004	0	0.001	0	0	0.0012	0.0014	0	0	0	0	0	0	0	0.0008	0	0.0008	0	0.0008	0.0024	0.001	0	0	0	0
102494	0	0.0002	0.0012	0	0	0.0008	0	0	0.0006	0	0	0.0014	0	0	0	0.0058	0.001	0	0	0	0	0.0002	0.0002	0.004	0.0012	0	0.003	0.0072	0	0	0	0	0	0.0002	0.0014	0	0	0	0	0.0056	0.0004	0	0	0	0	0	0	0.0196	0.0014
1140833	0	0.0004	0	0	0	0	0	0	0	0	0	0	0.0002	0	0	0	0	0	0.0002	0	0	0	0	0	0	0	0	0	0.0266	0	0	0	0	0	0.0062	0	0.0002	0	0.0006	0	0	0.0002	0	0	0	0	0	0	0
112070	0	0	0	0.0014	0	0.0018	0	0	0	0.0002	0	0	0	0	0	0	0.0224	0.001	0	0	0	0	0	0	0	0	0	0	0	0	0	0	0	0	0	0	0	0	0.0002	0	0	0	0	0	0	0	0	0	0
1021682	0.0012	0.0078	0.0006	0	0.0118	0.0004	0.0002	0.0018	0.0004	0.003	0.0018	0.001	0.0014	0.0044	0.0002	0	0	0.018	0.0058	0.0008	0.004	0.0018	0.0016	0.0008	0.0066	0.0008	0.001	0	0.0026	0.0024	0.001	0.0168	0.0002	0.0022	0.0016	0.0004	0.0006	0.0004	0.0004	0.001	0.0056	0.0022	0.0012	0.008	0.0024	0.0114	0.0006	0.0004	0.0022
1118618	0	0.0006	0	0	0.0022	0	0	0	0	0	0.001	0.0004	0	0	0	0	0	0	0	0.003	0	0	0	0	0	0	0	0	0	0	0	0	0	0	0	0.0012	0	0	0.0002	0	0.0002	0	0.0002	0.0004	0.0004	0.019	0	0	0
102883	0.0002	0	0	0	0	0	0.0074	0	0	0.0002	0.0016	0	0	0	0.0028	0	0	0	0	0	0	0	0	0	0	0	0	0	0	0	0	0	0	0	0	0	0	0	0	0	0	0	0.0006	0	0	0.014	0	0	0
2197361	0.0002	0	0	0	0	0	0.0008	0.001	0	0	0.0002	0.0004	0	0	0	0.0006	0	0	0	0.0008	0.0008	0.0008	0	0	0.0006	0.0008	0.0006	0.0002	0.0002	0.0004	0.0018	0.0066	0	0.0008	0.0002	0	0	0	0	0	0.0028	0.0002	0.0002	0.0016	0.004	0	0	0.0006	0
2004417	0.0002	0	0.001	0	0.0004	0	0.0004	0	0	0	0	0.0038	0.0036	0.0002	0.0002	0	0	0	0	0	0	0.0012	0.001	0.0004	0.001	0.0026	0.0002	0	0	0	0	0	0	0.0032	0	0	0	0	0	0.0002	0.0036	0	0.0008	0.0018	0	0.0014	0	0.0006	0
1024572	0.0012	0	0	0	0	0	0.0104	0.0002	0	0.0002	0.003	0.0006	0	0	0	0.0004	0	0	0.0002	0	0.0006	0.0004	0.0002	0.0002	0	0	0.0066	0	0	0.0014	0.0002	0.0024	0.0056	0	0.0022	0.0022	0.001	0	0.0016	0	0.0036	0	0.0006	0	0.0004	0.0016	0	0	0
1121934	0	0	0	0	0	0.0002	0	0	0	0	0.0002	0	0	0	0	0	0	0	0	0	0	0	0.0002	0	0	0	0	0	0	0	0	0	0	0.0002	0	0	0.0004	0	0	0	0	0	0.001	0	0	0	0	0	0
1125685	0	0	0	0	0	0	0	0	0	0.0002	0.0008	0	0	0	0	0	0	0	0	0	0	0.0004	0	0	0	0	0	0	0.0006	0	0	0	0	0.0002	0	0	0	0	0	0	0	0	0	0	0	0	0	0	0
1147978	0	0	0	0.004	0	0	0	0	0	0	0	0	0	0	0.002	0	0.2346	0	0	0	0.0184	0.0172	0	0	0.0004	0	0	0	0	0	0	0	0	0	0	0	0	0.0002	0.0054	0.0004	0	0.0014	0	0	0	0	0	0	0
1107948	0	0	0	0	0.0002	0	0.0004	0	0.0004	0	0.001	0.0002	0	0.0002	0	0	0	0	0	0	0.0006	0.0002	0	0	0	0	0.0018	0	0.0008	0.0004	0	0.0004	0	0.0036	0	0	0.0002	0	0	0.0004	0.0006	0	0	0.0004	0.0012	0	0	0	0
135349	0.0004	0.0002	0	0	0	0	0	0	0	0.0012	0	0.0006	0	0.0002	0.0012	0	0.0004	0	0.0004	0	0	0.0024	0	0	0.0002	0	0.0074	0	0	0.0002	0	0	0	0	0	0	0	0	0	0	0	0	0	0.0014	0.0008	0	0.0014	0	0
308664	0	0	0	0	0	0	0	0	0	0	0	0	0	0	0	0	0	0	0	0	0	0	0	0.0006	0.0002	0	0	0	0	0	0	0	0	0	0	0	0	0.0002	0	0	0	0	0.0008	0.0002	0	0	0	0	0
273373	0	0	0	0	0	0	0.0002	0	0	0	0.001	0	0	0	0	0	0	0	0	0	0.0006	0	0	0	0	0	0	0	0	0	0	0	0	0	0	0	0.0002	0.0022	0	0	0	0	0	0	0	0	0	0.0002	0
1115854	0	0	0	0	0.0002	0	0	0	0	0	0	0	0	0	0	0	0	0	0	0	0	0	0	0	0.002	0	0	0	0	0.0004	0	0	0	0	0	0	0	0	0	0	0	0	0	0	0	0	0	0	0
134305	0	0	0	0	0	0	0	0	0	0.0014	0	0.0008	0	0	0.0002	0	0	0	0	0	0.002	0.002	0	0.0002	0.0002	0	0.005	0	0.0002	0	0	0.0002	0	0.0004	0.001	0	0.001	0.0002	0	0	0	0.0002	0.0002	0	0.0002	0	0.0002	0.0002	0.0004
141607	0	0	0	0	0	0	0	0	0	0	0	0	0	0	0	0	0	0	0	0	0	0	0	0	0	0	0.0022	0	0	0	0	0	0	0.0002	0	0	0.0002	0	0	0	0	0.0004	0	0.0008	0	0	0	0	0
888575	0	0.0002	0	0	0	0	0	0	0	0	0	0	0	0	0	0	0	0	0	0	0	0	0.0002	0	0	0	0	0	0	0.0004	0	0	0	0	0	0	0	0	0	0	0	0	0	0	0	0	0	0	0
1076668	0	0	0	0	0	0	0	0	0	0	0.0002	0	0	0	0	0	0.0016	0	0	0	0	0.0036	0	0	0	0	0	0	0.0006	0	0	0	0	0	0	0	0	0	0.0054	0	0	0	0	0	0	0.0108	0	0	0
16893	0	0	0	0	0	0	0.0002	0	0	0	0	0	0	0	0	0	0	0	0	0	0.0008	0	0	0	0	0	0	0	0	0	0	0	0	0	0	0	0	0	0.0016	0	0	0	0	0	0	0	0	0	0
103969	0	0	0	0	0	0.0002	0.0002	0	0.0004	0	0	0	0	0	0	0	0	0	0	0	0	0	0	0	0	0	0	0	0	0	0	0	0	0	0	0	0	0	0	0	0	0	0	0.0006	0	0	0.0022	0	0
275236	0	0	0	0	0	0	0.0008	0	0	0	0	0	0	0	0.0002	0	0	0	0	0.0036	0	0	0.001	0	0.0002	0.0006	0	0	0	0	0	0	0	0	0	0	0	0	0	0	0.0004	0	0	0.0014	0.0004	0	0	0	0
4323397	0	0	0	0	0.0006	0	0	0	0	0	0	0	0	0	0	0	0	0	0	0	0	0.0002	0	0	0	0.001	0	0	0	0	0	0.0008	0	0	0	0	0	0	0	0	0	0	0	0	0	0	0	0	0
1022879	0	0	0	0	0	0	0	0	0	0	0	0	0	0	0	0	0	0	0	0.0002	0	0	0	0	0	0	0.002	0	0	0	0	0	0.0002	0	0	0.0036	0.0004	0	0.0004	0	0.0004	0	0	0.0004	0	0	0	0	0
1143604	0	0	0	0	0	0	0	0.0046	0	0	0	0	0	0	0.0042	0	0	0	0	0	0	0	0	0	0	0	0	0	0	0	0	0	0	0	0.0042	0	0.0004	0	0	0.0038	0	0	0.0002	0	0	0.0124	0	0	0
156012	0	0	0	0	0	0	0.0002	0	0	0	0.0004	0	0	0	0	0	0.0002	0.0002	0	0	0.0004	0.0012	0	0	0.0002	0	0	0	0	0	0.0004	0.0016	0	0	0	0	0.0002	0	0.0006	0	0	0	0.0008	0.0012	0.0004	0	0.0002	0	0
4354190	0.0038	0	0.0024	0	0.011	0	0.006	0	0.0032	0.0018	0.0044	0.0014	0.0028	0.0072	0	0	0.0014	0	0	0	0.0132	0.0042	0.0126	0.0006	0.0064	0.0096	0.0092	0	0.0016	0.0022	0.005	0.004	0.0036	0.0158	0.0054	0	0.0038	0.0042	0.0148	0.0002	0.0026	0	0.0152	0.007	0.0234	0.0096	0.0056	0.0042	0.0024
1122225	0.0066	0	0	0.0008	0.0084	0	0.0022	0	0.0006	0	0.0022	0.0004	0	0.001	0	0.0028	0.0002	0	0	0.009	0.0026	0.0004	0	0	0.0008	0	0.0002	0	0.0004	0	0	0.0002	0	0	0	0	0	0	0.0002	0	0.0004	0	0	0	0	0	0	0	0
203402	0.0004	0	0	0	0	0	0	0	0	0	0	0	0	0	0	0	0	0	0	0	0	0.0002	0	0	0	0	0	0	0	0	0	0	0	0	0	0	0	0	0	0	0	0	0	0	0	0.0004	0	0	0
248935	0.0004	0	0	0	0	0	0	0	0	0	0	0	0	0	0	0	0	0	0	0	0	0	0	0	0.0004	0	0	0	0	0	0	0.0002	0	0	0	0	0	0	0	0	0	0	0	0	0	0	0	0	0
235343	0	0	0	0	0	0	0.0002	0	0	0	0	0	0	0	0	0	0	0	0	0	0.0006	0	0	0	0	0	0	0	0	0.0026	0	0	0	0	0	0	0	0	0	0	0	0	0	0	0	0	0	0	0
1000735	0.0256	0.0162	0.0056	0.0086	0.0554	0.001	0.0194	0.0152	0.0158	0.005	0.0112	0.0014	0.0012	0.012	0.0002	0	0.0098	0	0.0086	0.0008	0.0298	0.005	0.011	0.0116	0.0018	0.0386	0.0138	0.0134	0.0344	0.0074	0.0026	0	0	0.0304	0.026	0.0072	0.008	0.0052	0.006	0	0.0002	0.0006	0.0086	0.0086	0.0008	0	0.0184	0.0078	0.0118
3954119	0	0	0	0	0	0	0	0	0	0	0	0.0004	0	0.0004	0	0	0	0	0	0	0	0	0	0	0	0	0.0004	0	0	0	0	0	0	0	0	0	0	0	0	0	0	0	0	0.0002	0.0004	0	0	0	0
179278	0	0	0	0.0002	0	0	0	0	0	0	0	0	0	0	0	0	0	0	0	0	0	0.0002	0	0	0.0006	0	0.001	0	0	0	0.0252	0	0	0	0	0.0004	0	0	0.0028	0	0	0	0	0	0.0004	0	0	0	0
100457	0	0	0	0	0	0	0	0	0	0.0084	0	0	0	0	0	0	0	0	0	0.0002	0	0	0	0	0	0	0.0002	0	0	0	0	0	0	0	0	0	0	0	0	0	0	0	0.0002	0	0.0002	0	0.0014	0	0
1535697	0.0004	0	0	0	0	0	0	0	0	0	0	0	0	0	0	0	0	0	0	0	0	0	0	0	0	0	0	0	0.0022	0	0	0	0	0	0	0	0	0	0.0006	0	0.0006	0	0	0	0.0008	0	0	0.0002	0
195316	0	0	0	0	0	0	0	0	0	0	0.0002	0	0	0	0	0	0	0	0	0	0	0	0	0	0.0038	0.0002	0.0004	0	0	0	0	0.0028	0	0	0	0	0	0	0.0004	0	0	0	0.0002	0	0	0	0.0048	0	0
292521	0	0	0.0008	0	0.0002	0	0	0.0032	0	0	0	0	0.0042	0.0012	0	0	0	0	0	0	0.0006	0.0002	0.012	0	0	0.011	0	0	0.0006	0.003	0	0.002	0	0	0	0	0	0.0034	0.0018	0	0	0	0.0004	0	0.0004	0	0.0004	0	0
138262	0.0002	0	0	0	0	0	0	0	0	0	0	0.0008	0	0	0.0002	0	0	0	0	0.0068	0.001	0	0	0.0002	0.002	0	0	0	0	0	0	0	0	0	0	0	0	0	0	0	0	0	0	0	0.0004	0	0.0002	0	0
851938	0	0.0068	0	0	0	0	0	0	0	0	0	0.002	0	0	0	0	0	0	0	0	0	0	0	0	0	0	0	0	0.0016	0	0	0	0	0	0	0	0	0	0	0	0	0.007	0	0	0	0	0	0	0
288494	0.0002	0	0	0	0.0002	0	0	0.0086	0	0	0.0046	0	0.0002	0	0	0	0	0	0	0	0.0002	0.0006	0	0.0022	0.0004	0.0002	0.0022	0	0	0.0004	0.0004	0.0006	0	0	0	0	0.0004	0.0002	0	0	0	0	0.0006	0	0.0002	0	0.0012	0	0
14554	0	0	0	0	0.0006	0	0	0	0.0024	0	0	0	0	0	0	0	0	0	0	0	0	0	0	0	0.0006	0	0	0	0	0	0	0	0	0	0	0	0	0	0	0	0.0004	0	0	0.0018	0.001	0	0	0	0
1110088	0.0038	0	0	0	0.0004	0	0	0	0.0008	0	0.0002	0.0006	0	0	0	0	0	0	0	0	0.0002	0	0.001	0	0.001	0	0.0002	0	0	0	0	0	0	0	0	0	0	0	0	0.0002	0	0.0002	0	0	0	0.0018	0	0	0
145660	0.0014	0	0	0	0	0	0	0.0008	0	0	0.0002	0.0004	0	0.0004	0	0	0	0	0	0	0	0.0004	0.0018	0	0.0004	0	0.0002	0	0.0006	0	0.0012	0	0	0	0	0.0004	0	0	0	0	0.0008	0.0004	0	0.001	0	0	0	0	0
1039477	0	0.0002	0	0	0	0	0.0012	0.001	0.004	0.0026	0.0016	0	0	0.0002	0	0	0	0.0006	0.0018	0	0.0004	0.0004	0.0358	0	0	0	0	0	0	0.001	0	0	0	0	0	0	0	0	0	0.0002	0	0.0006	0	0	0.0006	0	0.0226	0.0012	0.0046
1120366	0.0004	0	0	0	0	0	0	0	0	0	0	0	0	0	0	0	0	0	0	0	0	0.0002	0	0	0.0006	0	0	0	0	0	0.0002	0	0	0	0	0	0	0	0	0	0	0	0	0	0	0	0	0	0
233988	0	0	0	0	0	0	0	0	0	0	0	0	0	0	0	0	0	0	0	0	0.0002	0	0	0	0	0	0	0	0	0	0	0	0	0	0	0	0.0004	0.0006	0	0	0	0	0.0002	0	0.0004	0	0	0	0
1023564	0	0	0	0	0	0	0	0.0002	0	0	0.0004	0	0	0	0	0	0	0	0	0	0	0.0004	0	0	0	0	0	0	0	0	0	0	0	0	0.0002	0	0	0	0	0	0.0024	0	0	0.0002	0	0	0	0	0
271229	0.0024	0	0	0	0	0	0	0	0	0	0	0	0	0	0	0	0	0	0	0	0	0.0018	0	0	0.0002	0	0	0	0	0	0	0.0002	0	0	0	0	0	0	0	0	0	0	0	0	0	0	0	0	0
1130423	0	0.0026	0	0	0	0	0	0	0	0	0	0	0	0	0.0004	0	0	0	0	0	0	0.0002	0	0	0	0	0	0	0	0	0	0	0	0	0	0	0	0	0	0	0	0	0	0	0	0	0.0072	0	0
102521	0	0.0014	0	0	0.0002	0	0	0	0	0	0	0.0016	0	0	0	0	0	0	0	0	0.0002	0	0.0026	0	0	0	0.0004	0	0	0	0	0	0	0	0	0	0	0	0	0	0	0	0.0038	0	0	0	0	0	0
1028632	0.0022	0.0028	0.0012	0.0108	0.0076	0.0106	0.001	0.0072	0.002	0.0002	0.007	0.0068	0.0014	0.011	0.0042	0.0066	0.0172	0.0054	0.0002	0.0022	0.0112	0.0074	0.0042	0.001	0.0156	0.003	0.0072	0	0.0008	0.0018	0.009	0.0104	0.0042	0.013	0.0002	0	0.0044	0.0038	0.0062	0.0016	0.0068	0	0.0146	0.0014	0.0094	0.0042	0	0.0052	0.0052
268433	0	0	0	0	0	0	0	0	0	0	0.0012	0.0004	0	0	0	0	0	0	0	0	0.0016	0.0002	0	0	0	0	0.0008	0	0	0.0004	0	0	0	0	0	0	0	0	0	0	0	0	0.0038	0	0.0014	0.0056	0	0	0
1009717	0.0042	0.0002	0	0	0.0216	0	0.0006	0.0002	0	0	0.0086	0.0066	0	0	0	0.0066	0	0	0	0	0.0018	0.0056	0.0008	0	0.0008	0.0132	0.0056	0	0.0006	0.0092	0	0.002	0	0.0012	0.0008	0.0306	0.0024	0.0024	0.002	0	0	0	0.0022	0.0196	0.0062	0.0094	0.0104	0	0
1035401	0.0008	0.002	0.0004	0.0004	0.006	0.0044	0	0.0002	0.0004	0.0004	0.0026	0.0052	0.0012	0	0.0018	0	0.0002	0.0312	0.0016	0.0474	0.0008	0.0004	0.001	0	0.0004	0.0002	0.0004	0	0	0	0	0.0042	0.0392	0.0002	0.0028	0.0008	0.0006	0	0.0026	0	0.0008	0	0.0002	0.0004	0.0028	0.008	0	0.0012	0.0016
168673	0	0	0	0	0	0	0.0002	0	0	0	0.0002	0	0	0	0	0	0	0	0	0	0	0.0002	0	0	0.0004	0.0004	0	0	0	0	0	0	0	0	0	0	0.0002	0	0.0002	0	0	0	0	0	0	0.0002	0.0006	0	0
4325003	0	0	0	0	0.0002	0	0	0.0002	0	0	0.0002	0	0	0	0	0	0	0	0	0	0.0004	0.0002	0	0	0	0.0008	0.0012	0	0	0	0	0	0	0	0	0	0	0	0.0002	0	0	0	0	0	0	0	0	0	0
1598513	0	0	0	0	0.001	0	0	0	0	0	0.0034	0.0022	0	0.0002	0	0	0	0	0	0	0.004	0.002	0.001	0	0	0.0042	0.0056	0	0	0	0.0012	0	0	0.0018	0	0	0.001	0.0008	0.0006	0	0.0022	0	0.006	0.0094	0.0014	0.0034	0	0	0
202686	0	0	0	0	0.0002	0	0	0.0002	0	0	0.0024	0.0038	0	0	0	0	0	0	0	0	0	0	0	0	0.0002	0	0.0004	0	0.0004	0	0.0002	0	0	0	0	0	0.0002	0	0	0	0	0	0.0002	0.0004	0.0002	0	0	0	0
153017	0	0	0	0	0	0	0	0	0	0	0	0	0	0	0	0	0	0	0	0	0	0	0	0	0	0	0	0	0	0	0	0.0002	0	0.0002	0	0	0	0	0	0	0	0	0	0	0	0	0	0	0
224604	0	0	0	0	0	0	0	0	0	0	0	0	0	0	0.0002	0	0	0	0	0	0	0	0	0	0.0002	0	0	0	0.0002	0	0	0	0	0	0	0	0	0	0	0	0	0	0	0	0	0	0	0	0
227066	0	0	0	0	0	0	0	0	0	0	0	0	0	0	0	0	0	0	0	0	0	0	0	0	0	0	0	0	0	0	0	0	0	0	0	0	0	0	0	0	0	0	0	0	0	0	0	0	0
319986	0	0	0	0	0	0	0	0	0	0	0	0	0	0	0	0	0	0	0	0	0	0	0.0002	0	0	0	0.0002	0	0	0	0	0	0	0	0	0	0	0	0	0	0	0	0	0	0	0	0	0	0
660055	0	0	0	0	0	0	0.0002	0	0	0	0	0.0002	0	0	0	0	0	0	0	0	0	0	0	0	0	0	0	0	0	0	0	0	0	0	0	0	0	0	0	0	0	0	0	0	0	0	0	0	0
1104614	0.0002	0	0	0	0	0	0	0	0	0	0	0	0	0	0	0	0	0	0	0	0	0	0	0	0	0	0	0	0	0	0	0	0	0	0	0	0.0002	0	0	0	0	0	0	0	0.0002	0	0	0	0
2146124	0	0	0	0	0	0	0	0	0	0	0	0	0	0	0	0	0	0	0	0	0	0.0002	0	0	0	0	0	0	0	0	0	0	0	0	0	0	0	0.0002	0	0	0	0	0	0	0	0	0	0	0
4110006	0	0	0	0	0	0	0.0002	0	0	0	0	0	0	0	0	0	0	0	0	0	0	0	0	0	0	0	0	0	0	0.0002	0	0	0	0	0	0	0	0	0	0	0	0	0	0	0	0	0	0	0
1121421	0	0	0	0	0.0002	0	0	0.0004	0	0	0	0	0	0	0	0	0.0002	0	0	0.0004	0	0.0012	0.0004	0	0	0.0004	0	0	0	0	0	0	0	0.0002	0	0	0	0	0	0	0.0004	0	0	0.0002	0	0	0	0	0
1088939	0	0	0	0.0004	0	0	0.0004	0	0	0.0032	0	0	0	0	0	0	0	0	0	0	0	0.0004	0.0002	0.0002	0.0004	0.0002	0.0002	0	0.0002	0	0	0	0	0	0.0004	0.002	0.0006	0.0344	0	0	0.0022	0	0	0	0	0.0004	0	0	0
1037111	0.0002	0.0006	0	0	0	0	0	0	0	0.0008	0	0	0.0002	0	0	0	0	0	0	0	0.0002	0.0002	0	0	0	0	0	0	0	0.0002	0.0002	0	0	0	0	0.002	0	0	0	0.0004	0	0	0.0012	0.0252	0	0	0	0	0
1134930	0	0	0	0	0	0	0	0	0	0	0	0	0	0	0	0	0	0	0	0	0	0	0	0	0.001	0	0.0006	0.0004	0.0002	0	0	0	0	0	0	0	0	0.0012	0	0	0	0	0.0002	0	0	0	0	0	0
4339769	0	0	0	0	0	0	0	0.0012	0	0.0002	0	0	0	0	0	0	0	0	0	0	0	0	0.0002	0	0	0	0	0	0.0002	0	0	0.0002	0	0	0	0	0	0	0	0	0	0	0	0.0022	0	0.0026	0	0	0
308078	0.0014	0	0	0	0.0004	0	0.0006	0	0	0.0002	0.0112	0.0006	0	0	0	0	0	0	0	0	0.0016	0.0006	0	0	0.0006	0.0012	0	0	0	0	0	0	0	0.004	0	0	0	0.0052	0	0	0	0	0.0002	0.0012	0.0016	0	0	0	0
101586	0	0.0002	0	0	0	0	0	0	0	0	0	0	0	0	0	0	0	0	0	0	0	0	0	0	0.0002	0	0	0	0	0	0	0	0	0	0	0	0	0	0	0	0	0	0.0008	0	0	0	0	0	0
358489	0	0	0	0	0	0	0	0	0	0.0014	0	0	0	0.0002	0	0	0	0	0	0	0	0	0	0	0.0038	0	0	0	0	0	0	0	0	0	0	0	0	0	0	0	0	0	0	0	0	0	0	0	0
2880681	0	0	0	0	0	0	0	0	0	0	0	0	0	0	0	0	0	0	0	0	0	0	0	0	0.0008	0	0	0	0	0	0	0	0	0	0	0	0	0	0	0.0002	0	0	0	0	0	0	0	0	0
104684	0	0	0	0	0.0018	0	0	0	0	0	0	0	0	0	0	0	0	0	0	0	0	0	0	0	0.0018	0	0	0	0	0	0	0	0	0	0	0	0	0	0	0	0	0	0	0.0026	0	0	0	0	0
249311	0	0	0	0	0	0	0	0	0	0	0	0	0	0	0	0	0	0	0	0	0	0	0	0	0	0	0	0	0.002	0	0	0	0	0	0	0	0	0	0.0002	0	0	0	0	0	0	0	0	0	0.0008
283688	0	0	0	0	0	0	0	0	0	0	0	0	0	0	0	0	0	0	0	0	0	0.0024	0	0	0	0.0002	0	0	0	0	0	0	0	0.0002	0	0	0	0	0	0	0	0	0	0	0	0	0	0	0
176591	0	0	0.0016	0	0	0	0	0	0	0	0	0	0	0	0	0	0	0	0	0	0	0	0	0	0	0	0	0	0	0	0	0	0	0	0	0	0	0	0	0	0	0.0034	0	0	0	0	0	0	0
1135339	0	0	0	0	0	0	0	0	0	0	0	0	0	0	0	0	0	0	0	0	0	0	0	0.0008	0	0.0002	0.0144	0	0	0	0	0	0	0	0	0.0002	0	0	0.0004	0	0	0	0	0	0	0	0	0	0
21	0.0018	0	0	0	0	0	0	0	0	0	0	0	0	0	0	0	0	0	0	0	0	0.0004	0	0	0	0	0	0	0	0	0	0	0	0	0	0	0	0	0	0	0	0	0	0	0	0	0	0	0
1430	0	0	0	0	0	0	0	0	0	0	0	0.0004	0	0	0	0	0	0	0	0	0	0.0032	0	0	0	0	0	0	0	0	0	0	0	0	0	0	0	0	0	0	0	0	0	0	0	0	0	0	0
4146	0	0	0	0	0	0	0	0	0	0	0	0.0002	0	0	0	0	0	0	0	0	0	0.0002	0	0	0	0	0	0	0	0	0.0002	0	0	0	0	0	0	0	0	0	0	0	0	0.0008	0	0	0	0	0
41094	0.0018	0	0	0	0	0	0	0	0	0	0	0	0	0	0	0	0	0	0	0	0	0	0	0	0	0	0.0012	0	0	0	0	0	0	0	0	0	0	0	0	0	0	0	0	0	0	0	0	0	0
102030	0	0	0	0	0	0	0	0	0	0	0	0	0	0	0	0	0	0	0	0	0	0	0	0	0	0	0	0	0	0	0	0	0	0	0	0.0004	0	0	0	0	0	0	0	0	0	0	0	0	0
165185	0	0	0	0	0	0	0	0	0	0	0	0	0	0	0	0	0	0	0	0	0	0	0	0	0	0	0	0	0	0	0	0	0	0	0	0	0	0	0	0	0	0	0	0	0	0	0	0	0
168209	0	0	0	0	0	0	0	0	0	0	0	0	0	0	0	0	0	0	0	0	0	0	0.0014	0	0	0	0	0	0	0	0	0	0	0.0002	0	0	0	0	0	0	0	0	0	0.0032	0	0	0	0	0
512629	0	0	0	0	0	0	0.0006	0	0.0002	0	0	0	0	0	0	0	0	0	0	0	0	0	0	0	0	0	0	0	0	0	0	0	0	0	0	0	0	0	0	0	0	0	0	0	0	0	0	0	0
588981	0.0004	0	0	0	0	0	0	0	0	0	0	0	0	0	0	0	0	0	0	0	0	0	0	0	0	0	0	0	0	0	0	0	0	0	0	0.0012	0	0	0	0	0	0	0	0	0	0	0	0	0
606927	0	0	0	0	0	0	0	0	0	0	0	0	0	0	0	0.0004	0	0	0	0	0	0	0	0	0.0026	0	0	0	0	0	0	0	0	0.0004	0	0	0	0	0	0	0	0	0	0	0	0	0	0	0
1097868	0	0	0	0	0	0	0	0	0	0	0	0	0	0	0	0	0	0	0	0	0	0	0	0	0	0	0	0	0	0	0	0	0	0	0	0	0	0	0	0	0	0	0	0	0.0006	0.0002	0	0	0
1121657	0	0	0	0	0	0	0	0	0	0	0.0006	0	0	0	0	0.001	0	0	0	0	0	0	0	0	0	0	0.0002	0	0	0	0	0	0	0	0	0	0	0	0	0	0	0	0	0	0	0	0	0	0
1144110	0	0	0	0	0	0	0	0	0	0	0	0.001	0	0	0	0	0	0	0	0	0	0	0	0	0	0	0	0	0	0	0	0	0	0	0	0	0	0	0.0002	0	0	0	0	0	0	0	0	0	0
1601788	0	0	0	0	0	0	0.002	0	0	0	0	0	0	0	0	0	0	0	0	0.0006	0	0	0	0	0	0	0	0	0	0	0	0	0	0	0	0	0	0	0	0	0	0	0	0	0	0	0	0	0
1692224	0	0	0	0	0	0	0	0	0	0	0	0	0	0	0	0	0	0	0	0	0	0	0	0	0.0002	0	0	0	0	0	0	0	0	0	0	0	0	0	0	0	0	0	0	0	0	0	0	0	0
4399912	0	0	0	0	0	0	0	0	0	0	0	0	0	0	0	0	0	0	0	0	0.001	0	0	0	0	0	0	0	0	0	0	0	0	0	0	0	0	0	0	0	0	0	0.0198	0	0	0	0	0	0
4426207	0	0	0	0	0	0	0	0	0	0	0.0002	0	0.0006	0	0.005	0	0	0	0	0	0	0	0	0	0	0	0	0	0	0	0	0	0	0	0	0	0	0	0	0	0	0	0	0	0	0	0	0	0
4430488	0.0002	0	0	0	0.0004	0	0	0	0	0	0	0	0	0	0	0	0	0	0	0	0	0	0	0	0	0	0	0	0	0	0	0	0	0	0	0	0	0	0	0	0	0	0	0	0	0	0	0	0
113083	0.002	0	0	0.0044	0	0	0	0	0	0	0.0024	0.0002	0	0	0	0	0.008	0	0	0	0	0	0	0.004	0.0008	0.0024	0.0024	0	0.0006	0	0	0	0	0.0008	0	0	0.001	0	0.0004	0.0008	0	0	0	0	0	0.014	0.0002	0	0
3478456	0	0	0	0	0	0	0	0	0	0	0	0.0008	0	0.0004	0.0002	0	0	0	0	0	0	0	0	0	0	0	0	0	0	0	0	0	0	0	0	0	0	0	0	0.0008	0	0	0	0	0	0	0	0	0
1104782	0	0	0	0	0	0	0	0	0	0	0.0026	0	0	0	0	0	0	0	0.0018	0	0.0008	0	0	0	0	0	0	0	0	0	0	0	0	0	0	0.0002	0	0	0.0002	0	0	0	0	0	0	0	0	0	0
2325899	0.0002	0	0	0	0	0	0	0	0	0	0	0.0002	0	0	0	0.0006	0	0	0	0	0.0004	0	0	0	0	0	0	0	0	0	0.0008	0	0	0	0	0	0	0	0	0	0	0	0	0.0014	0	0	0	0	0
1121984	0	0	0	0	0	0	0.0002	0	0	0	0	0.0002	0	0	0	0.0002	0	0.0002	0	0	0	0.0002	0	0	0	0.0012	0.0008	0	0	0	0.0002	0	0	0	0	0	0	0.0004	0	0	0	0	0	0.0004	0.0002	0.0002	0	0	0
1109004	0	0	0	0.0002	0.0004	0	0	0.0002	0	0	0	0.0002	0	0.0016	0	0	0	0	0	0	0.0008	0.0004	0	0.001	0.0008	0.0002	0.0022	0	0	0	0	0	0	0	0	0	0.0014	0.0002	0.0044	0	0	0	0	0	0	0	0	0.0008	0.001
105476	0	0	0	0	0	0	0	0	0	0	0	0	0	0	0	0	0	0	0	0	0.0032	0	0	0.0008	0.0004	0.0036	0.0004	0	0.0008	0	0	0	0	0	0	0	0	0	0	0	0	0	0	0	0	0	0	0	0
100732	0.0004	0	0	0	0	0	0	0	0.0016	0	0.0002	0	0	0	0	0	0	0	0	0	0	0	0	0	0.0002	0.001	0	0	0	0	0	0.0008	0	0	0	0	0	0	0.0002	0	0	0	0	0	0	0	0	0	0.0014
1067268	0.0478	0	0.0002	0.0126	0	0	0.0038	0.0056	0.0016	0	0.0048	0	0	0.0184	0.0002	0.007	0	0	0	0	0.0374	0.0054	0.0012	0.0004	0.001	0.0158	0.0032	0	0	0.0012	0.001	0	0	0	0	0.0016	0.0066	0.0048	0.021	0.0026	0.0106	0	0.0042	0.0098	0.0006	0.0356	0.0072	0	0
105322	0	0	0	0	0	0	0	0	0.0008	0	0	0	0	0	0	0	0	0	0	0	0	0	0	0.0006	0.0272	0	0	0	0	0	0	0.0014	0	0	0	0	0	0	0	0	0	0	0.0008	0	0	0	0	0	0
155495	0	0	0	0	0	0	0	0	0	0	0	0	0	0	0	0	0	0	0	0	0.0002	0	0	0	0	0	0	0	0	0.0002	0.0002	0.0002	0	0.0002	0	0	0	0	0	0	0	0	0	0	0	0	0	0	0
1522389	0.0002	0	0	0	0	0	0	0.0004	0.0002	0	0.0002	0.0002	0	0	0	0	0	0	0	0	0	0	0	0	0	0	0	0	0	0	0	0	0	0	0.0002	0	0	0.0002	0	0	0	0	0	0	0	0	0	0	0
4153526	0	0	0	0	0	0	0	0	0	0	0	0.0004	0	0	0	0	0	0	0	0	0	0	0	0	0	0	0	0	0	0	0	0	0.0004	0	0	0	0.0002	0	0.0002	0	0	0	0	0	0.0002	0	0	0	0
13659	0	0	0	0	0	0	0	0.0006	0	0	0	0	0	0.0012	0	0	0	0	0	0	0	0.0002	0	0	0.0004	0	0.0004	0	0	0	0	0	0	0	0	0	0	0	0.0002	0	0.0002	0	0	0	0	0	0	0.0018	0
244210	0.0004	0	0	0	0	0	0	0	0	0	0	0.0004	0.0002	0	0	0	0	0	0	0	0	0	0	0	0	0	0.0002	0	0	0	0	0.0002	0	0	0	0	0	0	0	0	0	0	0.0004	0	0	0	0	0	0
1052801	0	0	0	0	0	0	0.002	0	0	0	0.0018	0.002	0	0	0	0.0002	0.0046	0	0	0	0	0.0016	0	0	0.0026	0	0.0002	0	0	0.0006	0.0018	0.0014	0	0	0	0	0.0002	0	0	0	0	0	0	0.0016	0.0002	0	0	0	0
263098	0	0	0	0	0	0	0.0028	0	0	0	0	0	0	0.0004	0	0	0	0	0	0.0002	0	0	0	0	0	0	0	0	0	0	0	0	0	0	0	0	0.0004	0	0.0002	0	0	0	0	0	0	0	0	0	0
1069536	0	0	0	0	0	0	0	0	0	0	0.0002	0	0	0	0	0	0	0	0	0	0.0002	0.0008	0	0.0002	0	0	0	0	0	0	0	0	0	0	0	0	0	0	0.0004	0	0	0	0	0	0.0006	0	0	0.0002	0
1028549	0	0	0	0	0	0	0	0	0	0	0	0	0	0	0	0	0	0	0	0	0	0	0	0	0	0	0	0	0	0	0	0	0	0	0	0	0	0	0.0002	0	0	0.0012	0	0	0	0	0	0	0
243961	0	0	0	0	0	0	0	0	0	0	0	0	0	0	0	0	0	0	0	0	0.0008	0	0	0	0	0	0	0	0	0.0016	0	0	0	0	0	0	0	0	0	0	0	0	0.0002	0	0	0	0	0	0
566387	0	0	0	0	0	0	0	0	0	0	0.0002	0	0	0	0	0	0	0	0	0	0.001	0	0	0	0.0002	0	0	0	0	0	0	0	0	0	0	0	0	0	0	0	0	0	0.0002	0	0	0	0	0	0
1112228	0	0	0	0	0	0	0	0	0	0	0	0	0	0	0	0	0	0	0	0	0	0	0	0	0.0004	0	0	0	0	0	0	0	0	0	0	0	0	0	0	0	0	0	0	0	0.0004	0	0	0	0
105042	0	0	0	0	0	0	0	0	0	0.0004	0	0	0	0.0002	0	0	0	0	0	0	0.001	0	0	0	0	0	0	0	0	0	0	0	0	0	0	0	0	0	0	0	0	0	0	0.0108	0	0	0	0	0
193667	0.0006	0	0	0	0	0	0	0	0	0	0	0.0022	0	0	0	0	0	0	0	0	0	0	0	0	0	0	0	0	0	0	0	0	0	0	0	0	0	0.0006	0	0	0	0	0	0	0	0	0	0	0.0002
579331	0	0	0	0	0	0	0	0.0014	0	0	0	0	0	0	0	0.001	0	0	0	0	0.0004	0	0	0	0	0	0.0014	0	0	0	0	0	0	0	0.0012	0.0016	0	0	0.0002	0.0016	0	0	0	0	0	0	0.0106	0	0
2998860	0.0014	0	0	0	0	0	0	0.0014	0	0	0.0064	0.0006	0	0	0	0	0.0016	0	0	0	0.002	0.0024	0.0004	0.0002	0.001	0	0.001	0	0	0	0	0	0	0	0	0	0	0	0	0	0.0004	0	0	0	0	0	0	0	0
136238	0	0	0	0	0	0	0.0008	0.0058	0	0	0	0	0	0	0	0	0	0	0	0	0	0	0	0	0	0	0	0	0	0.007	0	0	0	0	0	0	0	0	0.0004	0.0006	0	0	0	0	0	0	0	0	0
190026	0	0	0	0	0	0	0	0	0	0	0	0	0	0.0002	0	0	0.0062	0	0	0	0	0	0	0	0	0	0	0	0	0	0	0	0	0	0	0	0	0	0	0	0	0	0	0	0	0	0	0	0
1125570	0	0	0	0	0	0	0	0	0	0	0	0	0	0	0	0	0	0	0	0	0.0058	0	0	0	0	0.0044	0	0.003	0	0	0	0	0	0	0	0	0.0004	0	0	0	0	0	0.0034	0	0	0	0	0	0
1140351	0	0	0	0	0	0	0	0	0	0	0.0008	0.0014	0	0	0	0	0	0	0	0	0	0	0	0.0002	0	0	0	0	0	0	0	0	0	0	0	0	0	0	0	0	0	0	0	0	0	0.0038	0	0	0
4325294	0	0	0	0	0	0	0.0018	0	0	0	0.009	0	0	0	0	0	0	0	0	0	0.001	0	0	0.001	0.0036	0	0.0018	0	0	0.0002	0	0.0054	0	0	0	0	0.0004	0	0.0002	0	0	0	0.0034	0	0	0	0	0	0
15059	0	0	0.0028	0	0	0	0.0042	0	0	0	0	0.0016	0.0024	0	0.0014	0	0	0	0	0	0	0.0014	0	0	0	0	0	0	0.004	0	0	0	0	0	0	0	0	0.0748	0	0	0	0	0	0	0	0	0	0	0
259363	0	0	0	0	0	0	0	0	0	0	0	0.0034	0	0	0	0	0	0	0	0	0	0	0	0	0.0042	0	0.0004	0	0	0	0.0028	0	0	0	0	0	0.0008	0	0	0	0	0	0.0004	0	0	0.0006	0	0	0.0014
2242096	0	0	0	0	0.0002	0	0.0002	0	0	0	0.0016	0.0004	0	0	0	0.0006	0	0	0	0	0	0	0	0	0.0002	0.0014	0.0004	0	0	0.0002	0	0	0	0	0.002	0	0	0.0006	0	0	0	0	0.0048	0	0	0	0	0	0.0002
1110556	0	0	0	0	0.0008	0	0	0	0	0	0	0	0	0	0	0	0	0	0	0	0.0006	0.0004	0	0	0	0	0	0	0	0	0	0.0002	0	0	0	0	0	0	0	0	0	0	0.0004	0.0002	0.0006	0	0	0	0
1087882	0.0002	0	0.002	0	0	0	0	0	0	0	0	0	0	0	0	0.0076	0	0	0.0004	0.0204	0	0	0	0.014	0.0002	0.0072	0	0.0058	0.0006	0	0	0	0.0002	0.002	0	0	0	0	0	0	0	0	0	0	0.0002	0	0	0.005	0.026
512720	0	0	0.0008	0	0	0	0	0	0	0	0	0	0	0	0	0	0	0	0	0	0.0008	0	0.0006	0	0.001	0	0.0004	0	0	0	0	0	0	0	0	0	0.0004	0	0.0018	0	0	0	0.0014	0.0008	0	0	0	0	0
1119728	0.0054	0	0	0	0	0	0	0.0004	0	0	0.0008	0.0028	0	0	0.0014	0	0.0008	0	0	0.0014	0.0028	0.0028	0.001	0.001	0.004	0	0.0052	0	0	0	0	0	0	0.0026	0	0	0.0004	0	0.0038	0.0008	0	0	0.0048	0.0008	0.0008	0.0036	0	0.006	0.0004
134072	0	0	0	0	0	0	0	0	0	0	0	0	0	0	0	0	0	0	0	0	0	0.0004	0	0	0	0	0	0	0	0	0	0	0	0.0002	0	0	0	0	0	0	0	0	0	0	0	0	0	0	0
218967	0	0	0	0	0	0	0	0	0	0	0	0.0006	0	0	0	0	0	0	0	0	0	0	0	0	0	0	0	0	0	0	0	0.0002	0	0	0	0	0	0	0	0	0	0	0	0	0.0002	0	0	0	0
241256	0.0002	0	0.0004	0	0.0002	0	0	0.0002	0	0	0	0	0	0	0	0	0	0	0	0	0	0	0	0	0	0	0	0	0	0	0	0	0	0	0	0	0	0	0	0	0	0	0	0	0	0	0	0	0
367809	0	0	0	0	0	0	0	0	0	0	0	0	0	0	0	0	0	0	0	0	0	0	0.0006	0	0	0	0	0	0	0	0.0002	0.0002	0	0	0	0	0	0	0	0	0	0	0	0	0	0	0	0	0
515447	0	0	0	0	0	0	0	0	0	0	0	0	0	0	0	0	0	0	0	0	0	0	0	0	0	0	0	0	0	0	0	0	0	0	0	0	0	0	0	0	0	0	0	0	0.0002	0	0	0	0
1032017	0	0	0	0	0	0	0	0	0	0	0	0	0	0	0	0	0	0	0	0	0	0	0	0	0	0.0002	0	0	0	0	0	0.0002	0	0	0	0	0	0	0.0002	0	0	0	0	0	0	0	0	0	0
3746876	0	0	0	0	0	0	0	0	0	0	0	0	0	0	0	0	0	0	0	0	0	0	0	0	0	0	0.0018	0.0002	0	0	0	0	0	0	0	0	0	0	0.0002	0	0	0	0	0	0	0	0	0	0
113417	0	0	0	0	0.0002	0	0	0	0	0	0	0	0	0	0	0	0	0	0	0	0	0.0002	0	0	0	0	0	0	0	0	0	0	0	0	0	0	0	0	0	0.0008	0	0	0	0.0002	0	0.0002	0	0	0
103353	0	0	0	0	0	0	0	0	0	0	0	0.0018	0	0	0	0	0	0	0	0	0	0	0	0	0	0	0	0	0	0	0.0002	0	0	0	0	0	0	0	0	0	0	0	0	0.0002	0	0	0	0	0
112798	0	0	0.006	0	0	0	0	0	0	0	0	0	0	0	0	0	0	0	0	0	0	0	0	0	0	0	0	0	0	0	0	0	0	0	0	0	0	0	0	0	0	0	0	0	0	0	0	0	0
201886	0	0	0	0	0	0	0	0	0	0	0.0002	0	0.0046	0	0	0	0	0	0	0	0	0	0	0	0	0	0	0	0	0	0	0	0	0.0012	0	0	0	0	0	0	0	0	0	0	0	0	0	0	0
1113883	0	0	0	0	0	0	0	0	0	0	0	0	0	0	0	0	0	0	0	0	0	0	0	0.0004	0	0.0012	0	0	0	0	0	0	0	0	0	0	0	0	0.0006	0	0	0	0	0	0	0	0	0	0
1926934	0	0	0	0	0.0006	0	0	0.0002	0	0	0	0	0	0	0	0	0	0	0	0	0	0	0	0	0	0	0	0	0	0	0	0	0	0	0	0	0	0	0	0	0	0.0002	0	0	0	0	0	0	0
147940	0	0.0018	0	0	0	0	0.0002	0	0	0	0	0	0	0	0	0	0	0	0	0	0	0	0	0	0	0	0	0	0	0	0	0	0	0	0	0	0	0	0	0	0	0	0	0	0	0	0	0	0
252876	0.0016	0	0	0	0.0002	0	0.0012	0	0	0	0.001	0	0	0	0	0	0	0	0	0	0	0	0	0	0	0	0	0	0	0	0	0	0	0	0	0	0	0	0	0	0	0	0	0	0	0	0	0	0
1114323	0	0	0	0	0	0	0	0	0	0	0	0	0	0	0	0	0	0	0	0	0	0	0	0	0	0	0	0	0.0062	0	0	0	0	0	0	0	0	0	0	0	0	0	0	0	0	0	0	0	0
1124241	0	0	0	0	0	0	0	0	0	0	0	0	0	0	0	0	0	0	0	0	0	0.0002	0	0	0.0082	0	0	0	0	0.0002	0	0	0	0	0	0	0	0	0.0006	0	0	0	0	0	0	0	0	0	0
1134126	0	0	0	0	0	0	0	0	0	0	0	0	0	0	0	0	0	0	0	0	0	0.0006	0	0	0	0	0	0	0	0	0	0	0	0	0	0	0	0	0	0	0	0	0.0002	0	0	0	0	0	0
4339348	0	0	0	0	0	0	0.0032	0	0	0.0004	0	0	0	0	0.0002	0	0	0	0.0006	0	0	0	0	0	0	0	0	0.0166	0	0	0	0	0	0	0	0	0	0	0	0	0	0	0	0	0	0	0	0.004	0
253401	0	0	0	0	0	0	0.0002	0	0	0	0.0002	0	0	0	0	0	0	0	0	0	0	0	0	0	0	0	0.0008	0	0	0	0.0002	0	0	0	0	0	0	0	0	0	0	0	0	0	0	0	0.0004	0.0006	0
134207	0	0	0	0	0.0008	0	0	0.0004	0	0	0	0	0.0034	0	0	0	0.0046	0	0	0	0.0002	0	0	0	0.0014	0	0	0	0	0	0.0002	0	0	0	0	0	0	0	0	0	0	0	0	0	0	0.0002	0.0052	0	0
1111656	0	0	0	0	0	0	0	0	0	0	0	0	0	0	0	0	0	0	0	0	0.0042	0.0008	0.001	0	0	0	0	0	0	0.0002	0.0002	0	0	0	0	0	0	0.0006	0	0	0.0004	0	0.0048	0.0002	0.0004	0	0	0	0
266952	0	0	0	0	0	0	0	0	0	0.0014	0	0	0	0	0	0	0	0	0.0024	0	0	0	0	0	0	0	0.0002	0	0	0	0	0	0	0	0	0	0	0	0	0	0	0	0	0	0	0	0	0	0
100208	0	0.0018	0	0	0	0.0042	0	0	0	0	0.0024	0.0004	0	0	0	0	0	0	0	0	0	0.0022	0.0314	0	0.0004	0	0.0028	0	0	0	0	0.0002	0	0	0.0016	0.0028	0.0046	0	0.0072	0	0.0012	0	0	0.0008	0	0	0.0002	0	0
1109724	0	0	0.0002	0	0	0	0	0	0	0	0.001	0	0	0.0024	0	0	0	0	0	0	0	0.001	0	0	0	0	0.0014	0	0.0016	0	0	0	0	0	0	0	0	0	0	0.0016	0	0	0.001	0	0	0	0	0	0
4362470	0	0	0	0	0	0	0.0002	0	0	0	0.0002	0	0	0	0	0	0	0	0	0	0.0004	0.0006	0	0	0	0.0002	0.0002	0	0	0.0004	0	0	0	0	0	0	0	0	0	0	0	0	0	0	0.0004	0	0	0	0
1000645	0.0042	0	0	0	0	0	0.0004	0	0	0	0	0	0	0	0	0.0006	0.0002	0	0.0016	0	0	0.0002	0	0.0006	0	0.0014	0	0.0002	0	0.0004	0	0.0002	0	0	0	0	0	0	0.0002	0	0	0	0	0.0034	0	0	0	0	0
1120868	0	0	0	0	0	0	0.0002	0	0.0012	0.0004	0.0008	0.0002	0	0	0	0.0002	0	0	0	0	0.0004	0.0004	0	0	0	0.0002	0	0	0	0.0008	0.0002	0.0002	0	0.0008	0	0	0.0002	0	0.0002	0	0	0.0014	0	0	0.0006	0	0.0004	0	0
218419	0	0	0	0	0	0	0.0002	0	0	0	0	0.0004	0	0	0	0	0	0	0	0	0	0.0004	0	0	0.0002	0	0	0	0	0	0.0002	0	0	0	0	0	0	0	0.0004	0	0	0	0	0	0	0	0	0	0
236169	0	0	0	0	0	0	0	0	0	0.0006	0	0	0	0	0	0	0	0	0	0	0	0	0	0	0.0006	0	0	0	0.0002	0	0	0	0	0	0	0	0	0	0	0	0	0	0	0	0	0	0	0	0
292053	0	0	0	0	0	0	0.001	0.0002	0	0	0	0	0	0	0	0	0	0	0	0	0	0	0	0	0	0	0.0002	0	0	0	0	0	0	0	0	0	0	0	0.0002	0	0	0	0	0	0	0	0	0	0
571814	0	0	0	0	0	0	0	0	0	0	0	0	0	0	0	0	0	0	0	0	0.0002	0	0	0	0	0	0.0004	0	0	0	0	0	0	0	0	0	0	0	0.0004	0	0.0002	0	0	0	0	0	0	0	0
1038732	0	0	0.0032	0	0.0002	0	0.0052	0.0002	0	0.0072	0	0	0.0008	0	0.002	0.0054	0	0	0	0	0	0.0014	0.012	0.0084	0.001	0	0.0004	0.0328	0.0074	0	0	0.0046	0	0.0044	0	0.003	0.0018	0.0004	0.004	0	0.0002	0.011	0	0	0.0002	0.0246	0	0.0062	0
263918	0	0	0	0	0	0	0	0	0	0	0	0	0	0	0	0	0	0	0	0.0004	0	0	0	0	0	0	0	0	0.0004	0	0	0	0	0	0	0	0	0	0	0	0	0	0	0	0.0002	0	0	0	0
298120	0	0	0	0	0	0	0	0	0	0	0	0	0	0	0.0008	0	0	0	0	0	0	0	0	0	0	0	0	0	0	0	0	0	0	0	0	0	0	0	0	0	0	0	0	0.0002	0	0	0	0	0.0012
44941	0	0	0	0.0026	0	0	0	0	0	0	0	0	0	0	0	0	0.0028	0	0	0	0	0	0	0	0	0	0	0	0	0	0	0	0	0	0	0	0	0	0	0	0	0	0	0	0	0	0	0	0
151390	0	0	0	0	0	0	0	0	0	0	0	0	0	0	0	0	0	0	0	0	0	0	0	0	0.001	0	0	0	0	0	0	0.0008	0	0	0	0	0	0	0	0	0	0	0	0	0	0	0	0	0
1085838	0	0	0	0	0	0	0	0	0	0	0.0002	0	0	0.0096	0	0	0	0	0	0	0	0	0	0	0	0	0	0	0	0	0	0.0004	0	0	0	0	0	0	0	0	0	0	0	0	0	0	0	0	0
1105330	0	0	0	0	0	0	0	0	0	0	0	0.013	0	0	0	0	0	0	0	0	0	0.0004	0.0006	0	0	0	0	0	0	0	0	0	0	0	0	0	0	0	0.0134	0	0	0	0	0.0106	0	0	0	0	0
4357402	0.0006	0.0006	0	0	0	0	0	0	0	0	0	0	0	0	0	0	0	0	0	0	0	0	0	0	0	0	0	0	0	0	0	0	0	0	0	0	0	0	0	0	0	0	0	0	0	0	0.0018	0	0
4426298	0	0	0	0	0	0	0	0	0	0.0016	0	0	0	0	0	0	0	0	0	0	0	0	0	0	0	0	0	0.0058	0	0	0	0	0.0094	0	0	0	0	0	0.0008	0.0008	0	0	0	0	0	0	0	0	0
1020633	0	0	0	0	0	0	0	0	0	0	0	0	0	0.0002	0	0.0002	0.0006	0	0	0	0	0.0004	0	0	0	0	0.0008	0.0002	0	0	0	0	0	0.0002	0	0.0004	0	0	0	0	0	0	0	0	0.0002	0	0	0	0
611110	0.0074	0.2754	0	0.0012	0	0	0	0	0	0.0346	0.0004	0	0.0024	0	0	0.0002	0	0	0.139	0	0	0	0.0022	0	0	0.011	0	0	0	0.0086	0	0	0	0.0002	0	0	0	0	0	0	0	0.0002	0	0	0	0.0102	0.0042	0	0
174337	0.0182	0.0002	0	0	0.0006	0	0	0	0.0412	0	0	0	0.0334	0.0002	0	0	0	0	0.0002	0	0.006	0	0	0	0.0012	0	0.0006	0	0.0002	0.0002	0.0002	0.0004	0	0.0006	0.001	0	0.0002	0.0088	0.0002	0.0366	0.0002	0	0.0004	0.0004	0.0008	0	0	0	0
1018671	0.0004	0	0	0	0	0.0006	0.0006	0.0052	0	0	0.0056	0.0016	0	0	0	0.0038	0.0002	0	0	0.0098	0.0018	0.0008	0	0.0006	0.0006	0.0122	0.0076	0	0	0.0002	0.0002	0.008	0	0	0	0.0014	0.001	0	0.0004	0	0.0006	0.0012	0.0022	0.0008	0.0126	0	0	0	0
105269	0	0	0	0	0	0	0	0	0	0	0	0	0	0	0	0	0	0	0	0	0.0006	0	0	0	0	0	0	0	0	0	0	0	0	0	0.0008	0	0	0	0.0002	0.001	0.0016	0	0	0.0002	0	0	0.003	0	0
191128	0	0	0	0	0	0	0	0	0	0	0	0.0002	0	0	0.0004	0	0	0	0	0.0004	0	0	0	0	0	0.0014	0	0	0.0004	0	0	0	0	0	0	0	0	0.0002	0	0	0	0	0	0	0	0	0	0	0
4308200	0.0094	0.0026	0	0.002	0	0	0	0	0	0.0612	0	0	0	0	0	0	0.0002	0	0.1308	0.0006	0	0	0	0	0	0	0	0	0	0	0	0	0	0	0	0	0	0	0	0	0	0	0	0	0	0	0	0	0
146757	0	0	0	0	0.0008	0	0.0068	0	0	0	0	0	0	0	0	0	0	0	0	0	0	0	0	0	0	0	0	0	0	0	0	0.0034	0	0	0	0	0	0	0.0002	0	0	0	0.0024	0	0	0	0	0	0
1141575	0	0	0	0	0	0	0.0072	0	0.0006	0.0002	0.0002	0	0	0	0	0	0	0	0	0	0	0	0	0.0004	0.0014	0	0.0002	0.0036	0	0	0.0168	0	0	0	0	0.007	0	0	0	0	0	0.001	0.0002	0	0	0	0	0	0
4004100	0	0	0	0	0.0004	0	0	0	0	0	0	0	0	0	0	0	0	0	0	0	0	0	0	0	0	0	0	0	0.0018	0	0	0	0	0	0.0072	0	0	0	0	0	0.0002	0	0	0	0	0	0	0	0
1024520	0	0	0	0	0	0	0	0	0	0.0074	0	0	0	0	0	0	0.0042	0	0	0	0	0	0	0.0014	0	0	0	0.0076	0.0022	0.0004	0	0	0.0022	0	0	0	0	0	0	0	0	0	0	0	0	0	0	0	0.005
226053	0	0	0	0	0	0	0.0044	0.0004	0.0004	0	0	0	0	0	0	0	0	0	0	0.013	0.0036	0.002	0	0.0022	0.0056	0.0032	0.0024	0	0	0	0.0032	0.001	0	0	0.0002	0	0.0008	0	0.0008	0.0002	0	0	0	0	0	0	0	0	0
1776251	0	0	0	0	0	0	0	0	0	0	0	0.003	0	0	0	0	0.0012	0	0	0	0	0	0	0	0	0	0	0.0206	0	0	0	0.0028	0	0	0	0	0	0	0.0128	0	0	0	0	0	0	0	0	0.0452	0
1125018	0.0002	0	0	0	0	0	0.0018	0	0.0022	0	0	0	0	0	0	0	0	0	0	0	0	0.0002	0	0	0.0002	0	0	0	0.0006	0.0008	0	0	0	0	0	0	0.0004	0.0032	0	0	0	0	0.0078	0	0.0002	0	0	0	0
218039	0	0	0	0	0	0	0.0004	0	0	0.0002	0	0	0	0	0	0	0	0	0	0	0	0	0	0	0.0014	0	0	0	0	0	0.0002	0	0.0006	0	0	0	0	0	0	0	0	0	0	0	0	0	0	0	0
538008	0	0	0	0	0.0002	0	0.0016	0.0006	0.0004	0	0.002	0.0004	0	0.0002	0	0.0006	0.0008	0	0	0.0016	0.0018	0.0048	0	0.0002	0	0.0058	0.0018	0	0	0.0014	0	0.0018	0	0	0.0004	0	0.0008	0	0.0004	0	0.0002	0	0.001	0.0002	0.0006	0.0018	0.0044	0	0
2676430	0	0.0006	0	0	0	0.0006	0	0	0	0	0	0	0	0	0.0046	0.0012	0	0.0044	0	0	0.0008	0.0022	0	0.008	0.0002	0.0064	0	0	0	0.0004	0	0	0	0	0	0	0.0012	0	0.007	0	0.001	0	0	0	0	0	0.005	0	0
245143	0	0	0	0	0.0004	0	0	0	0	0	0	0.001	0	0	0	0	0	0	0	0	0	0	0	0	0.0006	0.0018	0.0004	0	0	0	0	0	0	0	0	0	0	0	0.0008	0	0.0008	0	0.0006	0.0002	0.0006	0	0.0008	0	0
4314525	0	0	0	0	0.0008	0	0	0	0	0	0	0.0002	0	0	0	0	0	0	0	0	0	0.0004	0.0002	0	0	0	0	0	0	0	0	0.0002	0	0	0	0	0	0	0	0	0	0	0	0	0.0002	0	0	0	0
156432	0	0	0	0	0	0	0	0	0	0	0	0.0004	0	0	0	0	0	0	0	0	0	0.0002	0	0	0.0002	0	0	0	0	0	0	0	0	0	0	0	0	0	0	0	0	0	0.0006	0	0	0	0	0.0004	0
1121640	0	0	0	0	0	0	0.0026	0	0	0	0	0	0	0	0	0	0	0	0	0	0	0.0002	0	0	0.0002	0.0004	0.0008	0	0.0004	0.0002	0	0.0002	0	0.0002	0	0	0.0002	0	0	0	0	0	0.0002	0	0.0002	0	0	0	0
1086621	0.0096	0	0	0	0.0002	0	0.0006	0	0	0	0	0.0004	0	0.0002	0	0.004	0	0	0	0	0	0	0	0	0	0.0054	0.0004	0	0.0016	0	0.0024	0	0	0.0002	0	0	0	0	0	0	0	0	0	0	0.0036	0	0.0002	0	0
1123130	0.0002	0	0	0	0	0	0.0006	0	0	0	0	0	0	0	0	0	0	0	0	0.001	0	0	0	0	0	0	0.0028	0	0	0	0.0004	0	0	0	0	0.0058	0.0004	0	0.0002	0	0	0	0	0	0	0	0	0	0
290572	0.0024	0	0.0004	0	0	0	0	0	0	0	0.0012	0.004	0	0	0	0.002	0	0	0	0	0	0	0	0	0	0	0	0	0	0	0	0	0	0	0.0004	0	0	0	0.0004	0	0.0014	0	0	0	0	0	0	0	0
1999765	0.002	0	0.0002	0	0.0006	0	0	0	0	0	0.0028	0.0026	0	0	0	0.0004	0	0	0	0	0	0.0006	0.0004	0	0.0022	0	0.0044	0	0	0	0.0008	0.0008	0.0006	0	0	0.001	0.0006	0	0.0008	0	0.001	0	0	0.0004	0.0008	0	0.001	0	0
1125248	0	0	0	0	0	0	0	0	0	0	0	0	0	0	0	0	0	0	0	0	0	0	0.0002	0	0.0002	0	0.001	0	0	0	0	0	0	0	0	0.002	0	0	0	0	0	0	0.0004	0.0016	0	0	0	0	0
211551	0	0	0	0	0	0	0	0	0	0	0	0.0038	0	0	0	0	0	0	0	0	0.0006	0.0014	0.0002	0	0	0	0	0	0	0	0.0002	0	0	0	0	0	0.003	0	0.0002	0.0004	0	0	0	0	0	0	0	0	0
1034645	0.0002	0	0	0	0	0	0.0042	0	0.0008	0.0002	0.0008	0	0	0	0	0	0	0	0	0	0.0018	0.001	0	0	0.0004	0.0028	0	0	0.0008	0.0012	0	0.0052	0	0	0	0.0032	0.0006	0	0.0016	0	0	0	0.0002	0.0024	0.0004	0.0024	0.0006	0	0
1023191	0.0002	0.0172	0.0056	0	0.0138	0	0	0.0074	0	0	0	0	0.0002	0	0	0	0	0.0114	0	0	0.0004	0.0002	0	0	0.0286	0	0.0014	0	0.3382	0.0014	0	0	0	0	0.0468	0.0182	0.0306	0	0	0.0078	0.0002	0.0136	0.0144	0	0.0152	0.0266	0	0	0
1029678	0	0.0002	0	0.0002	0.0058	0	0	0	0	0	0	0	0	0	0	0	0	0	0.004	0.0006	0.0012	0.0004	0	0	0	0.005	0	0	0	0	0	0.0188	0	0	0	0	0	0.0002	0	0	0	0	0.0016	0	0	0	0	0	0
1105211	0	0	0	0.002	0	0	0	0.0014	0	0	0.0044	0	0	0	0.001	0.001	0	0	0	0.0112	0.0078	0	0	0	0.0014	0	0.0008	0	0	0	0	0	0	0.0078	0	0	0.0022	0	0.0002	0.0004	0.0012	0.0004	0.0002	0.0014	0	0.0054	0	0	0
1174	0	0	0	0	0	0	0	0	0	0	0	0	0	0	0	0	0	0	0	0	0	0	0	0	0	0	0	0	0	0	0	0	0	0	0	0	0	0	0	0	0	0	0	0	0	0	0	0	0
1199	0	0	0	0	0	0	0	0	0	0	0	0.0002	0	0	0	0	0	0	0	0	0	0	0	0	0	0	0	0	0	0	0	0	0	0	0.0002	0	0	0	0	0	0	0	0	0	0	0	0	0	0
1277	0	0	0	0	0	0	0	0	0	0	0	0	0	0	0	0	0	0	0	0	0	0	0	0	0	0	0	0	0	0	0	0	0	0	0	0.0118	0	0	0	0	0	0	0	0	0	0	0	0	0
1641	0	0	0	0	0	0	0	0	0	0	0	0	0	0	0	0	0	0	0	0	0	0	0	0	0	0	0	0	0	0	0	0	0	0	0	0	0	0	0	0	0	0	0	0	0	0	0	0	0
1871	0	0	0	0	0	0	0	0	0	0	0.0002	0	0	0	0	0	0	0	0	0	0	0	0.0004	0	0	0	0	0	0	0	0	0	0	0	0	0	0	0	0	0	0	0	0	0	0	0	0	0	0
2751	0	0	0	0	0	0	0	0	0	0	0	0	0	0	0	0	0	0	0	0	0	0	0	0	0	0	0	0	0	0	0	0	0	0	0	0	0	0	0	0	0	0	0	0	0.0004	0	0	0	0
3859	0	0	0	0	0	0	0	0	0	0.038	0	0	0	0	0	0	0	0	0	0	0	0	0	0	0	0	0	0	0	0	0	0	0	0	0	0	0	0	0	0	0	0	0	0	0	0	0	0	0
4080	0	0	0	0	0	0	0	0	0	0	0	0	0	0	0	0	0	0	0	0	0	0	0	0	0	0	0	0	0	0	0	0	0	0	0	0	0	0	0	0	0	0	0	0	0	0	0	0	0
4562	0	0	0	0	0	0	0	0	0	0	0	0	0	0	0	0	0	0	0	0	0	0	0	0	0	0	0	0	0	0	0	0	0	0	0	0	0	0	0	0.001	0	0	0	0.0002	0	0	0	0	0
5497	0	0	0	0	0	0	0	0	0	0	0	0.0122	0	0	0	0	0	0	0	0	0	0	0	0	0	0	0	0	0	0	0	0	0	0	0	0	0	0	0	0	0	0	0	0	0	0	0	0	0
7316	0	0	0	0	0	0	0	0	0	0	0	0	0	0	0	0	0	0	0	0	0	0	0	0	0	0	0	0	0	0	0	0	0	0	0	0.001	0	0	0	0	0	0	0	0	0	0	0	0	0
7983	0	0	0	0	0	0	0	0	0	0	0	0	0	0	0	0	0	0	0	0	0	0	0	0	0	0	0	0	0	0	0	0	0	0	0	0	0	0	0	0	0	0	0	0	0.0028	0	0	0	0
9134	0	0	0	0	0	0	0	0	0	0	0	0	0	0	0	0	0	0	0	0	0	0	0	0	0	0	0	0	0	0	0	0	0	0	0	0	0	0	0	0	0	0	0	0.0006	0.0002	0	0	0	0
9465	0	0	0	0	0	0	0	0	0	0	0	0	0	0	0	0	0	0	0	0	0	0	0	0	0	0	0	0	0	0	0	0	0	0	0	0	0	0	0	0	0	0	0	0	0	0.0074	0	0	0
9610	0	0	0.0004	0	0	0	0	0	0	0	0	0	0	0	0	0	0	0	0	0	0	0	0	0	0.0002	0	0	0	0	0	0	0	0	0	0	0	0	0	0	0	0	0	0	0	0	0	0	0	0
9961	0	0	0	0	0	0	0	0	0	0	0	0	0	0	0	0	0	0	0	0	0	0	0	0	0	0	0	0	0	0	0	0	0	0	0	0	0	0	0	0	0	0	0	0	0	0	0	0	0
10660	0	0	0	0	0	0	0	0	0	0	0	0	0	0	0	0	0	0	0	0.0006	0	0	0	0	0	0	0	0	0	0	0	0	0	0	0	0	0	0	0	0	0	0	0	0	0	0	0	0	0
10952	0	0	0	0	0	0	0	0	0	0	0	0	0	0	0	0	0	0	0	0	0	0	0	0	0	0	0	0	0	0	0	0	0	0	0	0	0	0	0	0	0	0	0	0	0	0	0	0	0
11449	0	0	0	0	0	0	0	0	0	0	0	0	0	0	0	0	0	0	0	0	0	0	0	0	0	0	0	0	0	0	0	0	0	0	0	0	0	0	0	0	0	0	0	0	0	0	0	0	0
12290	0	0	0	0	0	0	0	0	0	0	0	0	0	0	0	0	0	0	0	0	0	0	0	0	0	0	0	0	0.0002	0	0	0	0	0	0	0	0	0	0	0	0	0	0	0	0	0	0	0	0
12562	0	0	0	0	0	0	0	0	0	0	0	0	0	0	0	0	0	0.0082	0	0	0	0	0	0	0	0	0	0	0	0	0	0	0	0	0	0	0	0	0	0	0	0	0	0	0	0	0	0	0
12799	0	0	0	0	0	0	0	0	0	0	0	0	0	0	0	0	0	0	0	0	0	0	0	0	0	0	0	0	0	0	0	0	0	0	0	0	0	0	0.0002	0	0	0	0	0	0	0	0	0	0
13811	0	0	0	0	0	0	0	0	0	0	0	0	0	0	0	0	0	0	0	0	0	0	0	0	0	0	0	0	0	0.0006	0	0	0	0	0	0	0	0	0	0	0	0	0	0	0.0034	0	0	0	0
15244	0	0	0	0	0	0	0	0	0	0	0	0	0	0	0.0016	0	0	0	0	0	0	0	0	0	0	0	0	0	0	0	0	0	0	0	0	0	0	0	0	0	0	0	0	0	0	0	0	0	0
15728	0	0	0	0	0	0	0	0	0	0	0	0	0	0	0	0	0	0	0	0	0	0	0	0	0	0	0	0	0	0	0	0	0	0	0	0	0	0	0	0	0	0	0	0	0	0	0	0	0
16054	0	0	0	0	0	0	0	0	0	0	0	0	0	0	0	0	0	0	0	0	0	0	0	0	0	0	0	0	0	0.0018	0	0	0	0	0	0	0	0	0	0	0	0	0	0	0	0	0	0	0
16084	0	0	0	0	0	0	0	0	0	0	0	0	0	0	0	0	0	0	0	0	0	0	0	0	0	0	0	0	0.001	0	0	0	0	0	0	0	0	0	0	0	0	0	0	0	0	0	0	0	0
16191	0	0	0	0	0	0	0	0	0	0	0	0	0	0	0	0	0	0	0	0	0	0	0.0024	0	0	0	0	0	0	0	0	0	0	0	0	0	0	0	0	0	0	0	0	0	0	0	0	0	0
18850	0	0	0	0	0	0	0	0	0	0	0	0	0	0	0	0	0	0	0	0	0	0	0	0	0	0	0	0	0	0	0	0	0	0.0014	0	0	0	0	0	0	0	0	0	0	0	0	0	0	0
23706	0	0	0	0	0	0	0	0	0	0	0	0	0	0	0	0	0	0	0	0	0	0	0	0	0	0	0	0	0	0	0	0	0.0048	0	0	0	0	0	0	0	0	0	0	0	0	0	0	0	0
25858	0	0	0	0	0	0	0	0	0	0	0	0	0	0	0	0	0	0	0	0	0	0.0002	0	0	0	0	0	0	0	0	0	0	0	0	0	0	0	0	0	0	0	0	0	0	0	0	0	0	0
27535	0	0	0	0	0	0	0	0	0	0	0	0	0	0	0	0	0	0	0	0	0	0	0	0	0	0	0	0	0	0	0	0	0	0	0	0	0	0	0	0	0	0	0	0	0	0	0	0	0
29823	0	0	0	0	0	0	0	0	0	0	0	0	0	0	0	0	0	0	0	0	0	0	0	0	0	0	0	0	0	0	0	0	0	0	0	0	0	0	0	0	0	0	0	0.0002	0	0.0078	0	0	0
34447	0	0	0	0	0	0	0	0	0	0	0	0	0	0	0	0	0	0	0	0	0	0	0	0	0	0	0	0	0	0	0	0	0	0	0	0	0	0	0	0	0	0	0	0	0	0	0	0	0
35291	0	0	0	0	0	0	0	0	0	0	0	0	0	0	0	0	0	0	0	0	0	0	0	0	0	0	0	0	0	0	0	0	0	0	0	0	0	0	0	0	0	0	0	0.0002	0	0	0	0	0
37911	0	0	0	0	0	0	0	0	0	0	0	0	0	0	0	0	0	0	0	0	0	0	0	0	0	0	0	0	0	0	0	0	0	0	0	0	0	0	0	0	0.0008	0	0	0	0	0	0	0	0
38610	0	0	0	0	0	0	0	0	0	0	0	0	0	0	0	0	0	0	0	0	0	0	0	0	0	0	0	0	0	0	0	0	0	0	0	0	0	0	0	0	0	0	0	0	0	0	0	0	0
39505	0	0	0	0	0	0	0	0	0	0	0	0	0	0	0	0	0	0	0	0	0	0	0	0	0	0	0	0	0	0	0	0	0	0	0	0	0	0	0	0	0	0	0	0	0	0	0	0	0
40380	0	0	0	0	0	0	0	0	0	0	0	0	0	0	0	0	0	0	0	0	0	0	0	0	0	0	0	0	0	0	0	0	0	0	0	0	0	0	0	0	0	0	0	0	0	0	0	0	0
41028	0	0	0	0	0	0	0	0	0	0	0	0	0	0	0	0	0	0	0	0	0	0	0	0	0	0	0	0	0	0	0	0	0	0	0	0	0	0	0	0	0	0	0	0	0	0	0	0	0
43120	0	0	0	0	0	0	0	0	0	0	0	0	0	0	0	0	0	0	0	0	0	0	0	0	0	0	0	0	0	0	0	0	0	0	0	0	0	0	0	0	0	0	0	0	0	0	0	0	0
43373	0	0.0002	0	0	0	0	0	0	0	0	0.044	0	0	0	0	0	0	0	0	0	0	0	0	0	0	0	0	0	0	0	0	0	0	0	0	0	0	0	0	0	0	0	0	0	0	0	0	0	0
47887	0	0	0	0	0	0	0	0	0	0	0	0	0	0	0	0	0	0	0	0	0	0	0	0	0	0	0	0	0	0	0	0	0	0	0	0	0	0	0	0	0	0	0	0	0	0	0	0	0
48811	0	0	0	0	0	0	0	0	0	0	0	0	0	0	0	0	0	0	0	0	0	0	0	0	0	0	0	0	0	0	0	0	0	0	0	0	0	0	0	0	0	0	0	0.0002	0	0	0	0	0
53180	0	0	0	0	0	0	0	0	0	0	0	0	0	0	0	0	0	0	0	0	0	0	0	0	0	0	0	0	0	0	0	0	0	0	0	0.0016	0	0	0	0	0	0	0	0	0	0	0	0	0
56503	0	0	0	0	0	0	0	0	0	0	0	0	0	0	0	0	0	0	0	0	0	0	0	0	0	0	0	0	0	0	0	0	0	0	0	0	0	0	0	0	0	0	0	0	0.0016	0	0	0	0
63958	0	0	0	0	0	0	0	0	0	0	0	0	0	0	0	0	0	0	0	0	0	0	0	0	0	0	0	0	0	0	0	0	0	0	0	0	0	0	0	0	0	0	0	0	0	0	0	0	0
70091	0	0	0	0	0	0	0	0	0	0	0	0	0	0	0	0	0	0	0	0	0	0	0	0	0	0	0	0	0	0	0	0	0	0	0	0	0	0.0018	0	0	0	0	0	0	0	0	0	0	0
70391	0	0	0	0	0	0	0	0	0	0	0	0	0	0	0	0	0	0	0	0	0	0	0	0	0	0	0	0	0	0	0	0	0	0	0	0	0	0	0	0	0	0	0	0	0	0	0.0006	0	0
71248	0	0	0	0	0	0	0	0	0	0	0	0	0	0	0	0	0	0	0	0	0	0	0	0	0	0	0.0008	0	0	0	0	0	0	0	0	0	0	0	0	0	0	0	0	0	0	0	0	0	0
73570	0	0	0	0	0	0	0	0	0	0	0	0	0	0	0	0	0	0	0	0	0	0	0	0	0	0	0	0	0	0	0	0	0	0	0	0	0	0	0	0	0	0	0	0	0	0	0	0	0
73782	0	0.0004	0	0	0	0	0	0	0	0	0	0	0	0	0	0	0	0	0	0	0	0	0	0	0	0	0	0	0	0	0	0	0	0	0	0	0	0	0	0	0	0	0	0	0	0	0	0	0
73954	0	0	0	0	0	0	0	0	0	0	0	0	0	0	0	0	0	0	0	0	0	0	0	0	0	0	0	0	0	0	0	0	0	0	0	0	0	0	0	0	0	0	0	0	0.0014	0	0	0	0
75921	0	0	0	0	0	0	0	0	0	0	0	0	0	0	0	0	0	0	0	0	0	0	0	0	0	0	0	0	0	0	0	0	0	0	0	0	0	0	0	0	0	0	0	0	0	0	0	0	0
80820	0	0	0	0	0	0	0	0	0	0	0	0	0	0	0	0	0	0	0	0	0	0	0	0	0	0	0	0	0	0	0	0	0	0	0	0	0	0	0	0	0	0	0.0002	0	0	0	0	0	0
88193	0	0	0	0	0	0	0	0	0	0	0	0	0	0	0	0	0	0	0	0.0004	0	0	0	0	0	0	0	0	0	0	0	0	0	0	0	0	0	0	0	0	0	0	0	0	0	0	0	0	0
88989	0	0	0	0	0	0	0	0	0	0	0	0	0	0	0	0	0	0	0	0	0	0	0	0	0	0	0	0	0	0	0	0	0	0	0	0	0	0	0	0	0	0	0	0	0	0	0	0	0
93641	0	0	0	0	0	0	0	0	0	0	0	0	0	0	0	0	0	0	0	0	0	0	0	0	0	0	0	0	0	0	0	0	0	0	0	0	0	0	0	0	0	0	0	0	0.0014	0	0	0	0
94847	0	0	0	0	0	0	0	0.0002	0	0	0	0	0	0	0	0	0	0	0	0	0	0	0	0	0	0	0	0	0	0	0	0	0	0	0	0	0	0	0	0	0	0	0	0	0	0	0	0	0
98891	0	0	0	0	0	0	0	0	0.0002	0	0	0	0	0	0	0	0	0	0	0	0	0	0	0	0	0	0	0	0	0	0	0	0	0	0	0	0	0	0	0	0	0	0	0	0	0	0	0	0
99193	0	0	0	0	0	0	0	0	0	0	0	0	0	0	0	0	0	0	0	0	0	0	0	0	0	0	0	0	0	0	0	0	0	0	0	0	0	0	0	0	0	0	0	0	0	0	0	0	0
100267	0	0	0	0	0	0	0	0	0	0	0	0	0	0	0	0	0	0	0	0	0	0	0	0	0	0	0	0	0	0	0	0	0	0	0.0004	0	0	0	0	0	0	0	0	0	0	0	0	0	0
100316	0	0	0	0	0	0	0	0	0	0	0.0002	0	0	0	0	0	0	0	0	0	0	0	0	0	0	0	0	0	0	0	0	0	0	0	0	0	0	0	0	0	0	0	0	0	0	0	0	0	0
101682	0	0	0	0	0	0	0	0	0	0	0.0006	0	0	0	0	0	0	0	0	0	0.0246	0	0	0	0	0	0	0	0	0	0	0	0	0	0	0	0	0	0	0.0004	0	0	0	0	0	0	0	0	0
101860	0	0	0	0	0	0	0	0	0	0	0	0	0	0	0	0	0	0	0	0	0	0	0	0	0	0	0	0	0	0	0	0	0	0	0	0	0	0	0	0	0	0	0	0	0	0.0002	0	0	0
102284	0	0	0	0	0	0	0	0	0	0	0	0	0	0	0	0	0	0	0	0	0	0	0	0	0.0036	0	0	0	0	0	0	0	0	0	0	0	0	0	0	0	0	0	0	0	0	0	0	0	0
102676	0	0	0	0	0.0002	0	0	0	0	0	0	0	0	0	0	0	0	0	0	0	0	0	0	0	0	0	0	0	0	0	0	0	0	0	0	0	0	0	0	0	0	0	0	0	0	0	0	0	0
102764	0	0	0	0	0	0	0	0	0	0.0004	0	0	0	0	0	0	0	0	0	0	0	0	0	0	0	0	0	0	0	0	0	0	0	0	0	0	0	0	0	0	0	0	0	0	0	0	0	0	0
103229	0	0	0	0.0006	0	0	0	0	0	0	0	0	0	0	0	0	0	0	0	0	0	0	0	0	0	0.0006	0	0	0.0006	0	0	0	0	0	0	0	0	0	0	0	0	0	0	0	0	0	0	0	0
103285	0	0	0	0	0	0	0	0	0	0	0	0	0	0	0	0	0	0	0	0	0.0002	0	0	0	0	0	0	0	0	0	0	0	0	0	0	0	0	0	0	0	0	0	0	0	0	0	0	0	0
103997	0	0	0	0.0006	0.0024	0	0.004	0.0014	0	0	0.0272	0.0132	0	0.0088	0	0.0004	0	0	0	0	0	0.0002	0.0002	0.0014	0.0054	0	0.001	0	0.0012	0.0052	0	0.0168	0	0	0	0	0.001	0	0.0034	0.0008	0.0036	0.0002	0.0156	0.0082	0.0006	0	0.0002	0	0
104129	0	0	0	0	0	0	0	0	0	0	0	0	0	0	0	0	0	0	0	0	0	0	0	0	0	0	0	0	0	0	0	0	0	0	0	0	0	0	0	0	0	0	0	0	0.0026	0	0	0	0
104135	0	0	0	0	0	0	0	0	0	0	0	0	0	0	0	0	0	0.0016	0	0	0	0	0	0	0	0	0	0	0	0	0	0	0	0	0	0	0	0	0	0	0	0	0	0	0	0	0	0	0
104710	0	0	0	0	0	0	0	0	0	0	0	0	0	0	0	0	0	0	0	0	0	0	0	0	0	0	0	0	0	0	0	0	0	0	0	0	0	0	0	0	0	0	0	0	0	0	0	0	0
105908	0	0	0	0	0	0	0	0	0	0	0	0	0	0	0	0	0	0	0	0	0	0	0	0	0	0	0	0	0	0	0	0	0	0	0	0	0	0	0	0	0	0	0	0	0	0	0	0	0
107506	0	0	0	0	0	0	0	0	0	0	0	0	0	0	0	0	0	0	0	0	0	0	0	0	0	0	0	0	0	0	0	0	0	0	0	0	0	0	0	0	0	0	0	0	0	0	0	0	0
108921	0	0	0.0002	0	0	0	0	0	0	0	0	0	0	0	0	0	0	0	0	0	0	0	0	0	0	0	0	0	0	0	0	0	0	0.0002	0	0	0	0	0	0	0	0	0	0	0	0	0	0	0
109591	0	0	0	0	0	0	0	0	0	0	0	0.0014	0	0	0	0	0	0	0	0	0	0	0	0	0	0	0	0	0	0	0	0	0	0	0	0	0	0	0	0	0	0	0	0	0	0	0	0	0
109663	0	0	0	0	0	0	0	0	0	0	0.0002	0	0	0	0	0	0	0	0	0	0	0	0	0	0	0	0	0	0	0	0	0	0	0	0	0	0	0	0	0	0	0	0	0	0	0	0	0	0
110450	0	0	0	0	0	0	0	0	0.0024	0.0008	0	0	0	0	0	0	0	0	0	0	0	0	0.0014	0	0	0	0	0	0.0006	0	0	0	0	0	0.0072	0	0	0	0	0	0	0	0	0	0	0	0	0	0
112057	0	0	0	0	0	0	0	0	0	0	0	0	0	0	0	0	0	0	0	0	0	0	0	0	0	0	0	0	0	0	0	0	0	0	0	0	0	0	0	0	0	0	0	0	0.0004	0	0	0	0
112239	0	0	0	0	0	0	0	0	0	0	0	0.0018	0	0	0	0	0	0	0	0	0	0	0	0	0	0	0	0	0	0	0	0	0	0	0	0	0	0	0	0	0	0	0	0	0	0	0	0	0
112983	0	0	0	0	0	0	0	0	0	0	0	0	0	0	0	0	0	0	0	0	0	0	0	0	0	0	0	0	0	0	0	0	0	0.0006	0	0	0	0	0	0	0	0	0	0	0	0	0	0	0
113341	0	0	0	0	0	0	0	0	0	0	0	0	0	0	0	0	0	0	0	0	0	0	0	0	0	0	0	0	0	0	0	0	0	0	0	0.0002	0	0	0	0	0	0	0	0	0	0	0	0	0
114186	0	0	0	0	0	0	0	0	0	0	0	0	0	0	0	0	0	0	0	0	0	0	0	0	0	0	0	0	0	0	0	0	0	0	0	0	0	0	0	0	0	0	0	0	0	0	0	0	0
119010	0	0	0.0006	0	0	0	0	0	0	0	0	0	0	0	0	0	0	0	0	0	0	0	0	0	0	0	0	0	0	0	0	0	0	0	0	0	0	0	0	0	0	0	0	0	0	0	0	0	0
128109	0	0	0	0	0	0	0	0	0	0	0	0	0	0	0	0	0	0	0	0	0	0	0	0	0	0	0	0	0	0	0	0	0	0	0	0	0	0	0	0	0	0	0	0	0	0	0	0	0
128637	0	0	0	0	0	0	0	0	0	0	0	0	0	0	0	0	0	0	0	0	0	0	0	0	0	0	0	0	0	0	0	0	0	0	0	0	0	0	0	0	0	0	0	0	0	0	0	0	0
130703	0	0	0	0	0	0	0	0	0	0	0	0	0	0	0	0	0	0	0	0	0	0	0	0	0	0	0	0	0	0	0	0	0	0	0	0.0046	0	0	0	0	0	0	0	0	0	0	0	0	0
132220	0	0	0	0	0	0	0	0	0	0	0	0	0	0	0	0	0	0	0	0	0	0	0	0	0.0018	0	0	0	0	0	0	0	0	0	0	0	0	0	0	0	0	0	0	0	0.0008	0	0	0	0
132798	0.0022	0	0	0	0	0	0	0	0	0	0	0	0	0	0	0	0	0	0	0	0	0	0	0	0	0	0	0	0	0	0	0	0	0	0	0	0	0	0	0	0	0	0	0	0	0	0	0	0
134564	0	0	0	0	0	0	0	0	0	0	0	0	0	0	0	0	0	0	0	0	0	0	0	0	0	0	0	0	0	0	0	0	0	0	0	0	0	0	0	0	0	0	0	0	0	0	0	0	0
135393	0	0	0	0	0	0	0	0	0	0	0	0	0	0	0	0	0	0	0	0	0	0	0	0	0	0	0.0012	0	0.0002	0	0	0.0002	0	0	0	0	0.0002	0	0	0	0	0	0	0	0	0	0	0.0002	0
136283	0	0	0	0	0	0	0	0	0	0	0	0	0	0	0	0	0	0	0	0	0	0	0	0	0	0	0	0	0	0	0	0	0	0	0	0	0	0	0	0	0	0	0	0	0	0	0	0	0
136502	0	0	0	0	0	0	0	0	0	0	0	0	0	0	0	0	0	0	0	0	0	0	0	0	0.0002	0	0	0	0	0	0	0	0	0	0	0	0.0002	0	0	0	0	0	0	0	0	0	0	0	0
137848	0	0	0	0	0	0	0	0	0	0	0	0	0	0	0	0	0	0	0	0	0	0	0	0	0	0	0	0	0	0	0	0	0	0	0	0	0	0	0	0	0	0	0	0	0	0	0	0	0
142110	0	0	0	0	0	0	0	0	0	0.0044	0	0	0	0	0	0	0	0	0	0	0	0	0	0	0	0.0108	0	0	0	0.0008	0	0	0	0	0	0	0	0	0	0.0076	0	0	0	0	0	0	0	0	0
142266	0.0002	0	0	0	0	0	0	0	0	0	0	0.0004	0	0	0	0	0	0	0	0	0	0	0	0	0	0	0	0	0	0	0	0	0	0	0	0	0	0	0	0	0	0	0	0	0	0	0	0	0
143101	0	0	0	0	0	0	0	0	0	0	0.0002	0	0	0	0	0	0	0	0	0	0	0	0	0	0	0	0	0	0	0	0	0	0	0	0	0	0	0	0	0	0	0	0	0	0	0	0	0	0
143201	0	0	0	0	0	0	0	0	0	0	0	0	0	0	0	0	0	0	0	0	0	0	0	0	0	0	0	0	0	0	0	0	0	0	0	0	0	0	0	0	0	0	0	0	0	0	0	0	0
146880	0	0	0.0002	0	0	0	0	0	0	0	0	0	0	0	0	0	0	0	0	0	0	0	0	0	0	0	0	0	0.0012	0	0	0	0	0	0	0	0	0	0	0	0	0	0	0	0	0	0	0	0
148041	0	0	0	0	0	0	0	0	0	0	0	0	0	0	0	0	0	0	0	0	0	0	0	0	0	0	0	0	0	0	0.0006	0	0	0	0	0	0	0	0	0	0	0	0	0	0	0	0	0	0
148626	0	0	0	0	0	0	0	0	0	0	0	0	0	0	0	0	0	0	0	0	0	0	0	0	0	0	0	0	0	0	0	0	0	0	0	0	0	0	0	0	0	0	0	0	0	0	0	0	0
149448	0	0	0	0	0	0	0	0	0	0	0	0	0	0	0	0	0	0	0	0	0	0	0	0	0	0	0	0	0	0	0	0	0	0	0	0	0	0	0	0	0	0.0004	0	0	0	0	0	0	0
150619	0	0	0	0	0	0	0	0	0	0	0	0	0	0	0	0	0	0	0	0	0	0	0.0008	0	0	0	0	0	0	0	0	0	0	0	0	0	0	0	0	0	0	0	0	0	0	0	0	0	0
153559	0	0	0	0	0	0	0	0	0	0	0	0	0	0	0	0	0	0	0	0	0	0	0	0	0	0.0012	0	0	0	0	0	0	0	0	0	0	0	0	0	0	0	0	0	0	0	0	0	0	0
154513	0	0	0	0	0	0	0	0	0	0	0	0	0	0	0	0	0	0	0	0	0	0	0	0	0	0	0	0	0	0	0	0	0	0	0	0	0	0	0	0	0	0	0	0	0	0	0	0	0
154606	0	0	0	0	0	0	0	0	0	0	0	0	0	0	0	0	0	0	0	0	0	0.0004	0	0	0	0	0	0	0	0	0	0	0	0	0	0	0	0	0	0	0	0	0	0	0	0	0	0	0
154635	0	0	0	0	0	0	0	0	0	0	0	0	0	0	0	0	0	0	0	0	0	0	0	0	0	0	0	0	0	0	0	0	0	0	0	0	0	0	0	0	0	0	0	0	0	0	0	0	0
156616	0	0	0	0	0	0	0	0	0	0	0	0	0	0	0	0	0	0	0	0	0	0	0	0	0	0	0	0	0	0	0	0	0	0	0	0	0	0	0	0	0	0	0	0	0	0	0	0	0
157276	0	0	0	0	0	0	0	0	0	0	0	0	0	0	0	0	0	0	0	0	0	0	0	0	0	0	0	0	0	0	0	0	0	0	0	0	0	0	0	0	0	0	0	0	0	0	0	0	0
157299	0	0	0	0	0	0	0	0	0	0	0	0	0	0	0	0	0	0	0	0	0	0	0	0	0	0	0	0	0	0	0	0	0	0	0	0	0	0	0	0	0	0	0	0.0004	0	0	0	0	0
158564	0	0	0	0	0	0	0	0	0	0	0	0	0	0	0	0	0	0	0	0	0	0	0	0	0	0	0.0002	0	0.0002	0	0	0	0	0	0	0.0002	0	0	0	0	0	0	0	0	0	0	0	0	0
158859	0	0	0	0	0	0	0	0	0	0	0	0	0	0	0	0	0	0	0	0	0	0	0	0	0	0	0	0	0	0	0	0	0	0	0	0	0	0	0	0	0	0	0	0	0	0	0	0	0
159299	0	0.0018	0	0	0	0	0	0	0	0	0	0	0	0	0	0	0	0	0	0	0	0	0	0	0	0	0	0	0	0	0	0	0	0	0	0	0	0	0	0	0	0	0	0	0	0	0	0	0
159805	0	0	0	0	0	0	0	0	0	0	0	0	0	0	0	0	0	0	0	0	0	0	0	0	0	0	0	0	0	0	0	0	0	0	0	0	0	0	0	0	0	0	0	0	0	0	0	0.0002	0
161507	0	0	0	0	0.009	0	0	0	0	0	0	0	0	0	0	0	0	0	0	0	0	0	0	0	0	0	0	0	0	0	0	0	0	0	0	0	0	0	0	0	0	0	0	0	0	0	0	0	0
161587	0	0	0	0	0	0	0	0	0	0	0	0	0	0	0	0	0	0	0	0	0	0	0	0	0	0	0	0	0	0	0	0	0	0	0	0	0	0	0	0	0	0	0	0	0	0	0	0	0
162188	0	0	0	0	0	0	0	0	0	0	0	0	0	0	0	0	0	0	0	0	0	0	0	0	0	0	0.0008	0	0	0	0	0	0	0	0	0	0	0	0.012	0	0	0	0	0	0	0	0	0	0
165771	0	0	0	0	0	0	0	0	0	0	0	0	0	0	0	0	0	0	0	0	0	0	0	0	0	0	0	0	0	0	0	0	0	0	0	0	0	0	0	0	0	0	0	0	0	0	0	0	0
166372	0	0	0	0	0	0	0	0	0	0	0	0	0	0	0	0	0	0	0	0	0	0	0	0	0	0	0	0	0	0	0	0	0	0	0	0	0	0	0	0	0	0.0004	0	0	0	0	0	0	0
166591	0	0	0	0	0	0	0	0	0	0	0	0	0	0	0	0	0	0	0	0	0	0	0	0	0	0	0	0	0	0	0	0.0002	0	0	0	0	0	0	0	0	0	0	0	0	0	0	0	0	0
168194	0.0002	0	0	0	0	0	0	0	0	0	0	0	0	0	0	0	0	0	0	0	0	0	0	0	0	0	0	0	0	0	0	0	0	0	0	0	0	0	0	0	0	0	0	0	0	0	0	0	0
172911	0	0	0	0	0	0	0	0	0.007	0	0	0	0	0	0	0	0	0	0	0	0	0	0	0	0	0	0	0	0	0	0	0	0	0	0	0	0	0.005	0	0	0.0016	0	0	0.0054	0	0	0	0	0
173476	0	0	0	0	0	0	0	0	0	0	0	0	0	0	0	0	0	0	0	0	0	0	0	0	0	0	0	0	0.0002	0	0	0	0	0	0	0	0	0	0	0	0	0.0016	0	0	0	0	0	0	0
175954	0	0	0	0	0	0	0	0	0	0	0.0002	0	0	0	0	0	0	0	0	0	0	0	0	0	0	0	0	0	0	0	0	0	0	0	0	0	0	0	0	0	0	0	0	0	0	0	0	0	0
176838	0	0	0	0	0	0	0	0	0	0	0	0	0	0	0	0	0	0	0	0	0	0	0	0	0	0	0	0	0	0	0	0	0	0	0	0	0	0	0	0	0	0	0	0	0	0	0.0004	0	0
177394	0	0	0	0	0	0	0	0	0	0	0	0	0	0	0	0	0	0	0	0	0.0004	0	0	0	0	0	0	0	0	0	0	0	0	0	0	0	0	0	0	0	0	0	0	0	0	0	0	0	0
177773	0	0	0	0	0	0	0	0	0.0122	0	0	0	0	0	0	0	0	0	0	0	0	0	0	0	0	0	0.002	0	0	0	0	0	0	0	0	0	0	0	0	0	0	0	0.001	0	0	0	0	0	0
178759	0	0.0016	0	0	0	0	0	0	0	0	0	0	0	0	0	0	0	0	0	0	0.0014	0	0	0	0	0	0	0	0	0	0	0	0	0	0	0	0.0002	0	0	0.0136	0	0	0	0	0	0	0	0	0
179806	0	0	0	0.0006	0	0	0	0	0	0	0	0	0	0	0	0	0	0	0	0	0.0002	0.0002	0	0	0.0014	0	0	0	0	0	0	0	0	0	0	0	0	0	0	0	0	0	0	0	0	0	0	0	0
180363	0	0	0	0	0	0	0	0	0	0	0	0	0	0	0	0	0	0	0	0	0	0	0	0	0	0	0	0	0	0	0	0	0	0	0	0	0	0	0	0	0	0	0	0.0016	0	0	0	0	0
180752	0	0	0	0	0	0	0	0	0	0	0	0	0	0	0	0	0	0	0	0	0	0	0	0	0	0	0	0	0	0	0	0	0	0	0	0	0	0	0	0.0004	0	0	0	0	0	0	0	0	0
184685	0	0	0	0	0	0	0	0	0	0	0	0	0	0	0	0	0	0	0	0	0	0	0	0	0	0	0	0	0	0	0	0	0	0	0	0	0	0	0	0	0	0	0	0	0	0	0	0	0
187815	0	0	0	0	0	0	0	0	0	0	0	0	0	0	0	0	0	0	0	0	0	0	0	0	0	0	0	0	0	0	0	0	0	0	0.0004	0	0	0	0	0	0	0	0	0	0	0	0	0	0
189873	0	0	0	0	0	0	0	0	0.0002	0	0	0	0	0	0	0	0	0	0	0	0	0	0	0	0	0	0	0	0	0	0	0	0	0	0.001	0.0014	0	0	0	0	0	0	0	0	0	0	0	0	0
193970	0	0	0	0	0	0	0	0	0	0	0.0018	0	0	0	0	0	0	0	0	0	0	0	0	0	0	0	0	0	0	0	0	0	0	0	0	0	0	0	0	0	0	0	0	0	0	0	0	0	0
194772	0	0	0	0	0	0	0	0	0	0	0	0	0	0	0	0	0	0	0	0	0	0	0	0	0.0002	0	0	0	0	0	0	0	0	0	0	0	0	0	0	0	0	0	0	0	0	0	0	0	0
199229	0	0	0	0	0	0	0	0	0	0	0	0	0	0	0	0	0	0	0	0	0	0	0	0	0	0	0	0	0	0	0	0	0	0	0	0	0	0	0	0	0	0	0	0	0	0	0	0	0
199654	0	0	0	0	0	0	0	0	0	0	0	0	0	0	0	0	0	0	0	0	0	0	0	0	0	0	0	0	0.0004	0	0	0	0	0	0	0	0	0	0	0	0	0	0	0	0	0	0	0	0
200370	0	0	0	0	0	0	0	0	0	0	0	0	0	0	0	0	0	0	0	0	0	0	0	0	0	0	0	0	0	0	0	0	0	0	0	0	0	0	0	0	0	0	0	0	0.0006	0	0	0	0
202055	0	0	0	0	0	0	0	0	0	0	0	0	0	0	0	0	0	0	0	0	0	0	0	0	0	0	0	0	0	0	0	0	0	0.0002	0	0	0	0	0	0	0	0	0	0	0	0	0	0	0
202224	0	0	0	0	0	0	0	0	0	0	0	0	0	0	0	0	0	0	0	0	0	0	0	0	0	0	0	0	0	0	0	0	0	0	0	0	0	0	0	0	0	0	0	0	0	0	0	0	0
203358	0	0	0	0	0	0	0	0	0	0	0	0	0	0	0	0	0	0	0	0	0	0	0	0	0	0	0	0	0	0	0	0	0	0.0004	0	0	0	0	0	0	0	0	0	0	0	0	0	0	0
204816	0	0	0	0	0	0	0	0	0	0	0	0	0	0	0	0	0	0	0	0	0	0	0	0	0.0002	0	0	0	0	0	0	0	0	0	0	0	0	0	0	0	0	0	0	0	0	0	0	0	0
205523	0	0	0	0	0	0	0	0	0	0	0	0	0	0	0	0	0	0	0	0.0014	0	0	0	0	0.0002	0	0	0	0	0	0	0	0	0	0	0	0	0	0	0	0	0	0	0	0	0	0	0	0
208234	0	0	0	0	0	0	0	0	0	0	0	0	0	0	0	0	0	0	0	0	0	0	0	0.0002	0	0	0	0	0	0	0	0	0	0	0	0	0	0	0	0	0	0	0	0	0	0	0	0	0
208982	0	0	0	0	0	0	0	0	0	0	0	0	0	0	0	0	0	0	0	0	0	0	0	0	0	0	0	0	0	0	0	0	0	0	0	0	0	0	0	0	0	0	0	0	0.0002	0	0	0	0
209237	0	0	0	0	0	0	0	0	0	0	0	0	0	0	0	0	0	0	0	0	0	0	0	0	0	0	0	0	0	0	0	0	0	0	0	0	0	0	0	0	0	0	0	0	0	0	0	0	0
210576	0	0	0	0	0	0	0	0	0	0	0	0	0	0	0	0	0	0	0	0	0	0	0	0	0	0	0	0	0	0	0	0	0	0	0	0	0	0	0	0	0	0	0	0.0002	0	0	0	0	0
211188	0	0	0	0	0	0	0	0	0	0	0	0	0	0	0	0	0	0	0	0	0	0	0	0	0	0	0	0	0	0	0	0	0	0	0	0.0024	0	0	0	0	0	0	0	0	0	0	0	0	0
215689	0	0	0	0	0	0	0	0	0	0	0	0	0	0	0	0	0	0	0	0	0	0	0	0	0	0	0	0	0	0	0	0	0	0	0	0	0	0	0	0	0	0	0	0	0	0	0	0	0
217881	0	0.0002	0	0	0	0	0	0	0	0	0.0004	0	0.0002	0.0038	0	0	0.0002	0	0	0	0	0	0	0	0	0	0	0	0	0	0	0.0036	0	0	0	0	0	0	0	0.002	0	0	0	0	0.0008	0	0	0	0
218235	0	0	0	0	0	0	0	0	0	0	0	0	0	0	0	0	0	0	0	0	0	0	0	0	0	0	0	0	0	0	0	0	0	0	0	0.0006	0	0	0	0	0	0	0	0	0	0	0	0	0
221771	0	0	0	0	0	0	0	0	0	0	0	0	0	0	0	0	0	0	0	0	0	0	0	0	0	0	0	0	0	0	0	0	0	0	0	0	0	0	0	0	0	0	0	0	0.0074	0	0	0	0
222176	0	0	0	0	0	0	0.0002	0	0	0	0	0	0	0	0	0	0	0	0	0	0	0	0	0	0	0	0	0	0	0	0	0	0	0	0	0	0	0	0	0	0	0	0	0	0	0	0	0	0
222343	0	0	0	0	0	0	0	0	0	0	0	0	0	0	0.0004	0	0	0	0	0	0	0.0022	0	0	0	0	0	0	0	0	0	0	0	0	0	0	0	0	0	0	0	0	0	0	0	0	0	0	0
224138	0.0008	0	0	0	0	0	0	0	0	0	0	0	0	0	0	0	0	0	0	0	0.0006	0	0	0	0	0	0	0	0	0	0	0	0	0	0	0	0	0	0	0	0	0	0	0	0	0	0	0	0
224503	0	0	0	0	0	0	0	0	0	0	0	0	0	0	0	0	0	0	0	0	0	0	0	0	0	0	0	0	0	0	0	0	0	0	0	0	0	0	0	0	0	0	0	0	0	0	0	0	0
225145	0	0	0	0	0	0	0	0	0	0	0	0.0006	0	0	0	0	0	0	0	0	0	0	0	0	0	0	0	0	0	0	0	0	0	0	0	0	0	0	0	0	0	0	0	0	0	0	0	0	0
227273	0	0	0	0	0	0	0	0	0	0	0	0	0	0	0	0	0	0	0	0	0	0	0	0	0	0	0	0	0	0	0	0	0	0	0	0	0	0	0	0	0	0	0	0	0	0	0	0	0
229009	0	0	0	0	0	0	0	0	0	0	0	0	0	0	0	0	0	0	0	0	0	0	0.0002	0	0	0	0	0	0	0	0	0	0	0	0	0	0	0	0	0	0	0	0	0	0	0	0	0	0
229118	0	0	0	0	0	0	0	0	0	0	0	0	0	0	0	0	0	0	0	0	0	0	0	0	0	0	0	0	0	0	0	0	0	0	0	0	0	0	0	0	0	0	0	0	0.0002	0	0	0	0
232541	0	0	0	0	0	0	0	0	0	0	0	0	0	0	0	0	0	0	0	0	0	0	0	0	0	0	0	0	0	0	0	0	0	0	0	0	0	0	0	0	0	0	0	0	0	0	0	0	0
238607	0	0	0	0	0	0	0	0	0	0	0	0	0	0	0	0	0	0	0	0	0	0	0	0	0	0	0	0	0	0	0	0	0	0	0	0	0	0	0	0	0	0	0	0	0	0	0	0	0
239147	0	0	0	0	0.0004	0	0	0	0	0	0	0.0004	0	0	0	0	0	0	0	0	0	0	0	0	0	0.0002	0.0002	0	0	0	0	0	0	0.0006	0	0	0	0.0002	0.0004	0	0	0	0	0.0002	0.0008	0.0004	0	0	0
239758	0	0	0	0	0	0	0	0	0	0	0	0	0	0	0	0	0	0	0	0	0	0	0	0	0	0	0	0	0	0	0	0	0	0	0	0	0	0	0	0	0	0	0	0	0	0	0	0	0
241614	0	0	0	0	0	0	0	0	0	0	0	0	0	0	0	0	0	0	0	0	0	0	0	0	0	0	0	0	0	0	0	0	0	0	0	0	0	0	0	0	0	0.0006	0	0	0	0	0	0	0
241659	0	0	0	0	0	0	0	0	0	0	0	0	0	0	0	0	0	0	0	0	0	0	0	0	0	0	0	0	0	0.0002	0	0	0	0	0	0	0	0	0	0	0	0	0	0	0	0	0	0	0
242318	0	0	0	0	0	0	0	0	0	0	0	0	0	0	0	0	0	0	0	0	0	0	0	0	0.0004	0	0	0	0	0	0	0	0	0	0	0	0	0	0	0	0	0	0	0	0	0	0	0	0
243181	0	0	0	0	0	0	0	0	0	0	0.0006	0	0	0	0	0	0	0	0	0	0	0	0	0	0	0	0	0	0	0	0	0	0	0	0.001	0.01	0	0	0	0	0	0	0	0	0	0	0	0	0
244000	0	0	0	0	0	0	0.0002	0	0	0	0	0	0	0	0	0	0	0	0	0	0	0	0	0	0	0	0.0002	0	0	0	0	0	0	0	0	0	0.0002	0	0	0	0	0	0	0	0	0	0	0	0
244559	0	0	0	0	0	0	0	0	0	0	0	0	0	0	0	0	0	0	0	0	0	0.0006	0.0012	0	0	0	0	0	0	0.0004	0	0	0	0	0	0	0	0	0	0	0	0	0	0	0	0	0	0	0
245029	0	0	0	0	0	0	0	0	0	0	0	0	0	0	0	0	0	0	0	0	0	0	0	0	0	0	0.0006	0	0	0	0	0	0	0	0	0	0	0	0	0	0	0	0	0	0	0	0	0	0
246054	0	0	0	0	0	0	0	0	0	0	0	0	0	0	0	0	0	0	0	0	0	0	0	0	0	0	0	0	0	0	0	0	0	0	0	0	0	0	0	0	0	0	0	0	0	0	0	0	0
247055	0	0	0	0	0	0	0	0	0	0	0	0	0	0	0	0	0	0	0	0	0	0	0.001	0	0	0	0	0	0	0	0	0	0	0	0	0	0	0	0	0	0	0	0	0	0	0	0	0	0
248170	0	0	0	0	0	0	0	0	0	0	0	0	0	0	0	0	0	0	0	0	0	0	0	0	0	0	0	0	0	0	0	0	0	0	0	0.0008	0	0	0	0	0	0	0	0	0	0	0	0	0
248172	0	0	0	0	0	0	0	0	0	0	0	0	0	0	0	0	0	0	0	0	0	0	0	0	0	0	0	0	0	0	0	0	0	0	0	0	0	0	0	0	0	0.0002	0	0	0	0	0	0	0
249359	0	0	0	0	0	0	0	0	0	0	0	0	0	0	0	0	0	0	0	0	0	0	0	0	0	0	0	0	0	0	0	0	0	0	0	0	0	0	0	0	0	0	0.0002	0	0	0	0	0	0
250148	0	0	0	0	0	0	0	0	0	0	0	0	0	0	0	0	0	0	0	0	0	0	0	0	0	0	0	0	0	0	0	0	0	0	0	0	0	0	0	0	0	0	0	0	0	0	0	0	0
250572	0	0	0	0	0	0	0	0	0	0	0	0	0	0	0	0	0	0	0	0	0	0	0	0	0	0	0	0	0	0	0	0	0	0	0	0.0012	0	0	0	0	0	0	0	0	0	0	0	0	0
250910	0	0	0	0	0	0	0	0	0	0	0	0	0	0	0	0.001	0	0	0	0	0	0	0	0	0	0	0	0	0	0	0	0	0	0	0	0	0	0	0	0	0	0	0	0	0	0	0	0	0
251539	0	0	0	0	0	0	0	0	0	0	0	0	0	0	0	0	0	0	0	0	0	0.0002	0	0	0	0	0	0	0	0	0	0	0	0	0	0	0	0	0	0	0	0	0	0	0	0	0	0	0
251628	0	0	0	0	0	0	0	0	0	0	0	0	0	0	0	0	0	0	0	0	0	0	0	0	0	0	0	0	0.0032	0	0	0	0	0	0	0	0	0	0	0	0	0	0	0	0	0	0	0	0
251702	0	0	0	0	0	0	0	0	0	0	0	0	0	0	0	0	0	0	0	0	0	0	0	0	0	0	0	0	0	0	0	0	0	0	0	0	0	0	0	0	0	0	0	0	0	0	0	0	0
251965	0	0	0	0	0	0	0	0	0	0	0	0	0	0	0	0	0	0	0	0	0	0	0	0	0	0	0	0	0	0	0	0	0	0	0	0	0	0	0	0	0	0	0	0	0	0	0	0	0
252006	0	0	0	0	0	0.0002	0	0	0	0	0	0	0	0	0	0	0	0	0	0	0	0	0	0	0	0	0	0	0	0	0	0	0	0	0	0	0	0	0	0	0	0	0	0	0	0	0	0	0
252547	0	0	0	0	0	0	0	0	0	0	0	0	0	0	0	0	0	0.0002	0	0	0	0	0	0	0	0	0	0	0	0	0	0	0	0	0	0	0	0	0	0	0	0	0	0	0	0	0	0	0
253126	0	0	0	0	0	0	0	0	0	0	0	0	0	0	0	0	0	0	0	0	0	0	0	0	0	0	0	0	0	0	0	0	0	0	0	0	0	0	0	0	0	0	0	0	0	0	0	0	0
253403	0	0	0	0	0	0	0	0	0	0	0	0	0	0	0	0	0	0	0	0	0	0	0	0	0	0	0	0	0	0	0	0	0	0.0002	0	0	0	0	0	0	0	0	0	0	0	0	0.0002	0	0
255643	0	0	0	0	0	0	0	0	0	0	0	0	0	0	0	0	0	0	0	0	0	0.0004	0	0	0	0	0	0	0	0	0	0	0	0	0	0	0.0006	0	0	0	0.0022	0	0	0	0	0	0	0	0
255657	0	0	0	0	0	0	0	0	0	0	0	0	0	0	0	0	0	0	0	0	0	0	0	0	0	0	0	0	0	0	0	0	0	0	0	0	0	0	0	0	0	0	0	0	0	0	0	0	0
256106	0	0	0	0	0	0	0	0	0	0	0	0	0	0	0	0	0	0	0	0	0	0	0	0	0	0	0	0	0	0	0	0	0	0	0	0.0008	0	0	0	0	0	0	0	0.0004	0	0	0	0	0
256432	0	0	0	0	0	0	0	0	0	0	0	0	0	0	0	0	0	0	0	0	0	0	0	0	0	0	0	0	0	0	0	0	0	0	0	0	0	0	0	0	0	0	0	0.0002	0	0	0	0	0
256579	0	0	0	0	0	0	0	0	0	0	0	0	0	0	0	0	0	0	0	0	0	0	0	0	0	0	0	0	0	0	0	0	0	0	0	0	0	0	0	0	0	0	0	0	0	0	0	0	0
256685	0	0	0	0	0	0	0	0	0	0	0	0	0	0	0	0	0	0	0	0	0	0	0	0	0.002	0	0	0	0	0	0	0	0	0	0	0	0	0	0	0	0	0	0	0	0	0	0	0	0
259258	0	0	0	0	0	0	0	0	0	0	0	0	0	0	0	0	0	0	0	0	0	0	0	0	0	0	0	0	0	0	0	0	0	0	0	0	0	0	0	0	0	0	0	0	0.0002	0	0	0	0
259732	0	0	0	0	0	0	0	0	0	0	0	0	0	0	0	0	0	0	0	0	0	0	0	0	0	0	0	0	0	0	0	0	0	0	0	0	0.001	0	0	0	0	0	0	0	0	0	0	0	0
259898	0	0	0	0	0	0	0.0004	0	0.0004	0	0.0002	0	0	0	0	0	0	0	0	0	0	0.0012	0	0.0004	0.0014	0	0	0	0	0	0	0	0	0	0	0	0	0	0	0	0	0	0	0.0056	0	0.002	0	0	0
261386	0	0	0	0	0	0	0	0	0	0	0	0	0	0	0	0	0	0	0	0	0	0	0	0	0	0	0	0	0	0	0	0	0	0	0	0	0	0	0	0	0	0	0	0	0	0	0	0	0
262857	0	0	0	0	0	0	0	0	0	0	0	0	0	0	0	0	0	0	0	0	0	0	0	0	0	0	0	0	0	0	0	0	0	0	0	0	0	0	0	0	0	0	0	0	0	0	0	0	0
263809	0	0	0	0	0	0	0	0	0	0	0	0	0	0.0002	0	0	0	0	0	0	0	0	0	0	0	0	0	0	0	0	0	0	0	0	0	0	0	0	0	0	0	0	0	0	0	0	0	0	0
265790	0	0	0	0	0	0	0	0	0	0	0	0	0	0	0	0	0	0	0	0	0	0	0	0	0	0	0	0	0	0	0	0	0	0	0	0	0	0	0	0	0	0	0	0.0002	0	0	0	0	0
267491	0	0	0	0	0	0	0	0	0	0	0	0	0	0	0	0	0	0	0	0	0	0	0	0	0	0	0	0	0	0	0	0	0	0	0	0	0	0	0	0	0	0	0	0	0	0	0	0	0.0002
270229	0	0	0	0	0	0	0	0	0	0	0	0	0	0	0	0	0	0	0	0	0	0	0	0	0	0	0	0	0	0	0	0	0	0	0	0	0	0	0	0	0	0	0	0	0	0	0	0	0
271943	0	0	0	0	0	0	0	0	0	0	0	0	0	0	0	0	0	0	0	0	0	0	0	0	0	0	0	0	0	0	0	0	0	0	0	0	0	0	0	0	0	0	0	0	0	0	0	0	0
273717	0	0	0	0	0	0	0	0	0	0	0	0	0	0	0	0	0	0	0	0	0.0002	0	0	0	0	0	0	0	0	0	0	0	0	0	0	0	0	0	0	0	0	0	0	0	0	0	0	0	0
284592	0	0	0	0	0	0	0	0	0	0	0.0006	0	0	0	0	0	0	0	0	0	0	0	0	0	0	0	0	0	0	0	0	0	0	0	0	0	0	0	0	0	0	0	0	0	0	0	0	0	0
285456	0	0	0	0	0.0066	0	0	0	0	0	0	0	0	0	0	0	0	0	0	0	0	0	0	0	0	0	0	0	0	0	0	0	0	0	0	0	0	0	0	0	0	0	0	0	0	0	0	0	0
289216	0	0	0	0	0	0	0	0	0	0	0	0	0	0	0	0	0	0	0	0	0	0	0	0	0	0	0	0	0	0	0	0	0	0	0	0	0	0	0	0	0	0	0	0	0	0	0	0	0
294324	0	0	0	0	0	0	0	0	0	0	0	0	0	0	0	0	0	0	0	0	0	0	0	0	0	0	0	0	0	0	0	0	0	0	0	0	0	0	0	0	0	0	0	0	0	0	0	0	0
295166	0	0	0	0	0	0	0	0	0	0	0	0	0	0	0	0	0	0	0	0	0	0	0	0	0	0	0	0	0	0	0	0	0	0	0	0	0	0	0	0	0	0	0	0	0	0	0	0	0
297371	0	0	0	0	0	0	0.001	0	0	0	0	0	0	0	0	0	0	0	0	0	0	0	0	0	0	0	0	0	0	0	0	0	0	0	0	0	0	0	0	0	0	0	0	0	0	0	0	0	0
302718	0	0	0	0	0	0	0	0	0	0	0	0	0	0	0	0	0	0	0	0	0	0.0004	0	0	0	0	0	0	0	0	0	0	0	0	0	0	0	0	0	0	0	0	0	0	0	0	0	0	0
303554	0	0	0	0	0.0076	0	0	0	0	0	0	0	0	0	0	0	0	0	0	0	0	0	0	0	0	0	0	0	0	0	0	0	0	0	0	0	0	0	0	0	0	0	0	0	0	0	0	0	0
304006	0.0004	0	0	0	0	0	0	0	0	0	0	0	0	0	0	0	0	0	0	0	0	0	0	0	0	0	0	0	0	0	0	0	0	0	0	0	0	0	0	0	0	0	0	0	0	0	0	0	0
306708	0	0	0	0	0	0	0	0	0	0	0	0	0	0	0	0	0	0	0	0	0	0	0	0	0	0	0	0	0	0	0.0006	0	0	0	0	0.0028	0	0	0	0	0	0	0	0.0002	0	0	0.0002	0	0
306816	0	0	0	0	0	0	0	0	0	0	0	0	0	0	0	0	0	0	0	0	0	0	0	0	0	0	0	0	0	0	0	0	0	0	0	0	0	0	0	0	0	0	0	0	0	0	0	0	0
307846	0	0	0	0	0	0	0	0	0	0	0	0	0	0	0	0	0	0	0	0	0	0	0	0	0.0002	0	0	0	0	0	0	0.0002	0	0	0	0	0	0	0	0	0	0	0	0	0	0	0	0	0
309683	0	0	0	0	0	0	0	0	0	0	0	0	0	0	0	0	0	0	0	0	0	0	0.0006	0	0	0	0	0	0	0	0	0	0	0	0	0	0	0	0	0	0	0	0	0	0	0	0	0	0
311934	0	0.0014	0	0	0	0	0	0	0	0	0	0	0	0	0	0	0	0	0	0	0	0	0	0	0	0	0	0	0	0	0	0	0	0	0	0	0	0	0	0	0	0	0	0	0	0	0	0	0
317451	0	0	0	0	0	0	0	0	0	0	0	0	0	0	0	0	0	0	0	0	0	0	0	0	0	0	0	0	0	0	0	0	0	0	0	0	0	0	0	0.0012	0	0	0	0	0	0	0	0	0
318633	0	0	0	0	0	0	0	0	0	0	0	0	0	0	0	0	0	0	0	0	0	0	0	0	0	0	0.0002	0	0	0	0	0	0	0	0	0	0	0	0	0	0	0	0	0	0	0	0	0	0
320974	0	0	0	0	0	0	0	0	0	0	0	0	0	0	0	0	0	0	0	0	0	0	0	0	0	0	0	0	0	0	0.0002	0	0	0	0	0	0	0	0	0	0	0	0	0	0	0.003	0	0	0
321124	0	0	0	0	0	0	0	0	0	0	0	0	0	0	0	0	0	0	0	0	0	0	0	0	0	0	0	0	0	0	0.0002	0	0	0	0	0	0	0	0	0	0	0	0	0	0	0	0	0	0
325609	0	0	0	0	0	0	0	0	0	0	0	0	0	0	0	0	0	0	0	0	0	0	0	0	0	0	0	0	0	0	0	0	0	0	0	0	0	0	0	0	0	0	0	0	0.0022	0	0	0	0
327271	0	0	0	0	0	0	0	0	0	0	0	0	0	0	0	0	0	0	0	0	0	0	0	0	0	0	0	0	0	0	0	0	0	0	0	0	0	0	0	0	0	0	0	0	0	0	0	0	0
328135	0	0	0	0	0	0	0	0	0	0	0	0	0	0	0	0	0	0	0	0	0	0	0.0014	0	0	0	0	0	0	0	0	0	0	0	0	0	0	0	0.0002	0	0	0	0	0	0	0	0	0	0
329490	0	0	0	0	0	0	0	0	0	0	0	0	0	0	0	0	0	0	0	0	0	0	0	0	0	0.003	0	0	0	0	0	0	0	0	0	0	0	0	0	0	0	0	0	0	0	0	0	0	0
329759	0	0	0	0	0	0	0	0	0	0	0	0	0	0	0	0	0	0	0	0	0	0	0	0	0.0002	0	0	0	0	0	0	0	0	0	0	0	0	0.0002	0	0	0.0008	0	0	0	0	0	0	0	0
330662	0	0	0	0	0	0	0	0	0	0	0	0	0	0	0	0	0	0	0	0	0	0	0	0	0	0	0	0	0	0	0	0	0	0	0	0	0	0	0.0004	0	0	0	0	0	0	0	0	0	0
332958	0	0	0	0	0	0	0	0	0	0	0	0	0	0	0	0	0	0	0	0	0	0	0	0	0	0	0	0	0	0	0	0	0	0	0	0	0	0	0	0	0	0	0	0	0	0	0	0	0
336177	0	0	0	0	0	0	0	0	0	0	0	0	0	0	0	0	0	0	0	0	0	0	0	0	0	0	0	0	0	0	0	0	0	0.0004	0	0	0	0	0	0	0	0	0	0	0	0	0	0	0
336852	0	0	0	0	0	0	0	0	0	0	0	0	0	0	0	0	0	0	0	0	0	0	0	0	0	0	0	0	0	0	0	0	0	0	0	0	0	0	0	0	0	0	0	0	0	0	0	0	0
337783	0	0	0	0	0	0	0	0	0	0	0	0	0	0	0	0	0	0	0	0	0	0	0	0	0	0	0	0	0	0	0	0	0	0	0	0	0	0	0	0	0	0.0002	0	0	0	0	0	0	0
337984	0	0	0	0	0	0	0	0	0	0	0	0	0	0	0	0	0	0	0	0	0	0	0	0	0	0	0	0	0	0	0	0	0	0	0	0	0	0	0	0	0	0	0	0	0	0	0	0	0
342017	0	0	0	0	0	0	0	0	0	0	0	0	0	0	0	0	0	0	0	0	0	0	0	0	0	0	0	0	0.0012	0	0	0	0	0	0	0	0	0	0	0	0	0	0	0	0	0	0	0	0
343620	0	0	0	0	0	0	0	0	0	0	0	0	0	0	0	0	0	0	0	0	0	0	0	0	0	0	0	0	0	0	0	0.0002	0	0	0	0	0	0	0	0	0	0	0	0	0	0	0	0	0
346389	0	0	0	0	0	0	0	0	0	0	0	0	0	0	0	0	0	0	0	0	0	0	0	0	0	0	0	0	0	0	0	0	0	0	0	0	0	0	0	0	0	0	0	0	0	0.0002	0	0	0
347570	0	0	0	0	0	0	0	0	0	0	0	0	0	0	0	0	0	0	0	0	0	0	0	0	0	0	0	0	0	0.0018	0	0	0	0	0	0	0	0	0	0	0	0	0	0	0	0	0	0	0
347704	0	0	0	0	0	0	0	0	0	0	0	0	0	0	0	0	0	0	0	0	0	0	0	0	0	0	0	0	0	0	0	0	0	0	0	0	0	0	0	0	0	0	0	0.0008	0	0	0	0	0
351494	0	0	0	0	0	0	0	0	0.0002	0	0	0	0	0	0	0	0	0	0	0	0	0	0	0	0	0	0	0	0	0	0	0	0	0	0	0	0	0	0	0	0	0	0	0	0	0	0	0	0
352468	0	0	0	0	0	0	0	0	0	0	0	0	0	0	0	0	0	0	0	0	0	0	0	0	0	0	0	0	0	0	0	0	0	0	0.0026	0	0	0	0	0	0	0	0	0	0	0	0	0	0
353494	0	0	0	0	0	0	0	0	0	0	0	0	0	0	0	0	0	0	0	0	0	0	0	0	0	0	0	0	0	0	0	0	0	0	0.0004	0	0	0	0	0	0	0	0	0	0	0	0	0	0
354839	0	0	0	0	0	0	0	0	0	0	0	0	0	0	0.0004	0	0	0	0	0	0	0	0	0	0	0	0	0	0	0	0	0	0	0	0	0	0	0	0	0	0	0	0	0	0	0	0	0	0
356589	0.0066	0	0	0	0	0	0	0	0	0	0	0	0	0	0	0	0	0	0	0	0	0.0014	0	0	0	0	0.0002	0	0	0.0002	0	0	0	0	0	0	0	0	0	0.0002	0	0	0	0	0	0	0	0	0
356964	0	0	0	0	0	0	0	0	0.0002	0	0	0	0	0	0	0	0	0	0	0	0	0	0	0	0	0	0	0	0	0	0	0	0	0	0	0	0	0	0	0	0	0	0	0	0	0	0	0	0
362083	0	0	0	0	0	0	0	0	0	0	0	0	0	0	0	0	0	0	0	0	0	0	0	0	0	0	0	0	0	0	0	0	0	0	0	0	0	0	0	0	0	0	0	0	0	0	0	0	0
367951	0	0	0	0	0	0	0	0	0	0	0	0	0	0	0	0	0	0	0	0	0	0	0	0	0	0	0	0	0	0	0	0	0	0	0	0	0	0	0	0	0	0	0	0	0	0	0	0	0
370000	0	0	0	0	0	0	0	0	0	0	0	0	0	0	0	0	0	0	0	0	0.0002	0	0	0	0	0	0	0	0	0	0	0	0	0	0	0	0	0	0	0	0	0	0	0	0	0	0	0	0
373685	0	0	0	0	0	0	0	0	0	0	0	0	0	0	0	0	0	0	0	0	0.0002	0	0	0	0	0	0	0	0	0	0	0	0	0	0	0	0	0	0	0	0	0	0	0	0	0	0	0	0
384573	0	0	0	0	0	0	0	0	0	0	0	0	0	0	0	0	0	0	0	0	0	0	0	0	0	0	0	0	0	0	0	0.0004	0	0	0	0	0	0	0	0	0	0	0	0	0	0	0	0	0
408093	0	0	0	0	0	0	0	0	0	0	0	0	0	0	0	0	0	0	0	0	0	0	0	0	0	0	0	0	0	0	0	0	0	0	0	0.0002	0	0	0	0	0	0	0	0	0	0	0	0	0
422295	0	0	0	0	0	0	0	0	0	0	0	0	0	0	0	0	0	0	0	0	0	0	0	0	0	0	0	0	0	0.0006	0	0	0	0	0	0	0	0	0	0	0	0	0	0	0	0	0	0	0
429048	0	0	0	0	0	0	0	0	0	0	0	0	0	0	0.0002	0	0	0	0	0	0	0	0	0	0	0	0	0	0	0	0	0	0	0	0	0	0	0	0	0	0	0	0	0	0	0	0	0	0
430191	0	0	0	0	0	0	0	0	0	0	0	0	0	0	0	0	0	0	0	0	0	0	0	0	0	0	0	0	0	0	0	0	0	0	0	0	0	0	0	0	0	0	0	0	0	0	0	0	0
439457	0	0	0	0	0	0	0	0	0	0	0	0	0	0	0	0	0	0	0	0	0	0	0	0	0	0	0	0	0.003	0	0	0	0	0	0	0	0	0	0	0	0	0	0	0	0	0	0	0	0
440184	0	0	0	0	0	0	0	0	0	0	0	0	0	0	0.0004	0	0	0	0	0	0	0	0	0	0	0	0	0	0	0	0	0	0	0	0	0	0	0	0	0	0	0	0	0	0	0	0	0	0.0002
470117	0	0	0	0	0	0	0	0	0	0	0	0	0	0	0	0	0	0	0	0	0	0	0	0	0	0	0	0	0	0	0	0	0	0	0	0	0	0	0	0	0	0	0	0	0	0	0	0	0
471412	0	0	0	0	0	0	0	0	0	0	0	0	0	0	0	0	0	0	0	0	0	0	0	0	0	0	0	0	0	0	0	0	0	0	0	0	0	0	0	0	0	0	0	0	0	0	0	0	0
484439	0	0	0	0	0	0	0	0	0	0	0	0	0	0	0	0	0.0004	0.0716	0	0	0	0	0	0	0	0	0	0	0	0	0	0	0	0	0	0	0	0	0	0	0	0	0	0	0	0	0	0	0.0004
494971	0	0	0	0	0	0	0	0	0	0	0	0	0	0	0	0	0	0	0	0	0	0	0	0	0	0	0	0	0	0	0	0	0	0	0	0	0	0	0	0	0	0	0	0	0	0	0	0	0
495007	0	0	0	0	0	0	0	0	0	0	0	0	0	0	0	0	0	0	0	0	0	0	0	0	0	0.0002	0	0	0	0	0	0	0	0	0	0	0	0	0	0	0	0	0	0	0	0	0	0	0
509364	0	0	0	0	0	0	0	0	0	0	0	0	0	0	0	0	0	0	0	0	0.0016	0	0	0	0	0	0	0	0	0	0	0	0	0	0	0	0	0	0	0	0	0	0	0	0	0	0	0	0
510204	0	0	0	0	0	0	0	0	0	0	0	0	0	0	0	0	0	0	0	0	0	0	0	0	0.0006	0	0	0	0	0	0	0	0	0	0	0	0	0	0	0	0	0	0	0	0	0	0	0	0
513513	0	0	0	0	0	0	0	0	0	0	0	0	0	0	0	0	0	0	0	0	0	0	0	0	0	0	0	0	0	0	0	0	0	0	0	0	0	0	0	0	0	0	0	0	0	0	0	0	0
513773	0	0	0	0	0	0	0	0	0	0	0	0	0	0	0	0	0	0	0	0	0	0	0	0	0	0	0	0	0.0006	0	0	0	0	0	0	0	0	0	0	0	0	0	0	0	0	0	0	0	0
515827	0	0	0	0	0	0	0	0	0	0	0	0.0002	0	0	0	0	0	0	0	0	0	0	0	0	0	0	0	0	0	0	0	0	0	0	0	0	0	0	0	0	0	0	0	0	0	0	0	0	0
520731	0	0	0	0	0	0	0	0	0	0	0	0	0	0	0	0	0	0	0	0	0	0	0	0	0	0	0	0	0	0	0	0	0	0	0	0	0	0	0	0	0	0	0	0	0	0	0	0	0
526243	0.0004	0	0	0	0.0024	0	0	0	0	0	0	0	0	0	0	0	0	0	0	0	0	0	0	0	0	0	0	0	0	0	0	0	0	0	0	0	0	0	0	0	0	0	0	0	0	0	0	0	0
528193	0	0	0	0	0	0	0	0	0	0	0	0	0	0	0	0	0	0	0	0	0	0.0004	0	0	0	0	0	0	0	0	0	0	0	0	0	0	0	0	0	0	0	0	0	0	0	0	0	0	0
528594	0	0	0	0	0	0	0	0	0	0	0	0	0	0	0	0	0	0	0	0	0	0	0	0	0	0	0	0	0	0	0	0	0	0	0	0	0	0	0	0	0	0	0	0	0	0	0	0	0
528628	0	0	0	0	0	0	0	0	0	0	0	0	0	0	0	0	0	0	0	0	0	0	0	0	0	0	0	0	0	0	0	0	0	0	0	0	0	0	0	0	0	0	0	0	0	0	0	0	0
530502	0	0.0004	0	0	0	0	0	0	0	0	0	0	0	0	0	0	0	0	0	0	0	0	0	0	0	0	0	0	0	0	0	0	0	0	0	0	0	0	0	0	0	0	0	0	0	0	0	0	0
530612	0	0	0	0	0	0	0	0	0	0	0	0	0	0	0	0	0	0	0	0	0	0	0	0	0	0	0	0	0	0	0	0	0	0	0	0	0	0	0	0	0	0	0.0002	0	0	0	0	0	0
534672	0	0	0	0	0	0	0	0	0	0	0	0	0	0	0	0	0	0	0	0	0	0	0.0006	0	0	0	0	0	0	0	0	0	0	0	0	0	0	0	0	0	0	0	0	0	0	0	0	0	0
534898	0	0	0	0	0	0	0	0	0	0	0	0	0	0	0	0	0	0	0	0	0	0	0	0	0	0	0	0	0	0	0	0	0	0	0	0	0	0	0	0	0	0	0	0	0	0	0	0	0
535979	0	0	0	0	0	0	0	0	0	0	0	0	0	0	0	0	0	0	0	0	0	0	0	0	0.0002	0	0	0	0	0	0	0	0	0	0	0	0	0	0	0	0	0	0	0	0	0	0	0	0
535992	0	0	0	0	0	0	0	0.0004	0	0	0	0	0	0	0	0	0	0	0	0	0	0	0	0	0	0	0	0	0	0	0	0	0	0	0	0	0	0	0	0	0	0	0	0	0	0	0	0	0
536202	0	0	0	0	0	0	0.0002	0	0	0	0	0	0	0	0	0	0	0	0	0	0	0	0	0	0	0	0	0	0	0	0	0	0	0	0	0	0	0	0	0	0	0	0	0	0	0	0	0	0
536754	0	0	0	0	0	0	0	0	0	0	0	0	0	0	0	0	0	0	0	0	0	0	0	0	0	0	0	0	0	0	0	0	0	0	0	0	0	0	0	0	0	0	0	0	0	0	0	0	0
539432	0	0	0	0.0012	0	0	0	0	0	0	0	0	0	0	0	0	0	0	0	0	0	0	0	0	0	0	0	0	0	0	0	0	0	0	0	0	0	0	0	0	0	0	0	0	0	0	0	0	0
539839	0	0	0	0	0	0	0	0	0	0	0	0	0	0	0	0	0	0	0	0	0	0	0	0	0	0	0.0002	0	0	0	0	0	0	0	0	0	0	0	0	0	0	0	0	0	0	0	0	0	0
540202	0	0	0	0	0	0	0	0	0	0	0	0	0	0	0	0	0	0	0	0	0	0	0	0	0	0	0	0	0	0	0	0	0	0	0	0	0	0.001	0	0	0	0	0	0	0	0	0	0	0
540478	0	0	0	0	0	0	0	0	0	0	0	0	0	0	0	0	0	0	0	0	0	0	0	0	0	0	0	0	0.0078	0	0	0	0	0	0	0	0	0	0	0	0	0	0	0	0	0	0	0	0
541736	0	0	0	0	0	0	0	0	0	0	0	0	0	0	0	0	0	0	0	0	0	0	0	0	0	0	0	0	0	0	0	0	0	0	0	0	0	0	0	0	0	0	0	0	0	0	0	0	0
542453	0	0	0	0	0	0	0	0	0	0	0	0	0	0	0	0	0	0	0	0	0	0	0	0	0	0	0	0	0	0	0	0	0	0	0	0	0	0	0	0	0	0	0	0	0	0	0	0	0
543675	0	0	0	0	0	0	0	0	0	0	0	0	0	0	0	0	0	0	0	0	0	0	0	0	0	0	0	0	0	0	0	0	0	0	0	0	0	0	0	0	0	0	0	0	0	0	0	0	0
545511	0	0	0	0	0	0	0	0	0	0	0	0	0	0	0	0	0	0	0	0	0	0	0	0	0	0	0	0	0	0	0	0	0	0	0	0	0	0	0	0	0	0	0	0	0	0	0	0	0
547097	0	0	0.0002	0	0	0	0	0	0	0	0	0	0	0	0	0	0	0	0	0	0	0	0	0	0	0.0004	0	0	0	0	0	0	0	0	0	0.0012	0	0	0	0	0	0	0	0	0	0	0	0	0
547579	0	0	0	0	0	0	0	0	0	0	0	0	0	0	0	0	0	0	0	0	0.0006	0	0	0	0	0	0	0	0	0	0	0	0	0	0	0	0	0	0	0	0	0	0	0	0	0	0	0	0
548689	0	0	0	0	0	0	0	0	0	0	0	0	0	0	0	0	0	0	0	0	0	0	0	0	0	0	0	0	0.0066	0	0	0	0	0	0	0	0	0	0	0	0	0	0	0	0	0	0	0	0
549232	0	0	0	0.0004	0	0	0	0	0	0	0	0	0	0	0	0	0	0	0	0	0	0	0	0	0	0	0	0	0	0	0	0	0	0	0	0	0	0	0	0	0	0	0	0	0	0	0	0	0
550415	0	0	0	0	0	0	0	0	0	0	0	0	0	0	0	0	0	0	0	0	0	0	0	0	0	0	0	0	0	0	0	0	0	0	0	0	0	0	0	0	0	0	0	0	0	0	0	0	0
550712	0	0	0	0	0	0	0	0	0	0	0	0	0	0	0	0	0	0	0	0	0	0	0	0	0	0	0	0	0	0	0	0	0	0	0	0.0002	0	0	0	0	0	0	0	0	0	0	0	0	0
551756	0	0	0	0	0	0	0	0	0	0	0	0	0	0	0	0	0	0	0	0	0	0	0	0	0	0	0.0006	0	0	0	0	0	0	0	0	0	0	0	0	0	0	0	0	0	0	0	0	0	0
552351	0	0	0	0	0	0	0	0	0	0	0	0	0	0	0	0	0	0	0	0	0	0	0	0	0	0	0	0	0	0	0	0	0	0	0	0	0	0	0	0	0	0	0	0	0	0	0	0	0
553111	0	0	0	0	0	0	0	0	0	0	0	0	0	0	0	0	0	0	0	0	0	0	0	0	0	0	0	0	0.0012	0	0	0	0	0	0	0	0	0	0	0	0	0	0	0	0	0	0	0	0
553146	0	0	0	0	0	0	0	0	0	0	0	0	0	0	0	0	0	0	0	0	0	0	0	0	0	0	0	0	0	0	0	0	0	0	0	0	0	0	0	0	0	0	0	0	0	0	0	0	0
554431	0	0	0	0	0	0	0	0	0	0	0	0	0	0	0.0002	0	0	0	0	0	0	0	0	0	0	0	0	0	0	0	0	0	0	0	0	0	0	0	0	0	0	0	0	0	0	0	0	0	0
555338	0	0	0	0	0	0	0	0	0	0	0	0	0	0	0	0	0	0	0	0	0	0	0	0	0	0	0	0	0	0	0	0	0	0	0	0	0	0	0	0	0	0	0	0	0	0	0	0	0
556277	0	0	0	0	0	0	0	0	0	0	0	0	0	0	0	0	0	0	0	0	0	0	0	0	0	0.0034	0	0	0	0	0	0	0	0	0	0	0	0	0.0004	0	0	0	0	0	0	0	0	0	0
558528	0	0	0	0	0	0	0	0	0	0	0	0	0	0	0	0	0	0	0	0	0	0	0	0	0	0	0.0014	0	0	0	0	0	0	0	0	0	0	0	0	0	0	0	0	0	0	0	0	0	0
558911	0	0	0	0	0	0	0	0	0	0	0	0	0	0	0	0	0	0	0	0	0	0	0	0	0	0	0	0	0	0	0	0	0	0	0	0.0012	0	0	0	0	0	0	0	0	0	0	0	0	0
559105	0	0	0	0	0	0	0	0	0	0	0	0	0	0	0	0	0	0	0	0.0008	0	0	0	0	0	0	0	0	0	0	0	0	0	0	0	0	0	0	0	0	0	0	0	0.001	0.0012	0	0	0	0
562251	0	0.0002	0	0	0	0	0	0	0	0	0	0	0	0	0	0	0	0	0	0	0	0	0	0	0	0	0	0	0	0	0	0	0	0	0	0	0	0	0	0	0	0	0	0	0	0	0	0	0
563741	0	0	0	0	0	0	0	0	0	0	0	0	0	0	0	0	0	0	0	0	0	0	0	0	0	0	0	0	0	0	0	0	0	0	0	0	0	0	0	0.0006	0	0	0	0	0	0	0	0	0
567491	0	0	0	0	0	0	0	0	0	0	0	0	0	0	0	0	0	0	0	0	0	0	0	0	0	0	0	0	0.005	0	0	0	0	0	0	0	0	0	0	0	0	0	0	0	0	0	0	0	0
568429	0	0	0	0	0	0	0	0	0	0	0	0	0	0	0	0	0	0	0	0	0	0	0	0	0	0	0	0	0	0	0	0	0	0	0	0.0002	0	0	0	0	0	0	0	0	0	0	0	0	0
569939	0	0	0	0	0	0	0	0	0	0	0	0	0	0	0	0	0	0	0	0	0	0	0	0	0	0	0	0	0	0	0	0	0	0	0	0	0	0	0	0	0	0	0	0	0	0	0	0	0
570232	0	0	0	0	0	0	0	0	0	0	0	0	0	0	0	0	0	0	0	0	0	0	0	0	0	0	0	0	0	0.0002	0	0	0	0	0	0	0	0	0	0	0	0	0	0	0	0	0	0	0
570256	0	0	0	0	0	0	0	0	0	0	0	0	0	0	0	0	0	0	0.0002	0	0	0	0	0	0	0	0	0	0	0	0	0	0	0	0	0	0	0	0	0	0	0	0	0	0	0	0	0	0
570670	0	0	0	0	0	0	0	0	0	0	0.0002	0	0	0	0	0	0	0	0	0	0	0	0	0	0	0	0	0	0	0	0	0	0	0	0	0	0	0	0	0	0	0	0	0	0	0	0	0	0
571311	0	0	0	0	0	0	0	0.0002	0	0	0	0	0	0	0	0	0	0	0	0	0	0	0	0	0	0	0	0	0	0	0	0	0	0	0	0	0	0	0	0	0	0	0	0.0002	0	0	0	0	0
573240	0	0	0	0	0	0	0	0	0	0	0.0002	0	0	0	0	0	0	0	0	0	0	0	0	0	0	0	0	0	0	0	0	0	0	0	0	0	0	0	0	0	0	0	0	0	0	0	0	0	0
574380	0	0	0	0	0	0	0	0	0	0	0	0	0	0	0	0	0	0	0	0	0	0	0	0	0	0	0	0	0	0	0	0	0	0	0	0	0	0	0	0	0	0	0	0	0	0	0	0	0
576819	0	0	0	0	0	0	0	0	0	0	0	0	0	0	0	0	0	0	0	0	0	0	0	0	0	0	0	0	0	0	0	0	0	0	0	0	0	0	0	0	0	0	0.0002	0	0	0	0	0	0
577261	0	0	0	0	0	0	0	0	0	0	0	0	0	0	0	0	0	0	0	0	0	0	0	0	0	0	0	0	0	0	0	0	0	0	0	0	0	0	0	0	0	0	0	0	0	0	0	0	0
579412	0.002	0	0	0	0	0	0	0	0	0	0	0	0	0	0	0	0	0	0	0	0	0	0	0	0	0	0	0	0	0	0	0	0	0	0	0	0	0	0	0	0	0	0	0	0	0	0	0	0
580972	0	0	0	0	0	0	0	0	0	0	0	0	0	0	0	0	0	0	0	0	0	0	0	0	0.0006	0	0	0	0	0	0	0	0	0	0	0	0	0	0	0	0	0	0	0	0	0	0	0	0
582828	0	0	0	0	0	0	0	0	0	0	0	0	0	0	0	0	0	0	0	0	0	0	0	0	0	0	0	0	0	0	0	0	0	0	0	0	0.0008	0	0	0	0	0	0	0	0	0	0	0	0
583002	0	0	0	0	0	0	0	0	0	0	0	0	0	0	0	0	0	0	0	0	0	0	0	0	0	0	0	0	0	0	0	0	0	0	0	0	0	0	0	0	0	0	0	0	0	0	0	0	0
583768	0	0	0	0	0	0	0	0	0	0	0	0	0	0	0	0	0	0	0	0	0	0	0	0	0	0	0	0	0	0	0	0	0	0	0	0	0	0	0	0	0	0	0	0	0	0	0	0	0
584469	0	0	0	0	0	0	0	0	0	0	0	0	0	0	0	0	0	0	0	0	0	0	0	0	0	0	0	0	0	0	0	0	0	0	0	0	0	0	0	0	0.0006	0	0	0	0	0	0	0	0
587570	0	0	0	0	0	0	0	0	0	0	0	0	0	0	0	0	0	0	0	0	0	0	0	0	0	0	0	0	0	0	0	0	0	0	0	0.0002	0	0	0	0	0	0	0	0	0	0	0	0	0
588835	0	0	0	0	0	0	0	0	0	0	0	0	0	0	0	0	0	0	0	0	0	0	0	0	0	0	0	0	0	0	0	0	0	0	0	0	0	0	0	0	0	0	0	0	0	0	0	0	0
589010	0	0	0	0	0	0	0	0	0	0	0	0	0	0	0	0	0	0	0	0	0	0	0	0	0	0	0	0	0	0	0	0	0	0	0	0	0	0	0	0	0	0	0	0	0	0	0	0	0
590137	0	0	0	0	0	0	0	0	0	0	0	0	0	0	0	0	0	0	0	0	0	0	0	0	0	0	0	0	0.002	0	0	0	0	0	0	0	0	0	0	0	0	0	0	0	0	0	0	0	0
593808	0	0	0	0	0	0	0	0	0	0	0	0	0	0	0	0	0	0	0	0	0	0	0	0	0	0	0	0	0	0	0	0	0	0	0	0	0	0	0	0	0	0	0	0	0	0	0	0	0
593817	0	0	0	0	0	0	0	0	0	0	0	0	0	0	0	0	0	0	0	0	0	0	0	0	0.0002	0	0	0	0	0	0	0	0	0	0	0	0	0	0	0	0	0	0	0	0	0	0	0	0
610486	0	0	0	0	0	0	0	0	0	0	0	0	0	0	0	0	0	0	0	0	0	0	0	0	0	0	0	0	0	0	0	0	0	0	0	0	0	0	0	0	0	0	0	0	0	0	0	0	0
611288	0	0	0	0	0	0	0	0	0	0	0	0	0	0	0	0	0	0	0	0	0	0	0	0	0	0	0	0	0	0	0	0	0	0	0	0.0002	0	0	0	0	0	0	0	0	0	0	0	0	0
611748	0	0	0	0	0	0	0	0	0	0	0	0	0	0	0	0	0	0	0	0	0	0	0	0	0	0	0	0	0	0	0	0	0	0	0	0	0	0	0	0	0	0	0	0	0	0	0	0	0
623345	0	0	0	0	0	0	0	0	0	0	0	0	0	0	0	0	0	0	0	0	0.0002	0	0	0	0	0	0	0	0	0	0	0	0	0	0	0	0	0	0	0	0	0	0	0	0	0	0	0	0
623374	0	0	0	0	0	0	0	0	0	0	0	0	0	0	0	0	0.0006	0	0	0	0	0	0	0	0	0	0	0	0	0	0	0	0	0	0	0	0	0	0.0006	0	0	0	0	0	0	0	0	0	0
636816	0	0	0	0	0	0	0	0	0	0	0	0	0	0	0	0	0	0	0	0	0	0	0	0	0	0	0	0	0	0	0	0	0	0	0	0	0	0	0	0	0	0	0	0	0	0	0	0	0
640833	0	0	0	0	0	0.0002	0	0	0	0	0	0	0	0	0	0	0	0	0	0	0	0	0	0	0	0	0	0	0	0	0	0	0	0	0	0	0	0	0	0	0	0	0	0	0	0	0	0	0
641210	0	0	0	0	0	0	0	0	0	0	0	0	0	0	0	0	0	0	0	0	0	0	0	0	0	0	0	0	0	0	0	0.0002	0	0	0	0	0	0	0	0	0	0	0	0	0	0	0	0	0
643311	0	0	0	0	0	0	0	0	0	0	0	0	0	0	0	0	0	0	0	0	0	0	0	0	0	0	0	0	0	0	0	0	0	0	0	0	0	0	0	0	0	0	0	0	0	0	0	0	0
645617	0	0	0	0	0	0	0	0	0	0	0	0	0	0	0	0	0	0	0	0	0	0.0002	0	0	0	0	0	0	0	0	0	0	0	0	0	0	0	0	0	0	0	0	0	0	0	0	0	0	0
649143	0	0	0	0	0	0	0	0	0	0	0	0	0	0	0	0	0	0	0	0	0.0002	0	0	0	0	0	0	0	0	0	0	0	0	0	0	0	0	0	0	0	0	0	0	0	0	0	0	0	0
649598	0	0	0	0	0	0	0	0	0	0	0	0	0	0	0	0	0	0	0	0	0	0	0	0	0	0	0	0	0	0	0	0	0	0	0	0	0	0	0	0	0	0	0	0	0	0	0	0	0
654003	0	0	0	0	0	0	0	0	0	0	0	0	0	0	0	0	0	0	0	0	0	0	0	0	0	0	0	0	0	0	0	0	0	0	0	0	0	0	0	0	0	0	0	0	0	0	0	0	0
662645	0	0	0	0	0	0	0	0	0	0	0	0	0	0	0	0	0	0	0	0	0	0	0	0	0	0	0	0	0	0	0	0	0	0	0	0	0	0	0	0	0	0	0.0002	0	0	0	0	0	0
662796	0	0	0	0	0	0	0	0.0006	0	0	0	0	0	0	0	0	0	0	0	0	0	0	0	0	0	0	0	0	0	0	0	0	0	0	0	0	0	0	0	0	0	0	0	0	0	0	0	0	0
665088	0	0	0	0	0	0	0	0	0	0	0.0004	0	0	0	0	0	0	0	0	0	0	0	0	0	0	0.0002	0	0	0	0	0	0	0	0	0	0	0	0	0	0	0	0	0	0	0	0	0	0	0
668105	0	0	0	0	0	0	0	0	0	0	0	0	0.0022	0	0	0	0	0	0	0	0	0	0	0	0	0	0	0	0	0	0	0	0	0	0	0	0	0	0	0	0	0	0	0	0	0	0	0	0
669776	0	0	0	0	0	0	0	0	0	0	0	0	0	0	0	0	0	0	0	0	0	0	0	0	0.0004	0	0	0	0	0	0	0	0	0	0	0	0	0	0	0	0	0	0	0	0	0	0	0	0
670511	0	0	0	0	0	0	0	0	0	0	0	0	0	0	0	0	0	0	0	0	0	0	0	0	0	0	0	0	0	0	0	0	0	0	0	0	0	0	0	0	0	0	0	0	0	0	0	0	0
676511	0	0	0	0	0	0	0	0	0	0	0	0	0	0	0	0	0	0	0	0	0	0	0	0	0	0	0	0	0	0	0	0	0	0	0	0	0	0	0	0	0	0	0	0	0	0	0	0	0
679970	0	0	0	0	0	0	0	0	0	0	0	0	0	0	0	0	0	0	0	0	0	0	0	0	0	0	0	0	0	0	0	0	0	0	0	0	0	0	0	0	0	0	0	0	0	0	0	0	0
694760	0	0	0	0	0	0	0.0008	0	0	0	0	0	0	0	0	0	0	0	0	0	0	0	0	0	0	0	0	0	0	0	0	0	0	0	0	0	0	0	0	0	0	0	0	0	0	0	0	0	0
705241	0	0.0002	0	0	0	0	0	0	0	0	0	0	0	0	0	0	0	0	0	0	0	0	0	0	0	0	0	0	0	0	0	0	0	0	0	0	0	0	0	0	0	0	0	0	0	0	0	0	0
706555	0	0	0	0	0	0	0	0	0	0	0	0	0	0	0	0	0	0	0	0	0	0	0	0	0	0	0	0	0	0	0	0	0	0	0	0	0	0	0	0	0	0	0	0	0	0	0	0	0
706818	0	0	0	0	0	0	0	0	0	0	0	0	0	0	0	0	0	0	0	0	0	0	0	0	0	0	0	0	0	0	0	0	0	0	0.001	0	0	0	0	0	0	0	0	0	0	0	0	0	0
708264	0	0	0	0	0	0	0	0	0	0	0	0	0	0	0	0	0	0	0	0	0	0	0.0002	0	0	0	0	0	0	0	0	0	0	0	0	0	0	0	0	0	0	0	0	0	0	0	0	0	0
709371	0	0	0	0	0	0	0	0	0	0	0	0	0	0	0	0	0	0	0	0	0	0	0	0	0	0	0	0	0	0	0	0	0	0	0	0	0	0	0	0	0	0	0	0	0	0	0	0	0
714278	0	0	0	0	0	0	0	0	0	0	0	0	0	0	0	0	0	0	0	0	0	0	0	0	0	0	0	0	0.0002	0	0	0	0	0	0	0	0	0	0	0	0	0	0	0	0	0	0	0	0
715913	0	0	0	0	0	0	0	0	0	0	0	0	0	0	0	0	0	0	0	0	0	0	0	0	0	0	0	0	0	0	0	0	0	0	0	0	0	0	0	0	0	0	0	0	0	0	0	0	0
733009	0	0	0	0	0	0	0	0	0	0	0	0	0	0	0	0	0	0	0	0	0	0	0	0	0	0	0.0008	0	0	0	0	0	0	0	0	0	0	0	0	0	0	0	0	0	0	0	0	0	0
737835	0	0	0	0	0	0	0	0	0	0	0	0	0	0	0	0	0	0	0	0	0	0	0	0	0	0	0	0	0.001	0	0	0	0	0	0	0	0	0	0	0	0	0	0	0	0	0	0	0	0
741571	0	0	0	0	0.001	0	0	0	0	0	0	0	0	0	0	0	0	0	0	0	0	0	0	0	0	0	0	0	0	0	0	0	0	0	0	0	0	0	0	0	0	0	0	0	0	0	0	0	0
742264	0	0	0	0	0	0	0	0	0	0	0	0	0	0	0	0	0	0	0	0	0	0	0	0	0	0	0.0036	0	0	0	0	0	0	0	0	0	0	0	0	0	0	0	0	0	0	0	0	0	0
744029	0	0	0	0	0	0	0	0	0	0	0	0	0	0	0	0	0	0	0	0	0	0	0	0	0	0	0	0	0	0	0	0	0	0.0022	0	0	0	0	0	0	0	0	0	0	0	0	0	0	0
744553	0	0	0	0	0	0	0	0	0	0	0	0	0	0	0	0	0	0	0	0	0	0	0	0	0	0	0	0	0	0	0	0	0	0	0.0002	0	0	0	0	0	0	0	0	0	0	0	0	0	0
745479	0	0	0	0	0	0	0	0	0	0	0	0	0	0	0	0	0	0	0	0	0	0	0	0	0	0	0	0	0	0	0	0	0	0	0	0	0	0	0	0	0	0	0	0	0	0	0	0	0
747795	0	0	0	0	0	0	0.0004	0	0	0	0	0	0	0	0	0	0	0	0	0	0	0	0	0	0	0	0	0	0	0	0	0	0	0	0	0	0	0	0	0	0	0	0	0	0	0	0	0	0
748886	0	0	0	0	0	0	0	0	0	0	0	0	0	0	0	0	0	0	0	0	0	0	0	0	0	0	0	0	0	0	0	0	0	0	0	0	0	0	0	0	0	0	0	0	0.0002	0	0	0	0
750262	0	0	0	0	0	0	0	0	0	0	0.0002	0	0	0	0	0	0	0	0	0	0	0	0	0	0	0	0	0	0	0	0	0	0	0	0	0	0	0	0	0	0	0	0	0	0.001	0	0	0	0
758764	0	0	0	0	0.0002	0	0	0	0	0	0	0	0	0	0	0	0	0	0	0	0	0	0	0	0	0	0	0	0	0	0	0	0	0	0	0	0	0	0	0	0	0	0	0	0	0	0	0	0
766748	0	0	0	0	0	0	0	0	0	0	0	0	0	0	0	0	0	0	0	0	0	0	0	0	0	0	0	0	0	0	0	0	0	0	0	0	0	0	0	0	0	0	0	0.0002	0	0	0	0	0
768514	0	0.0004	0	0	0	0	0	0	0	0	0	0	0	0	0	0	0	0	0	0	0	0	0	0	0	0	0	0	0	0	0	0	0	0	0	0	0	0	0	0	0	0	0	0	0	0	0	0	0
768898	0	0	0	0	0	0	0	0	0	0	0	0	0	0	0	0	0	0	0	0	0	0	0.0008	0	0	0	0	0	0	0	0	0	0	0	0	0	0	0	0	0	0	0	0	0	0	0	0	0	0
769631	0	0	0	0	0	0	0	0	0	0	0	0	0	0	0	0	0	0	0	0	0	0	0	0	0	0	0.0004	0	0	0	0	0	0	0	0	0	0	0	0	0	0	0	0	0	0	0	0	0	0
773399	0	0	0	0	0	0	0	0	0	0	0	0	0	0	0	0	0	0	0	0	0	0	0	0	0	0	0	0	0.0008	0	0	0	0	0	0	0	0	0	0	0	0	0	0	0	0	0	0	0	0
775953	0	0	0	0	0	0	0	0	0	0	0	0	0	0	0	0	0	0	0	0	0	0	0	0	0.0004	0	0	0	0	0	0	0	0	0	0	0	0	0	0	0	0	0	0	0	0	0	0	0	0
781371	0	0	0	0	0	0	0	0	0	0	0	0	0	0	0	0	0	0	0	0	0	0	0	0	0	0	0	0	0	0	0	0	0	0	0	0	0	0	0	0	0	0	0	0	0	0	0	0	0
782042	0	0	0	0	0	0	0	0	0	0	0	0	0	0	0	0	0	0	0	0	0	0	0.0002	0	0	0	0	0	0	0	0	0	0	0	0	0	0	0	0	0	0	0	0	0	0	0	0	0	0
784643	0	0	0	0.0008	0	0	0	0	0	0	0	0	0	0	0	0	0	0	0	0	0	0	0	0	0	0	0	0	0	0	0	0	0	0	0	0	0	0	0	0	0	0	0	0	0	0	0	0	0
789526	0	0	0	0	0	0	0	0	0	0	0	0	0	0	0	0	0	0	0	0	0	0	0	0	0	0	0	0.0002	0	0	0	0	0	0	0	0	0	0	0	0	0	0	0	0	0	0	0	0	0
790312	0	0	0	0	0	0	0	0	0	0	0	0	0	0	0	0	0	0	0	0	0	0	0	0	0	0	0	0	0.003	0	0	0	0	0	0	0	0	0	0	0	0	0	0	0	0	0	0	0	0
791348	0	0	0	0	0	0	0	0	0	0	0	0	0	0	0	0	0	0	0	0	0	0.0002	0	0	0	0	0	0	0	0	0	0	0	0	0	0	0	0	0	0	0	0	0	0	0	0	0	0	0
793461	0	0	0	0	0	0	0	0	0	0	0	0	0	0	0	0	0	0	0	0	0	0	0	0	0	0	0	0	0	0	0	0	0	0	0	0	0	0	0	0	0	0	0	0	0	0	0	0	0
796826	0	0	0	0	0	0	0	0	0	0	0	0	0	0	0	0	0	0	0	0	0	0	0	0	0	0	0	0	0	0	0	0	0	0	0	0	0	0	0	0	0	0	0	0	0	0	0	0	0
800082	0	0	0	0	0	0	0	0	0	0	0	0	0	0	0	0	0	0	0	0	0	0	0	0	0	0	0	0	0	0	0	0	0	0	0	0	0	0	0	0	0	0	0	0	0	0	0	0	0
802792	0	0	0	0	0	0	0	0	0	0	0	0	0	0	0	0	0	0	0	0	0	0	0	0	0	0	0	0	0.0002	0	0	0	0	0	0	0	0	0	0	0	0	0	0	0	0	0	0	0	0
807548	0	0	0	0	0	0	0	0	0	0	0	0	0	0	0	0	0	0	0	0	0	0	0.0018	0	0	0	0	0	0	0	0	0	0	0	0	0	0	0	0	0	0	0	0	0	0	0	0	0	0
807935	0	0	0	0	0	0	0	0	0	0	0	0	0	0	0	0	0	0	0	0	0	0	0	0	0	0	0	0	0	0	0	0	0	0	0	0	0	0	0	0	0	0	0	0	0	0	0	0	0
808716	0	0	0	0	0	0	0	0	0	0	0	0	0	0	0	0	0	0	0	0	0	0	0	0	0.0002	0	0	0	0	0	0	0	0	0	0	0	0	0	0	0	0	0	0	0	0	0	0	0	0
808919	0	0	0	0	0	0	0	0	0	0	0	0	0	0	0	0	0	0	0	0	0	0	0	0	0	0	0	0	0	0	0	0	0	0	0	0	0	0	0	0	0	0	0	0	0	0.0012	0	0	0
809179	0	0	0	0	0	0	0	0	0	0	0	0	0	0	0	0	0	0	0	0	0	0	0	0	0	0	0	0	0	0	0	0	0	0	0	0	0	0	0	0	0	0	0	0	0	0	0	0	0
809841	0	0	0	0	0	0	0	0.0006	0	0	0	0	0	0	0	0	0	0	0	0	0	0	0	0	0	0	0	0	0	0	0	0	0	0	0	0	0	0	0	0	0	0	0	0	0	0	0	0	0
810853	0	0	0	0	0	0	0	0	0	0	0	0	0	0	0	0	0	0	0	0	0	0	0	0	0	0	0	0	0	0	0	0	0	0	0	0	0	0	0	0	0	0	0	0	0	0	0	0	0
812476	0	0	0	0	0	0	0	0	0	0	0	0	0	0	0	0	0	0	0	0	0	0	0	0	0	0	0	0	0	0	0	0	0	0	0	0	0	0	0	0	0	0	0	0	0	0	0	0	0
813304	0	0	0	0	0	0	0	0	0	0	0	0	0	0	0	0	0.0022	0	0	0	0	0	0	0	0	0	0	0	0	0	0	0	0	0	0	0	0	0	0	0	0	0	0	0	0	0	0	0	0
813726	0	0	0	0	0	0	0	0	0	0	0	0	0	0	0	0	0	0	0	0	0	0	0	0	0	0	0	0	0	0	0	0	0	0	0	0	0	0	0	0	0	0	0	0	0	0	0	0	0
814252	0	0	0	0	0	0	0	0	0	0	0	0	0	0	0	0	0	0	0	0	0	0	0	0	0	0	0	0	0	0	0	0	0	0	0	0	0	0	0	0	0	0	0	0	0	0	0	0	0
816189	0	0	0	0	0	0	0	0	0	0	0	0	0	0	0	0	0	0	0	0	0	0	0	0	0.0006	0	0	0	0	0	0	0	0	0	0	0	0	0	0	0	0	0	0	0	0	0	0	0	0
818344	0	0	0	0	0	0	0	0	0	0	0	0	0	0	0	0	0	0	0	0	0	0	0	0	0	0	0	0	0	0	0	0	0	0	0	0	0	0	0	0	0	0	0	0	0	0	0	0	0.0002
820249	0	0	0	0	0	0	0	0	0	0	0	0	0	0	0	0	0	0	0	0	0	0	0	0	0	0	0	0	0	0	0	0	0	0	0	0	0	0	0	0	0	0	0	0	0	0	0	0	0
820440	0	0	0	0	0	0	0	0	0	0	0	0	0	0	0	0	0	0	0	0	0	0	0	0	0	0	0	0	0	0	0	0	0	0	0	0.0002	0	0	0	0	0	0	0	0	0	0	0	0	0
821677	0	0	0	0	0	0	0	0	0	0	0	0	0	0	0	0	0	0	0	0	0	0	0	0	0.0002	0	0	0	0	0	0	0	0	0	0	0	0	0	0	0	0	0	0	0	0	0	0	0	0
822776	0	0	0	0	0	0	0	0	0	0	0	0	0	0	0	0	0	0	0	0	0	0	0	0	0	0	0	0	0	0	0	0	0	0	0	0	0	0	0	0	0	0	0	0	0.0084	0	0	0	0
823319	0	0	0	0	0	0	0	0	0	0	0	0	0	0	0	0	0	0	0	0	0	0	0	0	0	0	0	0	0	0	0	0	0	0	0	0	0	0	0	0	0	0	0.0016	0	0	0	0	0	0
823710	0	0	0	0.0004	0	0	0	0	0	0	0	0	0	0	0	0	0	0	0	0	0	0	0	0	0	0	0	0	0	0	0	0	0	0	0	0	0	0	0	0	0	0	0	0	0	0	0	0	0
824624	0	0	0	0	0	0	0	0	0	0	0	0	0	0	0	0	0	0	0	0	0	0	0	0	0	0	0	0	0	0	0	0	0	0	0	0	0.0014	0	0	0	0	0	0	0	0	0	0	0	0
827371	0	0	0	0	0	0	0	0	0	0	0	0	0	0	0	0	0	0	0	0	0	0	0	0	0	0	0	0	0	0	0	0	0	0	0	0	0	0	0	0	0	0	0	0	0.0002	0	0	0	0
827676	0	0	0	0	0	0	0	0	0	0	0	0	0	0	0	0	0	0	0	0	0	0	0	0	0	0	0	0	0.0004	0	0	0	0	0	0	0	0	0	0	0	0	0	0	0	0	0	0	0	0
827771	0	0	0	0	0	0	0	0	0	0	0	0	0	0	0	0	0	0	0	0	0	0	0	0	0	0	0.0014	0	0	0	0	0	0	0	0	0	0	0	0	0	0	0	0	0	0	0	0	0	0
829837	0.0002	0	0	0	0	0	0	0	0	0	0	0	0	0	0	0	0	0	0	0	0	0	0	0	0	0	0	0	0	0	0	0	0	0	0	0	0	0	0	0	0	0	0	0	0	0	0	0	0
831257	0	0	0	0	0	0	0	0	0	0	0	0	0	0	0	0	0	0	0	0	0	0	0	0	0	0	0	0	0	0	0	0	0	0	0	0	0	0	0	0	0	0	0	0	0	0	0.001	0	0
832652	0	0	0	0	0	0	0	0	0	0	0	0	0	0	0	0	0	0	0	0	0	0	0	0	0	0	0	0	0	0	0	0	0	0	0	0	0	0	0	0	0	0	0	0	0	0	0	0	0
832772	0	0	0	0	0	0	0	0	0	0	0	0	0	0	0	0	0	0	0	0	0	0	0	0	0	0	0	0	0	0	0	0	0	0	0	0	0	0	0	0	0	0	0	0	0	0	0	0	0
833346	0	0	0	0	0	0	0	0	0	0	0	0	0	0	0	0	0	0	0	0	0	0	0	0	0	0	0	0	0	0	0	0	0	0	0	0	0	0	0	0	0	0	0	0	0	0	0	0	0
834514	0	0.0002	0	0	0	0	0	0	0	0	0	0	0	0	0	0	0	0	0	0	0	0	0	0	0	0	0	0	0	0	0	0	0	0	0	0	0	0	0	0	0	0	0	0	0	0	0	0	0
836376	0	0	0	0	0	0	0	0	0	0	0	0.0014	0	0	0	0	0	0	0	0	0	0	0	0	0	0	0	0	0	0	0	0	0	0	0	0	0	0	0	0	0	0	0	0	0	0	0	0	0
837898	0	0	0	0	0	0	0	0	0	0	0	0	0	0	0	0	0	0	0	0	0	0	0	0	0	0	0	0	0	0	0	0	0	0	0	0	0	0	0	0	0	0	0	0.0022	0	0	0	0	0
838452	0	0	0	0	0	0	0	0	0	0	0	0	0	0	0	0	0	0	0	0	0	0	0	0	0	0	0	0	0	0	0	0	0	0	0	0	0	0	0.002	0	0	0	0	0	0	0	0	0	0
839270	0	0	0	0	0	0	0	0	0	0	0	0	0	0	0	0	0	0	0	0	0	0	0	0	0	0	0	0	0	0	0	0	0	0	0	0	0	0	0	0	0	0.0002	0	0	0	0	0	0	0
843651	0	0	0	0	0	0	0	0	0	0	0	0	0	0	0	0	0	0	0	0	0	0	0	0	0	0	0	0	0	0	0.0002	0	0	0	0	0	0	0	0	0	0	0	0	0	0	0	0	0	0
850748	0	0	0	0	0	0	0	0	0	0	0	0	0	0	0	0	0	0	0	0	0	0	0	0	0	0	0	0	0	0	0	0	0	0	0	0	0	0	0	0	0	0	0	0	0	0	0	0	0
851932	0	0	0	0	0	0	0	0	0	0	0	0	0	0	0	0	0	0	0	0	0	0	0	0	0	0	0	0	0	0	0	0	0	0	0	0	0	0	0	0	0	0	0	0	0	0	0	0	0
858999	0	0	0	0	0	0	0	0	0	0	0	0	0	0.0002	0	0	0	0	0	0	0	0	0	0	0	0	0	0	0	0	0	0	0	0	0	0	0	0	0	0	0	0	0	0	0	0	0	0	0
887694	0	0	0	0	0	0	0	0	0	0	0	0	0	0	0	0	0	0	0	0	0	0	0	0	0	0	0	0	0	0	0	0	0	0	0	0.0012	0	0	0	0	0	0	0	0	0	0	0	0	0
888953	0	0	0	0	0	0	0	0	0	0	0	0	0	0	0	0	0	0	0	0	0	0	0	0	0	0	0	0	0	0	0	0	0	0	0	0.0018	0	0	0	0	0	0	0	0	0	0	0	0	0
891031	0	0	0	0	0	0	0	0	0	0	0	0	0	0	0	0	0	0	0	0	0	0	0	0	0	0	0	0	0	0	0	0	0	0	0	0	0	0	0	0	0	0	0	0	0	0	0	0	0
907684	0	0	0	0	0	0	0	0	0	0	0	0	0	0	0	0	0	0	0	0	0	0	0	0	0	0	0	0	0	0	0	0	0	0	0.0002	0	0	0	0	0	0	0	0	0	0	0	0	0	0
907691	0	0	0	0	0	0	0	0	0	0	0	0	0	0	0	0	0	0	0	0	0	0	0	0	0	0	0	0	0	0	0	0	0	0	0	0	0	0	0	0	0	0	0	0	0	0	0	0	0
916604	0	0	0	0	0.0004	0	0	0	0	0	0	0	0	0	0	0	0	0	0	0	0	0	0	0	0	0	0	0	0	0	0	0	0	0	0	0	0	0	0	0	0	0	0	0	0	0	0	0	0
922584	0	0.0002	0	0	0	0	0	0	0	0	0	0	0	0	0	0	0	0	0	0	0	0	0	0	0	0	0	0	0	0	0	0	0	0	0	0	0	0	0	0	0	0	0	0	0	0	0	0	0
922808	0	0	0	0	0	0	0	0	0.0194	0	0	0	0	0	0	0	0	0	0	0	0	0	0	0	0	0	0	0	0	0	0	0	0	0	0	0	0	0	0	0	0	0	0	0	0	0	0	0	0
929836	0	0	0	0	0	0	0	0	0	0	0	0	0	0	0	0	0	0	0	0	0	0	0	0	0	0	0	0	0	0	0	0	0	0	0	0	0	0	0	0	0	0	0	0	0	0	0	0	0
930014	0	0	0	0	0	0	0	0	0	0	0	0	0	0	0	0	0	0	0	0	0	0	0	0	0	0	0	0	0	0	0	0.0006	0	0	0	0	0	0	0	0	0	0	0	0	0	0	0	0	0
944401	0	0	0.0018	0	0	0	0	0	0	0	0	0	0	0	0	0	0	0	0	0	0	0	0	0	0	0	0	0	0	0	0	0	0	0	0	0	0	0	0	0	0	0	0	0	0	0	0	0	0
945953	0	0	0	0	0	0	0	0	0	0	0	0	0	0	0	0	0	0	0	0	0	0	0	0	0	0	0	0	0	0	0	0	0	0	0	0	0	0	0	0	0	0	0	0	0	0	0	0	0
959295	0	0	0	0	0	0	0	0	0	0	0	0	0	0	0	0	0	0	0	0	0	0	0	0	0	0	0	0	0.0002	0	0	0	0	0	0	0	0	0	0	0	0	0	0	0	0	0	0	0	0
969203	0	0	0	0	0	0	0	0	0	0	0	0	0	0	0	0	0	0	0	0	0	0	0	0	0	0	0	0	0.0006	0	0	0	0	0	0	0	0	0	0	0	0	0	0	0	0	0	0	0	0
1002634	0.016	0	0.0066	0	0.0004	0	0.0002	0.0778	0.0072	0	0	0	0	0	0	0	0	0	0	0	0	0	0	0	0.0036	0	0	0	0	0	0.0002	0	0	0	0.0044	0.0044	0.0026	0	0.0002	0	0.014	0	0	0	0	0	0.0314	0.0176	0
1021172	0	0	0	0	0	0	0	0	0	0	0	0	0	0	0	0	0	0	0	0	0	0	0	0	0	0	0	0	0	0	0	0	0	0	0	0	0	0	0	0	0.0036	0	0	0	0	0	0	0	0
1022355	0	0	0	0	0	0	0	0	0	0	0	0	0	0	0	0	0	0	0	0	0	0	0	0	0	0	0	0	0	0	0	0	0	0	0	0	0	0	0	0	0	0	0	0	0	0	0	0	0
1028501	0	0.0178	0.0008	0	0	0	0	0	0.0046	0.004	0	0.0006	0	0.0074	0.0038	0.0024	0	0.0068	0.0038	0	0	0.0004	0	0.0012	0	0	0	0	0	0.0016	0	0	0	0	0	0.001	0	0	0.0014	0.0016	0.0076	0	0	0	0.0006	0	0	0	0
1031595	0	0	0	0	0.0008	0	0	0	0	0	0	0	0	0	0	0	0	0	0	0	0	0	0	0.0004	0.0006	0	0	0	0	0	0.0002	0.0002	0	0	0.0002	0.008	0	0	0	0	0	0	0	0	0.0002	0	0	0	0
1043890	0	0	0	0	0	0	0	0	0	0	0	0	0	0	0	0	0	0	0	0	0	0	0	0	0	0	0	0	0	0	0	0	0	0	0	0	0	0	0	0	0	0	0	0.0006	0	0	0	0	0
1048878	0	0	0	0	0	0	0	0	0	0	0	0	0	0	0	0.0002	0	0	0	0	0	0	0	0	0	0	0	0	0	0	0	0	0	0	0	0	0	0	0	0	0	0	0	0	0	0	0	0	0
1052181	0	0	0	0	0	0	0	0	0	0	0	0	0	0	0	0	0	0	0	0	0	0	0	0	0	0.0002	0	0	0	0	0	0	0	0	0	0	0	0	0	0	0	0	0	0	0	0	0	0	0
1056123	0	0	0	0	0.0012	0	0	0	0	0	0	0	0	0	0	0	0	0	0	0	0	0	0	0	0	0	0	0	0	0	0	0	0	0	0	0	0	0	0	0	0	0	0	0	0	0	0	0	0
1059977	0	0	0	0	0	0	0	0	0	0	0	0	0	0	0	0	0	0	0	0	0	0	0	0	0	0	0	0	0	0	0	0	0	0	0	0	0	0	0	0	0	0.005	0	0	0	0	0	0	0
1070027	0	0	0	0	0	0	0	0	0	0	0	0	0	0.0198	0	0	0	0	0	0	0	0	0	0	0	0	0	0	0	0	0	0	0	0	0	0	0	0	0	0	0	0	0	0	0	0	0	0	0
1078830	0	0	0	0	0	0	0	0	0	0	0	0	0	0	0	0	0	0	0	0	0	0	0	0	0	0.0002	0	0	0	0	0	0	0	0	0	0	0	0	0	0	0	0	0	0	0	0	0	0	0
1080448	0	0	0	0	0	0	0	0	0	0	0	0	0	0	0	0	0	0	0	0	0	0	0	0	0	0	0	0	0	0	0	0	0	0	0	0	0	0	0	0	0	0	0	0	0	0.001	0	0	0
1083016	0	0	0	0	0	0	0	0	0	0	0	0	0	0	0	0	0	0	0	0	0	0	0	0	0	0	0	0	0	0	0	0	0	0	0	0	0	0	0	0	0	0	0	0	0	0	0	0	0
1090029	0	0	0	0	0	0	0	0	0	0	0	0	0	0	0	0	0	0	0	0	0	0	0	0	0	0	0	0	0.0008	0	0	0	0	0	0.0004	0	0	0	0	0	0	0	0	0	0	0	0	0	0
1094594	0	0	0	0	0	0	0	0	0	0	0	0	0	0	0	0	0	0.0018	0	0	0	0	0	0	0	0	0	0	0	0	0	0	0	0	0	0	0	0	0	0	0	0	0	0	0	0	0	0	0
1094923	0	0	0	0	0	0	0	0	0	0	0	0	0	0	0	0	0	0	0	0.0004	0	0.0004	0	0	0.004	0.0004	0	0	0	0	0	0	0	0	0	0	0	0	0	0	0	0	0	0.0008	0.0004	0	0	0	0
1095960	0	0	0	0	0	0	0	0	0	0	0	0	0	0	0	0	0	0	0	0	0	0	0	0	0	0	0	0	0	0	0	0	0	0	0.0002	0.0004	0	0	0	0	0	0	0	0	0	0	0	0	0
1100968	0	0	0	0	0	0	0.0002	0	0	0	0	0	0	0	0	0	0	0	0	0	0	0.0006	0	0	0	0	0	0	0	0	0	0	0	0	0	0	0	0	0	0	0	0	0	0	0	0	0.0072	0	0
1104627	0	0	0	0	0	0	0	0	0	0	0	0	0	0	0	0	0	0	0	0.0002	0	0	0	0	0	0	0	0	0	0	0	0	0	0	0	0.0008	0	0	0	0	0	0	0	0	0	0	0	0	0
1105147	0	0	0	0	0	0	0	0	0	0	0	0	0	0	0	0	0	0	0	0	0	0	0	0	0	0	0	0	0	0	0	0.0002	0	0	0	0	0	0	0	0	0	0	0	0	0	0	0	0	0
1105862	0	0	0	0	0	0	0	0	0	0	0	0	0	0	0	0	0	0	0	0	0	0	0	0	0	0	0	0	0	0	0	0	0	0	0	0	0	0	0	0	0	0	0	0	0	0	0	0	0
1105883	0	0	0	0	0	0	0	0	0	0	0	0	0	0	0	0	0	0	0	0	0	0	0	0	0	0	0	0	0	0	0	0	0	0	0	0	0	0	0	0	0	0	0	0	0	0	0.0004	0	0
1106733	0	0	0	0	0	0	0	0	0	0	0	0	0	0	0.0012	0	0	0	0	0	0	0	0	0	0	0	0	0	0	0	0	0	0	0	0	0	0	0	0	0	0	0	0	0	0	0	0	0	0
1107052	0	0	0	0	0	0	0	0	0	0	0	0	0.0006	0	0	0	0	0	0	0	0	0	0	0	0	0	0	0	0	0	0	0.0002	0	0	0	0	0	0	0	0	0	0	0	0	0	0	0	0	0
1107609	0	0	0	0	0	0	0	0	0.0018	0	0	0	0	0	0	0	0	0	0	0	0	0	0	0	0	0	0	0	0	0	0	0	0	0	0	0	0	0	0	0	0	0	0	0	0	0	0	0	0
1108045	0	0	0	0	0	0	0	0	0	0	0	0	0	0	0	0	0	0	0	0	0	0	0.0006	0	0	0	0	0	0	0	0	0	0	0	0	0	0	0	0	0	0	0	0.0006	0.0012	0	0	0	0	0
1109370	0	0	0	0	0	0	0	0	0	0	0	0	0	0	0	0	0	0	0	0	0	0	0	0	0	0	0	0	0	0	0.0002	0	0	0	0	0	0	0	0	0	0	0	0	0	0	0	0.0052	0	0
1109402	0	0	0	0	0	0	0	0.0028	0	0	0	0	0	0	0	0	0	0	0	0	0	0	0	0	0	0	0	0	0	0	0	0	0	0	0	0	0	0	0.001	0	0	0	0	0	0	0	0	0	0
1109817	0	0	0	0	0	0	0	0	0	0	0	0	0	0	0	0	0	0	0	0	0	0	0	0	0	0	0	0	0	0	0	0	0	0	0	0	0	0	0	0	0	0	0	0	0	0	0	0	0
1110316	0	0.0004	0	0.0012	0.0012	0	0	0	0	0	0	0	0	0	0	0.0002	0	0	0	0	0	0	0	0	0.0002	0	0.0002	0	0	0	0	0	0	0	0	0	0	0	0	0	0	0	0	0	0	0	0	0.0002	0
1110592	0	0	0	0	0	0	0	0	0	0	0	0	0	0	0	0	0	0	0	0	0	0	0	0	0	0	0	0	0	0	0	0	0	0	0	0	0	0	0	0	0	0	0	0	0	0	0	0	0
1111339	0	0	0	0.0002	0	0	0	0	0	0	0	0.0002	0	0	0	0	0	0	0	0	0	0	0	0	0.0002	0	0	0	0	0	0	0	0	0	0	0	0	0	0	0	0	0	0	0	0	0	0	0	0
1112225	0	0	0	0	0.0148	0	0	0	0	0	0	0	0	0	0	0	0	0	0	0	0	0	0	0	0	0	0	0	0	0	0	0	0	0	0	0	0	0	0	0	0	0	0.0002	0	0	0	0	0	0
1113495	0	0	0	0	0	0	0	0	0	0	0	0	0	0	0	0	0	0	0	0	0	0.0002	0.0004	0	0	0	0	0	0	0	0.0002	0	0	0	0	0	0	0	0.0004	0	0.002	0	0	0	0	0	0	0	0
1113770	0	0	0	0	0	0	0	0	0	0	0	0	0	0	0	0	0	0	0	0	0	0	0	0	0	0	0	0	0	0	0	0	0	0	0	0	0	0	0.002	0	0	0	0	0	0.0002	0	0	0	0
1114337	0	0	0	0	0	0	0	0	0	0	0	0	0	0	0	0	0	0	0	0	0.0008	0	0	0	0	0.0002	0	0	0	0	0	0.054	0	0	0	0	0	0	0	0	0	0	0	0	0	0	0	0	0
1115991	0	0	0	0	0	0.0002	0	0	0	0	0	0	0	0	0	0	0	0	0	0	0.0002	0.0004	0	0	0	0	0	0	0	0	0	0	0	0	0	0	0	0	0	0	0	0	0	0	0	0	0	0	0
1117622	0	0	0	0	0	0	0	0	0	0	0	0	0	0	0	0	0	0	0	0	0	0	0	0	0	0	0	0	0	0	0	0	0	0	0	0	0	0	0	0	0	0	0	0	0.001	0	0	0	0
1118221	0	0	0	0	0	0	0	0	0	0	0	0	0	0	0	0	0	0	0	0	0	0	0	0	0	0	0	0	0	0	0	0	0	0	0	0	0	0	0	0	0	0	0	0	0	0	0	0	0
1119783	0	0	0	0	0	0	0	0	0	0	0	0	0	0	0	0	0	0	0	0	0	0	0	0	0	0	0	0	0	0	0	0	0	0	0	0	0	0	0	0	0	0	0	0	0	0	0	0	0
1119927	0	0	0	0	0	0	0	0	0	0	0	0	0	0	0	0	0	0	0	0	0	0	0	0	0	0	0	0	0	0	0	0	0	0	0	0	0	0	0	0	0	0	0	0	0	0	0	0	0
1120420	0	0	0	0	0	0	0	0	0	0	0	0	0	0	0	0	0	0	0	0	0	0	0	0	0	0	0	0	0	0	0	0	0	0	0	0	0	0	0	0	0	0	0	0	0	0	0	0	0
1120511	0	0	0	0	0	0	0	0	0	0	0	0	0	0	0	0	0	0	0	0	0	0	0	0	0	0	0.0012	0	0.0006	0	0	0	0	0	0	0	0	0	0	0	0	0	0	0	0	0	0	0	0
1121156	0	0	0	0	0	0	0	0	0	0	0	0	0	0	0	0	0	0	0	0	0	0	0	0	0	0	0	0	0	0	0	0	0	0.0008	0	0	0	0	0	0	0	0	0	0	0	0	0	0	0
1123197	0	0	0	0	0	0	0	0	0	0	0	0	0	0	0	0	0	0	0	0	0	0	0	0	0	0	0	0	0	0	0	0	0	0	0	0	0	0	0	0	0	0.0026	0	0	0	0	0	0	0
1123543	0	0	0	0	0	0	0	0	0	0	0	0	0	0	0	0	0	0	0	0	0	0	0	0	0	0	0	0	0	0	0	0	0	0	0	0	0	0	0	0	0	0	0	0	0	0	0	0	0
1124268	0.0012	0	0	0	0.0002	0	0	0	0.0008	0	0.0006	0.0014	0	0	0	0	0.008	0	0	0	0	0	0	0	0.0024	0	0	0	0.0004	0	0	0	0.0002	0.0022	0.0016	0	0.001	0.0002	0.0002	0.0006	0.0024	0	0	0	0.0002	0	0	0.0082	0.005
1124670	0.0002	0	0	0	0	0	0	0	0	0	0	0.0006	0	0	0	0	0	0	0	0	0	0	0	0	0.0082	0	0	0.0004	0	0	0	0.0002	0	0	0	0	0	0	0	0	0	0	0	0	0	0	0	0	0
1124748	0	0	0	0	0	0	0	0	0	0	0	0	0	0	0	0	0	0	0	0	0	0	0	0	0	0	0	0	0	0	0	0	0	0	0	0	0	0	0	0	0	0	0	0	0	0	0	0	0
1124879	0	0	0	0	0	0	0	0	0	0	0	0	0	0	0	0	0	0	0	0	0	0	0	0	0	0	0	0	0	0	0	0	0	0	0	0	0	0	0	0	0.0002	0	0	0	0	0	0	0	0
1125006	0	0	0	0	0	0	0	0	0	0	0	0	0	0	0	0	0	0	0	0	0	0	0	0	0	0	0	0	0	0	0	0	0	0	0	0	0	0	0	0	0	0	0	0	0	0	0	0	0
1125725	0	0	0	0	0	0	0	0	0	0	0	0	0	0	0	0	0	0	0	0	0	0	0	0	0	0	0	0	0.0008	0	0	0	0	0	0	0	0	0	0	0	0	0	0	0	0	0	0	0	0
1126435	0	0	0	0	0	0	0	0	0	0	0	0	0	0	0	0	0	0	0	0	0	0	0	0	0	0	0	0	0	0	0	0	0	0	0	0	0	0	0	0	0	0	0	0	0	0	0	0	0
1127256	0	0	0	0	0	0	0	0	0	0	0	0	0	0	0.0052	0	0	0	0	0	0	0	0	0	0	0	0	0	0	0	0	0	0	0	0	0	0	0	0	0	0	0	0	0	0	0	0	0	0
1127864	0	0	0	0	0	0	0.0002	0	0	0	0	0	0	0	0	0	0	0	0	0	0.0004	0	0	0	0.0002	0	0	0	0	0	0	0	0	0.0026	0	0	0	0	0	0	0	0	0	0	0	0	0	0	0
1128038	0	0	0	0	0	0	0	0	0	0	0	0	0	0	0	0	0	0	0.0002	0	0	0	0	0	0	0	0	0	0	0	0	0	0	0	0	0	0	0	0	0	0	0	0	0	0	0	0	0	0
1128359	0	0	0	0	0	0	0	0	0	0	0	0	0	0	0	0	0	0	0	0	0	0	0	0	0	0	0	0	0.002	0	0	0	0	0	0	0	0	0	0	0	0	0	0	0	0	0	0	0	0
1129461	0	0	0	0	0	0	0	0	0	0	0	0	0	0	0.003	0	0	0	0	0	0	0	0	0	0	0	0	0	0	0	0	0	0	0	0	0	0	0	0	0	0	0	0	0	0	0	0	0	0
1129620	0	0	0	0	0	0	0	0	0	0	0	0	0	0	0	0	0	0	0	0	0	0	0	0	0	0	0	0	0	0.0382	0	0	0	0	0	0	0	0	0	0	0	0	0	0	0	0	0	0	0
1129883	0.0002	0	0	0	0	0	0	0	0	0	0	0	0	0	0	0	0	0	0	0	0	0	0	0	0	0	0	0	0	0	0	0	0	0	0	0	0	0	0	0	0	0	0	0	0	0	0	0	0
1129906	0	0	0	0	0	0	0	0	0	0	0	0	0	0	0	0	0	0	0	0	0	0	0	0	0	0	0	0	0	0	0	0	0	0	0	0	0	0	0	0	0	0	0	0	0	0	0	0	0
1131131	0	0	0	0	0	0	0	0	0	0	0	0	0	0	0	0	0	0	0	0	0	0.0014	0	0	0	0	0	0	0	0	0	0	0	0	0	0	0	0	0	0	0	0	0	0	0	0	0	0	0
1131995	0	0	0	0	0	0	0	0	0	0	0	0	0	0	0	0	0	0	0	0	0	0	0	0	0	0	0	0	0	0	0	0	0	0	0	0	0	0	0	0	0	0	0	0	0	0	0	0	0
1132833	0	0	0	0	0	0	0	0	0	0	0	0	0	0	0.0006	0	0	0	0	0	0	0	0	0	0	0	0	0	0	0	0	0	0	0	0	0	0	0	0	0	0	0	0	0	0	0	0	0	0
1132880	0	0	0	0	0.0002	0	0	0	0	0	0	0	0	0	0	0	0	0	0	0	0	0	0	0	0	0	0	0	0	0	0	0	0	0	0	0	0	0	0	0	0	0	0	0	0	0	0	0	0
1134462	0	0	0	0	0	0	0	0	0	0	0	0	0	0	0	0	0	0	0	0	0	0	0	0	0	0	0	0	0	0	0	0	0	0	0	0	0	0.0002	0	0	0	0	0	0	0	0	0	0	0
1134617	0	0	0	0	0	0	0	0	0	0	0	0	0	0	0	0	0	0	0	0	0	0	0	0	0	0	0	0	0	0	0	0	0	0	0	0	0	0	0	0	0	0	0	0	0	0	0	0	0
1135830	0	0	0	0	0	0	0	0	0	0	0	0	0	0	0	0	0	0	0.0002	0	0	0	0	0	0	0	0	0	0	0	0	0	0	0	0	0	0	0	0	0	0	0	0	0	0	0	0	0	0
1136010	0	0	0	0	0	0	0	0	0	0	0	0	0	0	0	0	0	0	0	0	0	0	0	0	0	0	0	0	0	0	0	0	0	0	0	0	0	0	0	0	0	0	0	0	0	0	0	0	0
1137409	0	0	0	0	0	0	0	0	0	0	0.0002	0	0	0	0	0	0	0	0	0	0	0	0	0	0	0	0	0	0	0	0	0	0	0	0	0	0	0	0	0	0	0	0	0	0	0	0	0	0
1138012	0	0	0	0	0	0	0	0	0	0	0.0006	0	0	0	0	0	0	0	0	0	0	0	0	0	0	0	0	0	0	0	0	0	0	0	0	0.0038	0	0	0	0	0	0	0.0002	0	0	0	0	0	0
1138276	0	0	0	0	0	0	0	0	0	0	0	0	0	0	0	0	0	0	0	0	0	0	0	0	0	0	0	0	0	0	0	0	0	0	0	0	0	0	0	0.0002	0	0	0	0	0	0	0	0	0
1138763	0	0	0	0	0	0	0	0	0	0	0	0	0	0	0	0	0	0	0	0	0	0	0	0	0	0	0	0	0	0	0	0	0	0	0	0	0	0	0	0	0	0	0.0004	0	0	0	0	0	0
1139563	0	0	0	0	0	0	0	0	0	0	0	0	0	0	0	0	0	0	0	0	0	0	0	0	0	0	0.0002	0	0	0	0	0	0	0	0	0	0	0	0	0	0	0	0	0	0	0	0	0	0
1140434	0	0	0	0	0	0	0	0	0	0	0	0	0	0	0	0	0	0	0	0.0024	0	0	0	0	0	0	0	0	0	0	0	0	0	0	0	0	0	0	0	0	0.0002	0	0	0	0	0	0	0	0
1141541	0	0	0	0	0	0	0	0	0	0	0	0	0	0	0	0	0	0	0	0	0	0.0002	0	0	0	0	0	0	0	0	0	0	0	0	0	0	0	0	0	0	0	0	0	0	0	0	0	0	0
1141545	0	0	0	0	0	0	0	0	0	0	0	0	0	0	0	0	0	0	0	0	0	0	0.0002	0	0	0	0	0	0	0	0	0	0	0	0	0	0	0	0	0	0	0	0	0	0	0	0	0	0
1143280	0	0	0	0	0	0	0.0264	0	0	0	0	0	0	0	0	0	0	0	0	0	0	0	0	0	0	0	0	0	0	0	0	0	0	0	0	0	0	0	0	0	0	0	0	0	0	0	0	0	0
1143963	0	0	0	0	0	0	0	0	0	0	0	0.0004	0	0	0	0	0	0	0	0	0	0	0	0	0	0	0	0	0	0	0	0	0	0	0	0	0	0	0	0	0	0	0	0	0	0	0	0	0
1144347	0	0	0	0	0	0	0	0	0	0	0	0	0	0	0	0	0	0	0	0	0	0	0	0	0	0	0	0	0	0	0	0	0	0	0	0	0	0	0	0	0	0	0	0	0	0	0	0	0
1146771	0	0	0	0	0	0	0	0	0	0	0	0	0	0	0	0	0	0.0002	0	0	0	0	0	0	0	0	0	0	0	0	0	0	0	0	0	0	0	0	0	0	0	0	0	0	0	0	0	0	0
1148209	0	0	0	0	0	0	0.0002	0	0	0	0	0	0	0	0	0	0	0	0	0	0	0	0	0.0002	0	0	0	0	0	0	0	0	0	0	0	0	0	0	0	0	0	0	0	0	0	0	0	0	0
1503863	0	0	0	0	0	0	0	0	0	0	0	0	0	0	0	0	0	0	0	0	0	0	0	0	0	0	0	0	0	0	0	0	0	0	0	0	0	0	0	0	0	0	0.0004	0	0	0	0	0	0
1532107	0	0	0	0	0	0	0	0	0	0	0	0	0	0	0	0	0	0	0	0	0	0	0	0	0	0	0	0	0	0	0	0	0	0	0	0	0	0	0	0	0	0	0	0	0	0	0	0	0
1553204	0	0	0	0	0	0	0	0	0	0	0	0	0	0	0	0	0	0	0	0	0	0	0	0	0	0	0	0	0	0	0	0	0	0	0	0	0	0	0	0	0	0	0	0	0	0	0	0	0
1591289	0	0	0	0	0	0	0	0	0	0	0	0	0	0	0	0.0006	0.001	0	0	0	0	0	0	0	0	0	0	0	0	0	0	0	0	0.0042	0	0	0	0	0	0	0	0	0	0	0	0	0	0	0
1651257	0	0	0	0	0.0002	0	0	0	0	0	0	0	0	0	0	0	0	0	0	0	0	0	0	0	0	0	0	0	0	0	0	0	0	0	0	0	0	0	0	0	0	0	0	0	0	0	0	0	0
1689531	0	0	0	0	0	0	0	0	0	0	0	0	0	0	0	0	0	0	0	0	0	0	0	0	0	0	0.0004	0	0	0	0	0	0	0	0	0	0	0	0	0	0	0	0	0	0	0	0	0	0
1701846	0	0	0	0	0	0	0	0	0	0	0	0	0	0	0	0	0	0	0	0	0	0	0	0	0	0	0	0	0	0	0	0	0	0	0	0.0018	0	0	0	0	0	0	0	0	0	0	0	0	0
1730876	0	0	0	0	0	0	0	0	0	0	0	0.0002	0	0	0	0	0	0	0	0	0	0	0	0	0	0	0	0	0	0.0002	0	0	0	0	0	0	0	0	0	0	0	0	0	0	0	0	0	0	0
1793596	0	0	0	0	0	0	0	0	0	0	0	0	0	0	0	0	0	0	0	0.0012	0	0	0	0	0	0	0	0	0	0	0	0	0	0	0	0	0	0	0	0	0	0	0	0	0	0	0	0	0
1793774	0	0	0	0	0	0	0	0	0	0	0	0	0	0	0	0	0	0	0	0	0	0	0	0	0	0	0	0	0	0	0	0	0	0.0002	0	0	0	0	0	0	0	0	0	0	0	0	0	0	0
1844217	0	0	0	0	0	0	0	0	0	0	0	0	0	0	0	0	0	0	0	0	0	0	0	0	0.0008	0	0	0	0	0	0	0	0	0	0	0	0	0	0	0	0	0	0	0	0	0	0	0	0
1853139	0	0	0	0	0	0	0	0	0	0	0	0	0	0	0	0	0	0	0	0	0	0	0	0	0.0002	0	0	0	0	0	0	0	0	0	0	0	0	0	0	0	0	0	0	0	0	0	0	0	0
1887414	0	0	0	0	0	0	0	0	0	0	0	0	0	0	0	0	0	0	0	0	0	0	0	0	0.001	0	0	0	0	0	0	0.0012	0	0	0	0	0	0	0	0	0	0	0	0	0	0	0	0	0
1890229	0	0	0	0	0	0	0	0	0	0	0	0	0	0	0	0	0	0	0	0	0	0	0	0	0	0	0	0	0	0	0	0	0	0	0	0	0	0	0	0	0	0	0	0	0	0	0	0	0
1892252	0	0	0	0	0	0	0	0	0	0	0	0	0	0	0	0	0	0	0	0	0	0	0	0	0	0	0	0	0	0	0	0	0	0	0.0002	0	0	0	0	0	0	0	0	0	0	0	0	0	0
1894171	0	0	0	0	0	0	0	0	0	0	0	0	0	0	0	0	0	0	0	0	0	0	0	0	0	0	0	0	0	0	0	0	0	0	0	0	0	0	0	0.0016	0	0	0	0	0	0	0	0	0
1939008	0	0	0	0	0	0	0	0	0	0	0	0	0	0	0	0	0	0	0	0	0	0	0	0	0	0	0	0	0	0	0	0	0	0	0	0.0048	0	0	0	0	0	0	0	0	0	0	0	0	0
1960569	0	0	0	0	0	0	0	0	0	0	0	0	0	0	0	0	0	0	0	0	0	0	0	0	0	0	0	0	0	0	0	0	0	0	0	0	0	0	0	0	0	0	0	0	0	0	0	0	0
2101299	0	0	0	0	0	0	0	0	0.0002	0	0	0	0	0	0	0	0	0	0	0	0	0	0	0	0	0	0	0	0	0	0	0	0	0	0	0	0	0	0	0	0	0	0	0	0	0	0	0	0
2112470	0	0	0	0	0	0	0	0	0	0	0	0	0	0	0	0	0	0	0	0	0	0	0	0	0	0	0.0002	0	0	0	0	0	0	0	0	0	0	0	0	0	0	0.0002	0	0	0	0	0	0	0
2136916	0	0.0022	0	0	0	0	0	0	0	0	0	0	0	0	0	0	0	0	0	0	0	0	0	0	0	0	0	0	0	0	0	0	0	0	0	0	0	0	0	0	0	0	0	0	0	0	0	0	0
2150379	0	0	0	0	0	0	0	0	0	0	0	0	0	0	0	0	0	0	0	0	0	0	0	0	0	0	0	0	0	0	0	0	0	0	0	0	0	0	0	0	0	0	0	0.0024	0	0	0	0	0
2160270	0	0	0	0	0	0	0	0	0	0	0	0	0	0	0	0	0	0	0	0	0	0	0	0	0	0	0	0	0	0	0	0	0	0	0	0	0	0	0	0.0004	0	0	0	0	0	0	0	0	0
2199910	0	0	0	0	0	0	0	0	0	0	0	0	0	0	0	0	0	0	0	0	0	0	0	0	0	0	0	0	0	0	0	0	0	0	0	0	0	0	0	0	0	0	0	0	0	0	0	0	0
2220494	0	0.0006	0	0	0	0	0	0	0	0	0	0	0	0	0	0	0	0	0	0	0	0	0	0	0	0	0	0	0	0	0	0	0	0.0004	0	0	0.0002	0	0.0002	0	0	0	0	0	0.0002	0.0008	0	0	0
2236198	0	0	0	0	0	0	0	0	0	0	0	0	0	0	0	0	0	0	0	0	0	0	0	0	0.0004	0	0	0	0	0	0.0002	0	0	0	0	0	0	0	0	0	0	0	0	0	0	0	0	0	0
2352826	0	0	0	0	0	0	0	0	0	0	0	0	0	0	0	0	0	0	0	0	0	0	0	0	0	0	0	0	0	0	0	0	0	0	0	0.0028	0	0	0	0	0	0	0	0	0	0	0	0	0
2383902	0	0	0.0002	0	0	0	0.0014	0	0	0	0.0002	0.0012	0	0.0002	0	0.0002	0	0	0	0	0.0006	0.0004	0.0002	0	0	0	0.0002	0	0	0.0008	0.0002	0.0006	0	0	0.0006	0	0.0008	0.0002	0.0016	0.0012	0.0008	0.0006	0	0	0.0004	0	0	0	0
2397581	0	0	0	0	0	0	0	0	0	0	0	0	0	0	0	0	0	0	0	0	0	0	0	0	0	0	0	0	0	0	0	0	0	0	0	0	0	0	0.0008	0	0	0	0	0	0	0	0	0	0
2441002	0	0	0	0	0	0	0	0	0	0	0	0	0	0	0	0	0	0	0	0	0	0	0	0	0	0.0002	0	0	0	0	0	0	0	0	0	0	0.001	0	0	0	0	0	0	0	0	0	0	0	0
2485755	0	0	0	0	0	0	0	0	0	0	0	0	0	0	0	0.0004	0	0	0	0	0	0	0.0004	0.0002	0.0044	0	0	0	0	0	0	0	0.0004	0	0	0	0.0004	0	0	0	0.0192	0	0.0004	0	0.0008	0	0.01	0	0
2510538	0	0	0	0	0	0	0	0	0	0	0	0	0	0	0	0	0	0	0	0	0	0	0	0	0	0	0	0	0	0.0194	0	0	0	0	0	0	0	0	0	0	0	0	0	0	0	0	0	0	0
2514057	0	0	0	0	0	0	0	0	0	0	0	0	0	0	0	0	0	0	0	0	0	0	0	0	0	0	0	0	0	0	0	0	0	0	0	0	0	0	0	0	0	0	0	0	0	0	0	0	0
2518948	0	0	0	0	0	0	0	0	0	0	0	0	0	0	0	0	0	0	0	0	0	0.001	0	0	0.0014	0	0	0	0	0	0	0	0	0	0	0	0.0114	0	0	0	0	0	0	0	0	0	0	0	0
2526440	0	0	0	0	0	0	0	0	0	0	0	0	0	0	0	0	0	0	0	0	0	0.0002	0	0	0	0	0	0	0	0	0	0	0	0	0	0	0	0	0	0	0	0	0	0	0	0.0004	0	0	0
2532173	0	0.0002	0.0002	0	0	0	0	0	0.0004	0	0	0	0	0	0	0	0	0	0	0	0	0	0	0	0	0	0	0.0056	0	0	0	0	0.0026	0	0	0	0	0	0	0	0	0	0	0	0	0	0	0	0
2536925	0	0	0	0	0	0	0	0	0	0	0	0	0	0	0	0	0	0	0	0	0	0	0	0	0	0	0	0	0	0	0	0	0	0	0	0	0	0	0	0	0	0.0002	0	0	0	0	0	0	0
2595307	0	0	0	0	0.0004	0	0	0	0	0	0	0	0	0	0	0	0	0	0	0	0	0	0	0	0	0	0	0	0	0	0	0	0	0	0	0	0	0	0	0	0	0	0	0	0	0	0	0	0
2605222	0	0	0	0	0	0	0	0	0	0	0	0	0	0	0	0	0	0	0	0	0	0	0	0	0	0	0	0	0	0	0	0	0	0	0	0	0	0	0.0024	0	0	0	0	0	0	0	0	0	0
2660423	0	0	0	0	0	0	0	0	0	0	0	0.0016	0	0	0	0	0	0	0	0	0	0	0	0	0.0002	0	0.0008	0	0	0	0	0.0006	0	0	0.0002	0	0	0.001	0	0	0	0	0	0	0	0	0	0	0
2682867	0	0	0	0	0	0.0004	0	0	0	0	0	0	0	0	0	0	0	0	0	0	0	0	0	0	0	0	0	0	0	0	0	0	0	0	0.0052	0	0	0	0	0	0	0	0	0	0	0	0	0	0
2752477	0	0	0	0	0	0	0	0	0	0	0	0	0	0	0.0002	0	0	0	0	0	0	0	0	0	0	0	0	0	0	0	0	0	0	0	0	0	0	0	0	0	0	0	0	0	0	0	0	0	0
2807807	0	0	0	0	0	0	0	0	0	0	0	0	0	0	0	0	0	0	0	0	0	0.0006	0	0	0	0	0	0	0	0	0	0	0	0	0	0	0	0	0	0	0	0	0	0	0	0	0	0	0
2843088	0	0	0	0	0	0	0	0	0	0	0	0	0	0	0	0	0.0006	0	0	0	0	0	0	0	0	0	0	0	0	0	0	0	0	0	0	0	0	0	0	0	0	0	0	0	0	0	0	0	0
2902522	0	0	0	0	0	0	0	0	0	0	0	0	0	0	0	0	0	0	0	0	0	0	0	0	0	0	0	0	0	0	0	0	0	0	0	0	0	0	0	0	0	0	0	0	0	0	0	0	0
2938351	0	0	0	0	0	0	0	0	0	0	0	0	0	0	0	0	0	0	0	0	0	0.0006	0	0	0	0	0	0	0	0	0	0	0	0	0	0	0	0	0.0008	0	0	0	0	0	0.0002	0	0	0	0
2938850	0	0	0	0	0	0	0	0	0	0	0	0	0	0	0	0	0	0	0	0	0	0	0	0	0	0	0.0002	0	0	0.0002	0	0	0	0	0	0	0	0	0	0	0	0	0	0	0	0	0	0	0
2966692	0	0	0	0	0	0	0	0	0	0	0	0	0	0	0	0	0	0	0	0	0	0	0	0	0	0	0	0	0	0	0	0	0	0	0	0	0	0	0	0	0	0	0	0	0	0	0	0	0
3015662	0	0	0	0	0	0	0	0	0	0	0	0	0	0	0	0	0	0	0	0	0	0	0	0	0	0	0	0	0	0	0	0	0	0	0	0	0	0	0	0	0	0	0	0	0	0	0	0	0
3032113	0	0	0	0	0	0	0	0	0	0	0	0	0	0	0	0	0	0	0	0	0.0012	0	0	0	0	0	0	0	0	0	0	0	0	0	0	0	0	0	0	0	0	0	0	0	0	0	0	0	0
3058999	0	0	0	0	0	0	0	0	0	0	0	0	0	0	0	0	0	0	0	0	0	0	0	0	0	0	0	0	0	0	0	0	0	0	0	0	0	0	0	0	0	0	0	0	0	0	0	0	0
3122805	0	0	0	0	0.001	0	0	0	0	0	0	0	0	0	0	0	0	0	0	0	0	0	0	0	0	0	0	0	0	0	0	0	0	0	0	0	0	0	0	0	0	0	0	0	0	0	0	0	0
3223797	0	0	0	0	0	0	0	0	0	0	0	0	0	0	0	0	0	0	0	0	0	0	0	0	0	0	0	0	0	0	0	0	0	0	0	0	0	0	0	0	0.001	0	0	0	0	0	0	0	0
3225199	0	0	0	0	0	0	0	0	0	0	0	0	0	0	0.0002	0	0	0	0	0	0	0.0002	0	0	0	0	0	0	0	0	0	0	0	0	0	0	0	0	0	0	0	0	0	0	0	0	0	0	0
3254563	0	0	0	0	0	0	0	0	0	0	0	0	0	0	0	0	0	0	0	0	0.0002	0	0	0	0	0	0	0	0	0	0	0	0	0	0	0	0	0	0	0	0	0	0	0	0	0	0	0	0
3307468	0	0	0	0	0	0	0	0	0	0	0	0	0	0	0	0	0	0	0	0	0	0	0	0	0	0	0	0	0.0004	0	0	0	0	0	0	0	0	0	0	0	0	0	0	0	0	0	0	0	0
3410492	0	0	0	0	0	0	0	0	0	0	0	0	0	0	0	0	0	0	0	0	0	0	0	0	0	0	0	0	0	0	0	0	0	0	0	0	0	0	0	0	0	0	0	0.0004	0	0	0	0	0
3468273	0	0	0	0	0	0	0	0	0	0	0	0	0	0	0	0	0	0	0	0	0	0	0	0	0	0	0	0	0	0	0	0	0	0	0	0	0	0	0	0	0	0	0	0	0	0	0	0	0
3478144	0	0	0	0	0	0	0	0	0	0	0	0	0	0	0	0	0	0	0	0	0	0	0	0	0	0	0	0	0.0004	0	0	0	0	0	0	0	0	0	0	0	0	0	0	0	0	0	0	0	0
3480258	0	0	0	0	0	0	0	0	0	0	0	0	0	0	0	0	0	0	0	0	0	0	0	0	0	0	0	0	0	0	0	0	0	0	0	0	0	0	0	0	0	0	0.0002	0	0	0	0	0	0
3509162	0	0	0	0	0	0	0	0	0	0	0	0	0	0	0	0	0	0	0	0	0	0	0	0	0	0	0	0	0	0	0	0	0	0	0	0	0.0002	0	0	0	0	0	0	0	0	0	0	0	0
3517721	0	0	0	0	0	0	0	0	0	0	0	0	0	0	0	0	0	0	0	0	0	0	0	0	0	0	0	0	0	0	0	0	0	0	0	0	0	0	0	0	0	0	0	0	0.0028	0	0	0	0
3589625	0	0	0	0	0	0	0	0	0	0	0	0	0	0	0	0	0	0	0	0	0	0.0016	0	0	0.0006	0	0	0	0	0	0	0	0	0	0	0	0.0022	0	0	0	0	0	0	0	0	0	0	0	0
3606810	0	0	0	0	0	0	0	0	0	0	0	0	0	0	0	0	0	0	0	0	0	0	0	0	0	0	0	0	0	0	0	0	0	0	0	0	0	0	0	0	0	0	0	0	0	0	0	0	0
3618039	0	0	0	0	0	0	0	0	0	0	0	0	0	0	0	0	0	0	0	0	0	0	0	0	0	0	0	0	0	0	0	0	0	0	0	0	0	0	0	0	0	0	0	0	0	0	0	0	0
3650965	0	0	0	0	0	0	0	0	0	0	0	0	0	0.0002	0	0	0	0	0	0	0	0	0	0	0	0	0	0	0	0	0	0	0	0	0	0	0.0004	0	0	0	0	0	0	0	0	0	0	0	0
3684826	0	0	0	0	0	0	0	0	0	0	0	0	0	0	0	0	0	0	0	0	0	0	0	0	0	0	0	0	0	0	0	0	0	0	0	0	0	0	0	0	0	0	0	0	0	0	0	0	0
3685331	0	0	0	0	0	0	0	0	0	0	0	0	0	0	0	0	0	0	0	0	0	0	0	0	0.0002	0	0	0	0	0	0	0	0	0	0	0	0	0	0	0	0	0	0	0.0004	0	0	0	0	0
3692061	0	0	0	0	0	0	0	0	0	0	0	0	0	0	0	0	0	0	0	0	0	0	0	0	0	0	0	0	0	0	0	0	0	0.0002	0	0	0	0	0	0	0	0	0	0	0	0	0	0	0
3746871	0	0	0	0	0	0	0	0	0	0	0	0	0	0	0	0	0	0	0	0	0	0	0	0	0	0	0	0	0	0	0	0	0	0	0	0	0	0	0	0	0	0	0.0002	0	0	0	0	0	0
3755054	0	0	0	0	0	0	0	0	0	0	0	0	0	0	0	0	0	0	0	0	0	0	0	0	0.0004	0	0	0	0	0	0	0	0	0	0	0	0	0	0	0	0	0	0	0	0	0	0	0	0
3780125	0	0	0	0	0	0	0	0	0	0	0	0	0	0	0	0	0	0	0	0	0	0	0	0	0	0.0004	0	0	0	0	0	0	0	0	0	0	0	0	0	0	0	0	0	0	0	0	0	0	0
3781846	0	0	0	0	0	0	0	0	0	0	0	0	0	0	0	0	0	0	0	0	0	0.0024	0	0	0	0	0	0	0	0	0	0	0	0	0	0	0	0	0	0	0	0	0	0	0	0	0	0	0
3804103	0	0	0	0	0	0	0	0	0	0	0	0	0	0	0	0	0	0	0	0	0.0002	0	0	0	0	0	0	0	0	0	0	0	0	0	0	0	0	0	0	0	0	0	0	0	0	0	0	0	0
3807364	0	0	0	0	0	0	0	0	0	0	0	0	0	0	0	0	0	0	0	0	0.0002	0	0	0	0	0	0	0	0	0	0	0	0	0	0	0	0	0	0	0	0	0	0	0	0	0	0	0	0
3892660	0	0	0	0	0	0	0	0	0	0	0	0	0	0	0	0	0	0	0	0	0	0	0	0.0004	0	0	0	0	0	0	0	0	0	0	0	0	0	0	0	0	0	0	0	0	0	0	0	0	0
3892705	0	0	0	0	0	0	0	0	0	0	0	0	0	0	0	0	0	0	0	0	0	0	0	0	0	0	0	0	0	0	0	0	0	0	0	0	0	0	0	0	0.0002	0	0	0	0	0	0	0	0
3908648	0	0	0	0	0	0.0006	0	0	0	0	0	0	0	0	0	0	0	0	0	0	0	0	0	0	0	0	0	0	0	0	0	0	0	0	0	0	0	0	0	0	0	0	0	0	0	0	0	0	0
3936762	0	0	0	0	0	0	0	0.0002	0	0	0.0004	0	0	0	0	0	0	0	0	0	0	0	0	0	0	0	0	0	0	0	0	0	0	0	0	0.0062	0	0	0.0002	0	0	0	0	0	0	0	0	0	0
3956093	0	0	0	0	0	0	0	0	0	0	0	0	0	0	0	0	0	0	0	0	0	0	0	0	0.0006	0	0	0	0	0	0	0	0	0	0	0	0	0	0	0	0	0	0	0	0	0	0	0	0
3990817	0	0	0	0	0	0	0	0	0	0	0	0	0	0	0	0	0	0	0	0	0	0	0	0	0	0	0	0	0	0	0	0	0	0	0	0	0	0	0	0	0	0	0	0.0004	0	0	0	0	0
4021998	0	0	0	0	0	0	0	0	0.0002	0	0	0	0	0	0	0	0	0	0	0	0	0	0	0	0	0	0	0	0	0	0	0	0	0	0	0	0	0	0	0	0	0	0	0	0	0	0	0	0
4064689	0	0	0	0	0	0	0	0	0	0	0	0	0	0	0	0	0	0	0	0	0	0.0002	0	0	0	0	0	0	0	0	0	0	0	0	0	0	0	0	0	0	0	0	0	0	0	0	0	0	0
4156151	0	0	0	0	0	0	0	0	0	0	0	0	0	0	0	0	0	0	0	0	0	0	0	0	0	0	0	0	0	0	0	0	0	0	0	0	0	0	0	0	0	0	0	0	0	0.0028	0	0	0
4193312	0.0086	0	0	0	0	0	0	0	0.0006	0	0	0	0	0	0	0	0	0	0	0	0	0	0	0	0	0	0	0	0	0	0	0	0	0	0	0	0	0	0	0	0	0	0	0	0	0	0	0	0
4238525	0	0	0	0	0	0	0	0	0	0	0	0	0	0	0	0	0	0	0	0	0	0	0	0	0	0	0	0	0	0	0	0	0	0	0	0	0	0	0	0	0	0	0	0	0	0	0	0	0
4282479	0	0	0	0	0	0	0	0	0	0	0	0	0	0	0	0	0	0	0	0	0	0	0	0	0	0	0	0	0	0	0	0	0	0	0	0	0	0	0	0	0	0	0	0	0	0	0	0	0
4295230	0	0	0	0	0	0	0	0	0.0002	0	0	0	0	0	0	0	0	0	0	0	0	0	0	0	0	0	0	0	0	0	0	0	0	0	0	0	0	0	0	0	0	0	0	0	0	0	0	0	0
4298181	0	0	0	0	0	0	0	0	0	0	0	0	0	0	0	0	0	0	0	0	0	0	0	0	0	0	0	0	0	0	0	0	0	0	0	0	0	0	0.0002	0	0	0	0	0	0	0	0	0	0
4299696	0	0	0	0	0	0	0	0	0	0	0	0	0	0	0	0	0	0	0	0	0	0	0	0	0	0	0	0	0	0	0	0	0	0	0	0	0	0	0	0	0	0	0	0	0	0	0	0	0
4300918	0	0	0	0	0	0	0	0	0	0	0	0	0	0	0	0	0	0	0	0	0	0	0	0	0	0	0	0	0	0	0	0	0	0	0	0	0	0.0002	0	0	0	0	0	0	0.0002	0	0	0	0
4300980	0	0	0	0	0	0.0028	0	0	0	0	0	0	0	0	0	0	0	0	0	0	0	0	0	0	0	0	0	0	0	0	0	0	0	0	0	0	0	0	0	0	0	0	0	0	0	0	0	0	0
4302443	0	0	0	0	0	0	0	0	0	0	0	0	0	0	0	0	0	0	0	0	0	0	0	0	0.0022	0	0	0	0	0	0	0	0	0	0	0	0	0	0	0	0	0	0	0	0	0	0	0	0
4303992	0	0	0	0	0	0	0	0.0002	0	0	0	0	0	0	0	0	0	0	0	0	0	0	0	0	0	0	0	0	0	0	0	0	0	0	0	0	0	0	0	0	0	0	0	0	0	0	0	0	0
4304029	0	0	0	0	0	0	0	0	0	0	0	0	0	0	0	0	0	0	0	0	0	0	0	0	0	0	0	0	0	0	0	0	0	0	0	0	0	0	0	0	0	0	0	0	0	0	0	0	0
4304110	0	0	0	0	0	0	0	0	0	0	0	0	0	0	0	0	0	0	0	0	0.0002	0	0	0	0	0	0	0	0	0	0	0	0	0	0	0	0	0	0	0	0	0	0	0	0	0	0	0	0
4308660	0	0	0	0	0	0	0	0	0	0	0	0	0	0	0	0	0	0	0	0	0	0	0	0	0	0	0	0	0	0	0	0	0	0	0	0	0.0002	0	0	0	0	0	0.0014	0	0	0	0	0	0
4310880	0	0	0	0	0	0	0	0	0	0	0	0	0	0	0	0	0	0	0	0	0	0	0	0	0	0	0	0	0.0002	0	0	0	0	0	0	0	0	0	0	0	0	0	0	0	0	0	0	0	0
4311517	0	0	0	0	0	0	0	0	0	0	0	0	0	0	0	0	0	0	0	0	0	0	0	0	0	0	0	0	0	0	0	0	0	0	0	0.0006	0	0	0	0	0	0	0	0	0	0	0	0	0
4312342	0	0	0	0	0	0	0	0	0	0	0	0	0	0	0	0	0	0	0	0	0.0064	0	0	0	0	0	0	0	0	0	0	0	0	0	0	0	0	0	0	0	0	0	0	0	0	0	0	0	0
4314047	0	0	0	0	0	0	0	0	0	0	0	0	0	0	0	0	0	0	0	0	0	0	0	0	0	0	0	0	0	0	0	0	0	0	0	0	0	0	0	0	0	0	0	0	0	0	0	0	0
4314722	0	0	0	0	0	0	0	0	0	0	0	0	0	0	0	0	0	0	0	0	0	0	0	0	0.0002	0	0	0	0	0	0	0	0	0	0	0	0	0.0002	0	0	0	0	0.002	0	0	0	0	0	0
4316205	0	0	0	0	0	0	0	0	0	0	0	0	0	0	0	0	0	0	0	0	0	0	0	0	0	0	0	0	0.0002	0	0	0	0	0	0	0	0	0	0	0	0	0	0	0	0	0	0	0	0
4318406	0	0	0	0	0	0	0	0.0006	0	0	0	0	0	0	0	0	0	0	0	0	0	0	0	0	0	0	0	0	0	0	0	0	0	0	0	0	0	0	0	0	0	0	0	0	0	0	0	0	0
4325509	0	0	0	0	0	0	0	0	0	0	0	0	0	0	0.0002	0	0	0	0	0	0	0	0	0	0	0	0	0	0	0	0	0	0	0	0	0	0	0	0	0	0	0	0	0	0	0	0	0	0
4331214	0	0	0	0	0	0	0	0	0	0	0	0	0	0	0	0	0	0	0	0	0	0	0	0	0	0.0006	0	0	0	0	0	0	0	0	0	0	0	0	0	0	0	0	0	0	0	0	0	0	0
4333173	0	0	0	0	0	0	0	0	0	0	0	0	0	0	0	0	0	0	0	0	0	0	0	0	0	0	0	0	0	0	0	0	0	0	0	0	0	0	0	0	0.0004	0	0	0	0	0	0	0	0
4334636	0	0	0	0	0	0	0	0	0	0	0	0	0	0	0	0	0	0	0	0	0	0	0	0	0.0002	0	0.0012	0	0	0	0	0	0	0	0	0	0	0	0	0	0	0	0	0	0.0002	0	0	0	0
4335851	0	0	0	0	0	0	0	0	0	0	0	0	0	0	0	0	0	0	0	0	0	0	0	0	0	0	0.0024	0	0	0	0	0	0	0	0	0	0	0	0	0	0	0	0	0	0	0	0	0	0
4336101	0	0	0	0	0	0	0	0	0	0	0	0	0	0	0	0	0	0	0	0	0	0	0	0	0	0	0	0	0	0	0	0	0	0	0	0	0	0	0	0	0	0	0	0	0	0	0	0	0
4339160	0	0	0	0	0	0	0	0	0	0	0	0	0	0	0.0006	0	0	0	0	0	0	0	0	0	0	0	0.0004	0	0	0	0	0	0	0	0	0	0	0	0	0	0	0	0	0	0	0	0	0	0
4340428	0	0	0	0	0	0	0	0	0	0	0	0	0	0	0	0	0	0	0	0	0	0	0	0	0	0	0	0	0	0	0	0	0	0	0	0	0	0	0	0	0	0	0.0002	0	0	0	0	0	0
4343906	0	0	0	0	0	0	0	0	0	0	0	0	0	0	0	0	0	0	0	0	0	0	0	0	0	0	0	0	0	0	0	0	0	0	0	0	0	0	0	0	0	0	0	0	0	0	0	0	0
4343932	0	0	0	0	0	0	0	0	0	0	0	0	0	0	0	0	0	0	0	0	0	0	0	0	0	0	0	0	0	0	0	0	0	0	0	0	0	0	0	0	0	0	0	0	0	0	0	0	0
4344241	0	0	0	0	0	0	0.0022	0	0	0	0	0	0	0	0	0	0	0	0	0	0	0	0	0	0	0	0	0	0	0	0	0	0	0	0	0	0	0	0	0	0	0	0	0	0	0	0	0	0
4344355	0	0	0	0	0	0	0	0	0	0	0	0	0	0	0	0	0	0	0	0	0	0	0	0	0	0	0	0	0	0	0	0	0	0	0	0	0	0	0	0	0	0	0	0	0.0002	0	0	0	0
4346399	0	0	0	0	0	0	0	0	0	0	0	0.0004	0	0	0	0	0	0	0	0	0	0	0	0	0	0	0	0	0	0	0	0	0	0	0	0	0	0	0	0	0	0	0	0	0	0	0	0	0
4347592	0	0	0	0	0	0	0	0	0	0	0	0	0	0	0	0	0	0	0	0	0	0	0	0	0	0	0	0	0	0	0	0	0	0.0002	0	0	0	0	0	0	0	0	0	0	0	0	0	0	0
4351087	0	0	0	0	0	0	0	0	0	0	0	0	0	0	0	0	0	0	0	0	0	0	0	0	0	0	0	0	0	0	0	0	0	0	0	0	0	0	0	0	0	0	0	0	0	0	0	0	0
4351472	0	0	0	0	0	0	0	0	0	0	0	0	0	0	0	0	0	0	0	0	0	0	0	0	0	0	0	0	0	0.0004	0	0	0	0	0	0	0	0	0	0	0	0	0	0	0	0	0	0	0
4353074	0	0	0	0	0	0	0	0	0	0	0	0	0	0	0	0	0	0	0	0	0	0	0	0	0	0	0	0	0	0	0	0	0	0	0	0	0	0	0	0	0	0	0	0	0	0	0.0022	0	0
4353487	0	0	0	0	0	0	0	0	0	0	0	0	0	0	0	0	0	0	0	0	0.0002	0	0	0	0	0	0	0	0	0.0004	0	0	0	0	0	0	0	0	0	0	0	0	0	0	0	0	0	0	0
4354311	0	0	0	0	0	0	0	0	0	0	0	0	0	0	0	0	0	0	0	0	0	0	0	0	0	0	0	0	0	0	0	0	0	0	0	0	0	0	0.0024	0	0	0	0	0	0	0	0	0	0
4357290	0	0	0	0	0	0	0	0	0	0	0	0	0	0	0	0	0	0	0	0	0	0	0	0	0	0	0	0	0	0	0	0	0	0	0	0	0	0	0	0	0	0	0	0	0	0	0	0	0
4358096	0	0	0	0.0022	0	0	0	0	0	0	0	0	0	0	0	0	0	0	0	0	0	0	0	0	0	0	0	0	0	0	0	0	0	0	0	0	0	0	0	0	0	0	0	0	0	0	0	0	0
4358870	0	0	0	0	0	0	0	0	0	0	0	0	0	0	0	0	0	0	0	0	0	0	0	0	0	0	0	0	0	0	0	0	0	0	0.01	0	0	0	0	0	0	0	0	0	0	0	0	0	0
4359936	0	0	0	0	0	0	0	0	0	0	0	0	0	0	0	0	0	0	0	0	0	0	0	0	0	0	0.0004	0	0	0	0	0	0	0	0	0	0	0	0	0	0	0	0	0	0	0	0	0	0
4360679	0	0	0	0	0	0	0	0	0	0	0	0	0	0	0	0	0	0	0	0	0	0	0	0	0	0	0	0	0	0	0	0	0	0.0002	0	0	0	0	0	0	0	0	0	0	0	0	0	0	0
4362468	0	0	0	0	0	0	0	0	0	0	0	0	0	0	0	0	0	0	0	0	0	0	0	0	0	0	0	0	0	0	0	0	0	0	0	0	0	0	0	0	0	0	0	0	0	0	0	0	0
4362614	0	0	0	0	0	0	0	0	0	0	0	0	0	0	0	0	0	0	0	0	0	0	0	0	0	0	0	0	0	0	0.0002	0	0	0	0	0	0	0	0	0	0	0	0	0	0	0	0	0	0
4362733	0	0	0	0	0	0	0	0	0	0	0	0	0	0	0	0	0	0	0	0	0.0002	0	0	0	0	0	0	0	0	0	0	0	0	0	0	0	0	0	0	0	0	0	0	0	0	0	0	0	0
4363328	0	0	0	0	0	0	0	0	0	0	0	0	0	0	0	0	0	0	0	0	0	0	0	0	0	0	0	0	0.0002	0	0	0	0	0	0	0	0	0	0	0	0	0	0	0	0	0	0	0	0
4364469	0.0042	0	0	0	0	0	0	0	0	0	0	0	0	0	0	0	0	0	0	0	0	0	0	0	0	0	0	0	0	0	0	0	0	0	0	0	0	0	0	0	0	0	0	0	0	0	0	0	0
4365877	0	0	0	0	0	0	0	0	0	0.0002	0	0	0	0	0	0	0	0	0	0	0	0	0	0	0	0	0	0	0	0	0	0	0	0	0	0	0	0	0	0	0	0	0	0	0	0	0	0	0
4367098	0	0	0	0	0	0	0	0	0	0	0	0	0	0	0	0	0	0	0	0	0	0	0	0	0	0	0	0	0	0	0	0	0	0	0	0	0	0	0	0	0	0	0	0	0	0	0	0	0
4367378	0	0	0	0	0	0	0	0	0	0	0	0	0	0	0	0	0	0	0	0	0	0	0	0	0	0	0	0	0	0	0	0	0	0.0008	0	0	0	0	0	0	0	0	0	0	0	0	0	0	0
4368524	0	0	0	0	0	0	0	0	0	0	0	0	0	0	0	0	0	0	0	0	0	0	0	0	0	0	0	0	0	0	0	0	0	0	0	0	0	0	0	0	0	0	0	0	0	0	0	0	0
4368776	0	0	0	0	0	0	0	0	0	0	0	0	0	0	0	0	0	0	0	0	0	0	0	0	0	0.0004	0	0	0	0	0	0	0	0	0	0	0	0	0	0	0	0	0	0	0	0	0	0	0
4372396	0	0	0	0	0	0	0	0	0	0	0	0	0	0	0	0	0	0	0	0	0	0	0	0	0	0	0	0	0	0	0	0	0	0	0	0	0.0002	0	0	0	0	0	0	0	0	0	0	0	0
4373641	0	0	0	0	0	0	0	0	0	0	0	0	0	0	0	0	0	0	0	0	0	0	0	0	0	0	0	0	0	0	0	0	0	0	0	0	0	0	0	0	0	0	0	0	0	0	0	0	0.0084
4373910	0	0	0	0	0	0	0	0	0	0	0.0022	0	0	0	0	0	0	0	0	0	0	0	0	0	0	0	0	0	0	0	0	0	0	0	0	0	0	0	0	0	0	0	0	0	0	0	0	0	0
4375032	0	0	0	0	0	0	0	0	0	0	0	0	0	0	0	0	0	0	0	0	0	0	0	0	0	0	0	0	0	0	0	0	0	0.0012	0	0	0	0	0	0	0	0	0	0	0	0	0	0	0
4378027	0	0	0	0	0	0	0	0	0	0	0	0	0	0	0	0	0	0	0	0	0	0	0	0	0	0	0	0	0	0	0	0	0	0	0	0	0	0	0	0	0	0	0	0	0	0	0	0	0
4378625	0	0	0	0	0	0	0	0	0	0	0	0	0	0	0	0	0	0	0	0	0	0.0006	0	0	0	0	0	0	0	0	0	0	0	0	0	0	0	0	0	0	0	0	0	0	0	0	0	0	0
4379972	0	0	0	0	0	0	0	0	0	0	0	0	0	0	0	0	0	0	0	0	0	0	0	0	0	0	0	0	0.0026	0	0	0	0	0	0	0	0	0	0	0	0	0	0	0	0	0	0	0	0
4381530	0	0	0	0	0	0	0	0	0	0	0	0	0	0	0	0	0	0	0	0	0	0	0	0	0	0	0	0	0	0	0	0	0	0	0	0	0	0	0	0	0	0	0	0	0	0	0	0	0
4381840	0	0	0	0	0	0	0	0	0.0012	0	0	0	0	0	0	0	0.0008	0	0	0.0008	0	0	0	0	0	0	0	0	0	0	0	0	0	0	0	0	0	0.0008	0	0.0002	0	0	0	0	0	0	0	0	0
4383386	0	0	0	0	0	0	0	0	0	0	0	0	0	0	0	0	0	0	0	0	0	0	0	0	0	0	0	0	0	0	0	0	0	0	0	0	0	0	0	0	0	0	0	0	0	0	0	0	0
4384228	0.0002	0	0	0	0	0	0	0	0	0	0	0	0	0	0	0	0	0	0	0	0	0	0	0	0	0	0	0	0	0	0	0	0	0	0	0	0	0	0	0	0	0	0	0	0	0	0	0	0
4384536	0	0	0	0	0	0	0	0	0	0	0	0	0	0	0	0	0	0	0	0	0	0	0	0	0	0	0	0	0	0	0	0	0	0	0	0	0	0	0	0	0	0	0	0	0	0	0	0	0
4385909	0	0	0	0	0	0	0	0	0	0	0	0	0	0	0	0	0	0	0	0	0	0	0	0	0	0	0.0002	0	0	0	0	0.0004	0	0	0	0	0.0002	0	0	0	0	0	0	0	0.0002	0	0	0	0
4388880	0	0	0	0	0	0	0	0	0	0	0	0	0	0	0	0	0	0	0	0	0	0	0	0	0	0	0	0	0	0	0	0	0	0	0	0	0	0	0	0.0002	0	0	0	0	0	0	0	0	0
4390196	0	0	0	0	0.0006	0	0	0	0	0	0	0	0	0	0	0	0	0	0	0	0	0	0	0	0	0	0	0	0	0	0	0	0	0	0	0	0	0	0	0	0	0	0	0	0	0	0	0	0
4393487	0	0	0	0	0	0	0	0	0	0	0	0	0	0	0	0	0	0	0	0	0	0	0	0	0	0	0	0	0	0	0	0	0	0	0	0	0	0	0	0	0	0	0	0	0	0	0	0	0
4393702	0	0	0	0	0	0	0	0	0	0	0.0006	0	0	0	0	0	0	0	0	0	0	0	0	0	0	0	0	0	0	0	0	0	0	0	0	0	0	0	0	0	0	0	0	0	0	0	0	0	0
4393841	0	0	0	0	0	0	0	0	0	0	0	0	0	0	0	0	0	0	0	0	0.0006	0	0	0	0	0	0	0	0	0	0	0	0	0	0	0	0	0	0	0	0	0	0	0	0	0	0	0	0
4394973	0	0	0	0	0	0	0	0	0	0	0	0	0	0	0	0	0	0	0	0	0	0	0	0	0	0	0	0	0	0	0	0	0	0.0004	0	0	0	0	0	0	0	0	0	0	0	0	0	0	0
4395022	0	0	0	0	0	0	0	0	0	0	0	0	0	0	0	0	0	0	0	0	0	0	0	0	0	0	0	0	0	0	0	0	0	0	0	0	0	0	0	0	0	0	0	0	0	0	0	0	0
4395175	0	0	0	0	0.0092	0	0	0	0	0	0	0	0	0	0	0	0	0	0	0	0	0	0	0	0	0	0	0	0	0	0	0	0	0	0	0	0	0	0.0002	0	0	0	0	0	0	0	0	0	0
4396319	0	0	0	0	0	0	0	0	0	0	0	0	0	0	0	0	0	0	0	0	0	0	0	0	0	0	0	0	0	0	0	0	0	0	0	0	0	0	0	0	0	0	0	0	0	0	0	0	0
4396557	0	0	0	0	0	0	0	0	0	0	0	0	0	0	0	0	0	0	0	0	0	0	0	0	0	0	0	0	0.0012	0	0	0	0	0	0	0	0	0	0	0	0	0	0	0	0	0	0	0	0
4399407	0	0	0	0	0	0	0	0	0	0	0	0	0	0	0.0016	0	0	0	0	0	0	0	0	0	0	0	0	0	0	0	0	0	0	0	0	0	0	0	0	0	0	0	0	0	0	0	0	0	0
4403331	0	0	0	0	0	0	0	0	0	0	0	0	0	0	0	0	0	0	0	0	0	0	0	0	0	0	0	0	0	0	0	0	0	0	0	0	0	0	0	0	0	0	0	0	0	0	0	0	0
4404053	0	0	0	0	0	0	0	0	0	0	0	0	0	0	0	0	0	0	0	0	0	0	0	0	0	0	0	0	0	0	0	0	0	0	0	0	0	0	0	0	0	0	0	0	0	0	0	0	0
4404095	0	0	0	0	0	0	0	0	0	0	0	0	0	0	0	0	0	0	0	0	0	0	0	0	0	0	0	0	0	0	0	0	0	0	0	0	0	0	0	0	0	0	0	0	0	0	0	0	0
4406139	0	0	0	0	0	0	0	0	0	0	0	0	0	0	0	0	0	0	0	0	0	0	0	0	0	0.0008	0	0	0	0	0	0	0	0	0	0	0	0	0.0006	0	0	0	0	0	0	0	0	0	0
4406302	0.0002	0	0	0	0	0	0	0	0	0.0042	0	0	0	0	0	0	0	0	0.0056	0	0	0	0	0	0	0	0	0	0	0	0	0	0	0	0	0	0	0	0	0	0	0	0	0	0	0	0	0	0
4407066	0	0	0	0	0	0	0	0	0	0	0	0	0	0	0	0	0	0	0	0	0	0	0	0	0	0	0	0	0	0	0	0	0	0	0	0	0	0	0	0	0	0	0	0	0	0	0	0	0
4407130	0	0	0	0	0	0	0	0	0	0	0	0	0	0	0	0	0	0	0	0	0	0	0	0	0	0	0	0	0	0	0	0	0	0	0	0	0	0	0.0002	0	0	0	0	0	0	0	0	0	0
4407447	0	0	0	0	0	0	0	0	0	0	0	0	0	0	0	0	0	0	0	0	0	0	0	0	0	0	0	0	0	0	0	0	0	0	0	0	0	0	0	0	0	0	0	0	0	0	0	0	0
4409089	0	0	0	0	0	0	0	0	0	0	0	0	0	0	0	0	0	0	0	0	0	0	0	0	0	0	0.0002	0	0	0	0	0	0	0	0	0	0	0	0	0	0	0	0	0	0	0	0	0	0
4411183	0	0	0	0	0	0	0	0	0	0	0	0	0	0	0	0	0	0	0	0	0	0.0002	0	0	0	0	0	0	0	0	0	0	0	0	0	0	0	0	0	0	0	0	0	0	0	0	0	0	0
4411367	0	0	0	0	0	0	0	0	0	0	0	0	0	0	0	0	0	0	0	0	0	0.0008	0	0	0	0	0	0	0	0	0	0	0	0	0	0	0	0	0	0	0	0	0	0	0	0	0	0	0
4411816	0	0	0	0	0	0	0	0	0	0	0	0	0	0	0	0	0	0	0	0.0028	0	0	0	0	0	0	0	0	0	0	0	0	0	0	0	0	0	0	0	0	0	0	0	0	0	0	0	0	0
4413100	0	0	0	0	0	0.0002	0	0	0	0	0	0	0	0	0	0	0	0	0	0	0	0	0	0	0	0	0	0	0	0	0	0	0	0	0	0	0	0	0	0	0	0	0	0	0	0	0	0	0
4413693	0	0	0	0	0	0	0	0	0	0	0	0	0	0	0	0	0	0	0	0	0	0	0	0	0	0	0	0	0	0	0	0	0	0	0	0	0	0	0	0	0	0	0	0.0002	0	0	0	0	0
4414375	0	0	0	0	0	0	0	0	0	0	0	0	0	0	0	0	0	0	0	0	0	0	0	0	0	0	0	0	0	0	0	0.0002	0	0	0	0	0	0	0	0	0	0	0	0	0	0	0	0	0
4415436	0	0	0	0	0	0	0	0	0	0	0	0	0	0	0	0	0	0	0	0	0	0	0	0	0	0	0	0	0	0	0	0	0	0	0	0	0	0	0	0	0	0	0	0	0	0	0	0	0
4415437	0	0	0	0	0	0	0	0	0	0	0	0	0	0	0	0	0	0	0	0	0	0	0	0	0	0	0	0	0	0	0	0	0	0	0	0	0	0	0	0	0	0	0	0	0	0	0	0	0
4416706	0	0	0	0	0	0	0	0	0	0	0	0	0	0	0	0	0	0	0	0	0.0002	0	0	0	0	0	0	0	0	0	0	0	0	0	0	0	0.0004	0	0	0	0	0	0	0	0	0	0	0	0
4416808	0	0	0	0	0	0	0	0	0	0	0	0	0	0	0	0	0	0	0	0	0	0	0	0	0	0	0	0	0	0	0	0	0	0	0.0046	0	0	0	0	0	0	0	0	0	0	0	0	0	0
4417061	0	0	0	0	0	0	0	0	0	0	0	0	0	0	0	0	0	0	0	0	0	0	0	0	0	0	0	0	0	0	0	0	0	0	0	0	0	0	0	0	0	0	0	0	0	0	0	0	0
4418348	0	0	0	0	0	0	0	0	0	0	0	0	0	0	0	0	0	0	0	0	0	0	0	0	0	0	0	0	0.0002	0	0	0	0	0	0	0	0	0	0	0	0	0	0	0	0	0	0	0	0
4418995	0	0	0	0	0	0	0	0	0	0	0	0	0	0	0	0	0	0	0	0	0	0	0	0	0	0	0	0	0	0	0	0	0	0	0	0	0	0	0	0	0.0008	0	0.0016	0.0018	0	0	0	0	0
4419564	0	0	0	0	0	0	0	0	0	0	0	0	0	0	0	0	0	0	0	0	0	0	0	0	0	0	0	0	0	0	0	0	0	0	0	0	0	0	0	0	0	0	0	0	0	0	0	0	0
4420943	0	0	0	0	0	0	0	0	0	0	0	0	0	0	0	0	0	0	0	0	0	0	0	0	0	0	0	0	0	0	0	0	0	0.0006	0	0	0	0	0	0	0	0	0	0	0	0	0	0	0
4423600	0	0	0	0	0	0	0	0	0	0	0.0004	0	0	0	0	0	0	0	0	0	0	0.0018	0	0	0	0	0	0	0	0	0	0	0	0	0	0	0	0	0	0	0	0	0	0	0	0	0	0	0
4424822	0	0	0	0	0	0	0	0	0	0	0	0	0	0	0	0	0	0	0	0	0	0	0	0	0	0	0	0	0	0	0	0	0	0	0	0	0	0	0	0	0	0	0	0	0	0	0	0	0
4427434	0	0	0	0	0	0	0	0	0	0	0	0	0	0	0	0	0	0	0	0	0	0	0	0	0	0	0	0	0	0	0	0	0	0	0	0	0	0	0	0	0	0	0.0002	0	0	0	0	0	0
4429553	0	0	0	0	0	0	0	0	0	0	0	0	0	0	0	0	0	0	0	0	0	0	0	0	0	0	0	0	0	0	0	0	0	0	0	0	0	0	0	0	0	0	0	0	0	0	0	0	0
4431018	0	0	0	0	0	0	0	0	0	0	0	0	0	0	0	0	0	0	0	0	0	0	0	0	0	0	0.0008	0	0	0	0	0	0	0	0	0	0	0	0	0	0	0	0	0	0	0	0	0	0
4432891	0	0	0	0	0	0	0	0	0	0	0	0	0	0	0	0	0	0	0	0	0	0	0	0	0	0	0	0	0	0	0	0	0	0	0	0	0	0	0	0	0	0	0	0	0	0	0	0	0
4435984	0	0	0	0	0	0	0	0	0	0	0	0	0	0	0	0	0	0	0	0	0	0	0	0	0	0	0	0	0	0	0	0	0	0	0	0	0	0	0	0	0	0	0	0	0	0	0	0	0
4436878	0	0	0	0	0	0	0	0	0	0	0	0	0	0	0	0	0	0	0	0	0	0	0	0	0	0	0	0	0	0	0	0	0	0	0	0	0	0	0	0	0	0	0	0	0.0002	0	0	0	0
4436985	0	0	0	0	0	0	0	0.0002	0	0	0	0	0	0	0	0	0	0	0	0.0014	0	0	0	0	0.002	0	0.0002	0	0	0	0	0	0	0	0	0	0	0	0	0	0	0	0	0	0	0	0	0	0
4437182	0	0	0	0	0.0004	0	0	0	0	0	0	0	0	0	0	0	0	0	0	0	0	0	0	0	0	0	0	0	0	0	0	0	0	0	0	0	0	0	0	0	0	0	0	0	0	0	0	0	0
4437526	0	0	0	0	0	0	0	0	0	0	0	0	0	0	0	0	0	0	0	0	0	0	0	0	0	0	0	0	0	0	0	0	0	0.0006	0	0	0	0	0	0	0	0	0	0	0	0	0	0	0
4439195	0	0	0	0	0	0	0	0	0	0	0	0	0	0	0	0	0	0	0	0	0	0	0	0	0.0006	0	0	0	0	0	0.0002	0	0	0	0	0	0	0	0	0	0	0	0	0	0	0	0	0	0
4440018	0	0	0	0	0	0	0	0	0	0	0	0	0	0	0	0	0	0	0	0	0	0	0	0	0	0	0	0	0	0	0	0	0	0	0	0	0	0	0	0	0	0.0018	0	0	0	0	0	0	0
4440251	0	0	0	0	0	0	0	0	0	0	0	0	0	0	0	0	0	0	0	0	0	0	0.0022	0	0	0	0	0	0	0	0	0	0	0	0	0	0	0	0	0	0	0	0	0	0	0	0	0	0
4441684	0	0	0	0	0	0	0	0	0	0	0	0	0	0	0	0	0	0	0	0	0	0	0	0	0	0	0	0	0	0	0	0	0	0	0	0	0	0	0	0	0	0	0	0	0	0	0	0	0
4442907	0	0	0	0	0	0	0	0	0	0	0	0	0	0	0	0	0	0	0	0	0	0	0	0	0	0	0	0	0	0	0	0	0	0	0	0	0	0	0	0	0	0	0.0026	0	0	0	0	0	0
4444474	0	0	0	0	0	0	0	0	0	0	0	0	0	0	0	0	0	0	0	0	0	0	0	0	0.0004	0	0	0	0	0	0	0	0	0	0	0	0	0	0	0	0	0	0	0	0	0	0	0	0
4447124	0	0	0	0	0	0	0	0	0	0	0	0	0	0	0	0	0	0	0	0	0	0	0	0	0	0	0	0	0	0	0	0	0	0	0	0	0	0	0	0	0	0	0	0	0	0	0	0	0
4447414	0	0	0	0	0	0	0	0	0	0	0	0	0	0	0	0	0	0	0	0	0	0	0	0	0	0	0	0	0	0	0	0	0	0	0	0	0	0	0	0	0	0	0	0	0	0	0	0	0
4450229	0	0	0	0	0	0	0	0.0002	0	0	0	0	0	0	0	0	0	0	0	0	0	0	0	0	0	0	0	0	0	0	0	0	0	0	0	0	0	0	0	0	0	0	0	0	0	0	0	0	0
4454331	0	0	0	0	0	0	0	0	0	0	0	0	0	0	0	0	0	0	0	0	0	0	0	0	0	0	0	0	0	0	0	0	0	0	0	0	0	0	0	0	0	0	0	0	0	0	0	0	0
4457129	0	0	0	0	0	0	0	0	0	0	0	0	0	0	0	0	0	0	0	0	0	0	0	0	0	0	0	0	0	0	0	0	0	0	0	0	0	0	0	0	0	0	0	0	0.0002	0	0	0	0
4458959	0	0	0	0	0	0	0	0	0	0	0	0	0	0	0	0	0	0	0	0	0	0	0	0	0	0	0	0	0	0	0	0	0	0	0	0	0	0	0	0	0	0	0	0	0	0	0	0	0
4464633	0	0	0	0	0.0004	0	0	0	0	0	0	0	0	0	0	0	0	0	0	0	0	0	0	0	0	0	0	0	0	0	0	0	0	0	0	0	0	0	0	0	0	0	0	0	0	0	0	0	0
4465862	0.0004	0	0	0	0	0	0	0	0	0	0	0	0	0	0	0	0	0	0	0	0	0	0	0	0	0	0	0	0	0	0	0	0	0	0	0	0	0	0	0	0	0	0	0	0	0	0	0	0
4466536	0	0	0	0	0	0	0	0	0	0	0	0	0	0	0	0	0	0	0	0	0	0	0	0	0	0	0.0008	0	0	0	0	0	0	0	0	0	0	0	0	0	0	0	0	0	0	0	0	0	0
4466885	0	0	0	0	0	0	0	0	0	0	0	0	0	0	0	0	0	0	0	0	0	0	0	0	0	0	0	0	0.001	0	0	0	0	0	0	0	0	0	0	0	0	0	0	0	0	0	0	0	0
4471435	0	0	0	0	0	0	0	0	0	0	0	0	0	0	0	0	0	0	0	0	0	0	0	0	0	0	0	0	0.0004	0	0	0	0	0	0	0	0	0	0	0	0	0	0	0	0	0	0	0	0
4472833	0	0	0	0	0	0	0	0	0	0	0	0	0	0	0	0	0	0	0	0	0	0	0	0	0	0	0	0	0	0	0	0	0	0	0	0	0	0	0	0	0	0	0	0.0002	0	0	0	0	0
4473721	0	0	0	0	0	0	0	0	0	0	0	0	0	0	0	0	0	0	0	0	0.0002	0	0	0	0	0	0	0	0	0	0	0	0	0	0	0	0	0	0	0	0	0	0	0	0	0	0	0	0
4473883	0	0	0	0	0	0	0	0.0002	0	0	0	0	0	0	0	0	0	0	0.003	0	0	0	0	0.0006	0	0	0	0	0	0	0	0	0	0	0	0	0	0	0	0	0	0	0	0	0	0	0	0	0
4473893	0	0	0	0	0	0	0	0	0	0	0	0	0	0	0	0	0	0	0	0	0	0	0	0	0	0	0	0	0	0	0	0	0	0	0	0	0	0	0	0	0	0	0.0002	0	0	0	0	0	0
4473919	0	0	0	0	0	0	0	0	0	0	0	0	0	0	0	0	0	0	0	0	0	0	0	0	0	0	0	0	0	0	0	0	0	0	0	0	0	0	0	0	0	0	0	0	0	0	0	0	0
4474268	0	0	0	0	0	0	0	0	0	0	0	0	0	0	0	0	0	0	0	0	0	0	0	0	0	0	0	0	0	0	0	0	0	0	0	0	0	0	0	0	0	0	0	0	0	0	0	0	0.0002
4479412	0	0	0	0	0	0	0	0	0	0	0	0	0	0	0	0	0	0	0	0	0	0	0	0	0	0	0	0	0	0	0	0	0	0	0	0	0	0	0	0	0	0	0	0	0	0	0	0	0
4480775	0	0	0	0	0	0	0	0	0	0	0	0	0	0	0	0	0	0	0	0	0	0	0	0	0	0	0	0	0	0	0	0	0	0	0	0	0	0.0002	0	0	0	0	0	0	0	0	0	0	0
13047	0	0	0	0	0	0	0	0	0	0	0	0	0	0	0	0	0	0	0	0	0	0	0	0	0	0	0	0	0	0	0	0	0	0	0	0	0	0	0	0	0	0	0	0	0	0	0	0	0
70689	0	0	0	0	0	0	0	0	0	0	0	0	0	0	0	0	0	0	0	0	0	0	0	0	0	0	0	0	0	0	0	0	0	0	0	0	0	0	0	0	0	0	0	0	0	0	0	0	0
104646	0	0	0	0	0	0	0	0	0	0	0	0	0	0	0	0	0	0	0	0	0	0	0	0	0	0	0	0	0	0	0	0	0	0	0	0	0	0	0	0	0	0	0	0	0	0	0	0	0
141171	0	0	0	0	0	0	0	0	0	0	0	0	0	0	0	0	0	0	0	0	0	0	0	0	0	0	0	0	0	0	0	0	0	0	0	0	0	0	0	0	0	0	0	0	0	0	0	0	0
223583	0	0	0	0	0	0	0	0	0	0	0	0	0	0	0	0	0	0	0	0	0	0	0	0	0	0	0	0	0	0	0	0	0	0	0	0	0	0	0	0	0	0	0	0	0	0	0	0	0
305278	0	0	0	0	0	0	0	0	0	0	0	0	0	0	0	0	0	0	0	0	0	0	0	0	0	0	0	0	0	0	0	0	0	0	0	0	0	0	0	0	0	0	0	0	0	0	0	0	0
660708	0	0	0	0	0	0	0	0	0	0	0	0	0	0	0	0	0	0	0	0	0	0	0	0	0	0	0	0	0	0	0	0	0	0	0	0	0	0	0	0	0	0	0	0	0	0	0	0	0
815460	0	0	0	0	0	0	0	0	0	0	0	0	0	0	0	0	0	0	0	0	0	0	0	0	0	0	0	0	0	0	0	0	0	0	0	0	0	0	0	0	0	0	0	0	0	0	0	0	0
1126011	0	0	0	0	0	0	0	0	0	0	0	0	0	0	0	0	0	0	0	0	0	0	0	0	0	0	0	0	0	0	0	0	0	0	0	0	0	0	0	0	0	0	0	0	0	0	0	0	0
3042804	0	0	0	0	0	0	0	0	0	0	0	0	0	0	0	0	0	0	0	0	0	0	0	0	0	0	0	0	0	0	0	0	0	0	0	0	0	0	0	0	0	0	0	0	0	0	0	0	0
4378232	0	0	0	0	0	0	0	0	0	0	0	0	0	0	0	0	0	0	0	0	0	0	0	0	0	0	0	0	0	0	0	0	0	0	0	0	0	0	0	0	0	0	0	0	0	0	0	0	0
4424965	0	0	0	0	0	0	0	0	0	0	0	0	0	0	0	0	0	0	0	0	0	0	0	0	0	0	0	0	0	0	0	0	0	0	0	0	0	0	0	0	0	0	0	0	0	0	0	0	0
(B)
#OTU_ID	Sample_05	Sample_06	Sample_07	Sample_08	Sample_09	Sample_10	Sample_11	Sample_12	Sample_13	Sample_14	Sample_15	Sample_16	Sample_17	Sample_18	Sample_19	Sample_20	Sample_21	Sample_22	Sample_23	Sample_24	Sample_25	Sample_26	Sample_27	Sample_28	Sample_29	Sample_30	Sample_31	Sample_32	Sample_33	Sample_34	Sample_35	Sample_36	Sample_37	Sample_38	Sample_39	Sample_40	Sample_41	Sample_42	Sample_43	Sample_44	Sample_45	Sample_46	Sample_47	Sample_48	Sample_49	Sample_50	Sample_52	Sample_53	Sample_54
1121156	0	0	0	0	0	0	0	0	0	0	0	0	0	0	0	0	0	0	0	0	0	0	0	2	0	2	0	0	0	0	0	0	0	27	0	0	0	0	0	0	0	0	4	0	0	0	0	0	0
4354190	101	38	110	0	601	0	312	0	277	292	229	28	131	257	0	0	56	0	0	0	1179	626	454	63	556	456	635	8	156	121	262	92	60	512	159	0	270	153	1660	35	263	0	896	231	1426	185	91	104	72
141171	0	0	0	0	0	0	0	0	0	0	0	0	0	0	0	0	0	0	0	0	0	0	0	0	0	0	0	0	0	0	0	0	0	0	0	0	0	0	2	0	0	0	0	0	0	0	0	0	0
159805	0	0	0	0	0	0	0	0	0	0	0	0	0	0	0	0	0	0	0	0	0	0	0	0	0	0	0	0	0	0	0	0	0	0	0	0	0	0	0	0	0	0	0	0	0	0	0	5	0
3684826	0	0	0	0	0	0	0	0	0	0	0	0	0	0	0	0	0	0	0	0	0	0	0	0	0	0	0	0	0	0	0	0	0	0	0	0	0	0	0	0	0	4	0	0	0	0	0	0	0
831257	0	0	0	0	0	0	0	0	0	0	0	0	0	0	0	0	0	0	0	0	0	0	0	0	5	0	0	0	2	0	0	0	0	0	0	0	0	0	3	0	0	0	0	0	0	0	23	0	0
112651	0	0	0	0	2	0	0	0	0	0	0	0	0	0	0	0	0	0	0	0	0	0	0	0	0	0	0	0	0	0	0	0	0	0	0	0	0	0	0	0	0	0	0	0	0	0	0	0	0
1143371	0	0	0	0	0	0	0	0	0	0	0	0	0	0	0	0	0	0	0	0	0	0	0	0	0	0	0	0	0	0	5	0	0	0	0	0	0	0	0	0	0	0	0	0	0	0	0	0	0
111678	0	0	0	0	0	0	0	0	0	0	0	0	2	0	0	0	0	0	0	0	0	0	0	0	0	0	0	0	0	0	0	0	0	0	0	0	0	0	0	0	0	0	0	0	0	0	0	0	0
104620	7	0	0	0	0	0	0	0	0	0	3	0	3	0	9	0	0	0	0	0	2	0	0	0	0	0	3	11	0	5	9	0	0	41	2	0	0	0	7	11	2	0	0	0	0	0	0	0	0
155495	0	0	0	0	0	0	0	0	0	0	2	0	0	0	0	0	0	0	0	0	5	0	0	0	0	0	0	0	0	11	6	4	0	2	0	0	5	0	4	0	0	0	2	0	6	0	0	0	0
154353	3	0	0	0	10	0	6	8	0	24	0	3	0	0	3	0	0	0	0	0	0	0	5	0	7	0	0	0	0	34	2	0	0	8	0	0	31	0	59	0	0	0	34	9	21	2	0	0	0
108921	0	0	2	0	0	0	0	0	0	0	0	0	0	0	0	0	0	0	0	0	0	0	0	0	0	0	0	0	2	0	0	0	0	5	0	0	0	0	0	0	0	0	0	0	0	0	0	0	0
105113	0	0	0	0	0	0	0	0	0	0	0	0	0	0	0	0	0	0	0	0	0	0	0	0	0	0	0	0	0	0	0	0	0	0	0	4	0	0	0	0	0	0	0	0	0	0	0	0	0
4362614	0	0	0	0	0	0	0	0	0	0	0	3	0	0	0	0	0	0	0	0	0	0	0	0	0	0	0	0	0	0	4	0	0	4	0	0	0	0	0	0	0	0	0	0	0	0	0	0	0
4359050	0	0	0	0	0	0	0	0	0	0	0	0	0	0	0	0	0	0	0	0	0	0	0	0	0	0	0	0	0	0	0	0	0	0	0	0	0	0	0	0	0	0	0	0	0	0	0	0	0
4396319	0	0	0	0	0	0	0	0	0	0	0	0	0	0	0	0	0	0	0	0	0	0	0	0	0	0	0	0	0	0	0	0	0	0	0	0	0	0	0	0	0	0	0	0	0	0	0	0	0
716172	0	0	0	0	0	0	0	0	0	0	0	0	0	0	0	0	0	0	0	0	0	0	0	0	0	0	0	0	0	0	0	0	0	0	0	0	0	0	0	0	0	0	0	0	0	0	0	0	0
177394	0	0	0	0	0	0	0	0	0	0	0	0	0	0	0	0	0	0	0	0	31	0	0	0	0	0	0	0	0	0	0	0	0	0	0	0	0	0	0	0	0	0	0	0	0	0	0	0	0
813726	0	0	0	0	0	0	0	0	0	0	0	0	0	0	0	0	0	0	0	0	0	0	0	0	0	0	0	0	0	0	0	0	0	0	0	0	0	0	0	0	0	0	0	0	0	0	0	0	0
126849	0	0	0	0	10	0	0	0	0	0	2	0	0	0	0	0	0	0	0	0	5	8	0	0	0	0	0	0	0	0	0	9	0	3	8	0	0	0	0	0	0	0	0	0	0	0	0	0	0
100086	0	0	21	0	0	0	0	0	0	0	0	0	0	0	0	0	0	0	0	0	0	0	0	0	0	0	0	0	0	0	0	0	2	0	0	0	0	0	0	0	23	0	0	0	0	0	0	0	6
1134126	0	0	0	0	0	0	0	0	0	0	0	0	0	0	0	0	0	0	0	0	0	46	0	0	0	0	0	0	0	0	0	0	0	0	0	0	0	0	0	0	0	0	7	0	0	0	0	0	0
815912	0	0	0	0	0	0	0	0	0	0	0	0	0	0	0	0	0	0	0	0	0	0	0	0	2	0	0	0	0	0	0	0	0	0	0	0	0	0	0	0	0	0	0	0	0	0	0	0	0
4374783	0	0	0	0	0	0	3	0	0	0	0	0	0	0	0	0	0	0	0	0	0	0	0	0	0	0	0	0	0	0	0	0	0	0	0	0	0	0	0	0	0	0	0	0	0	0	0	0	0
21	101	0	0	0	0	0	3	8	0	0	0	0	0	0	0	0	0	0	0	0	0	20	0	0	0	0	0	0	0	0	0	0	0	0	0	0	0	0	0	0	0	0	0	0	0	0	0	0	0
3618039	0	0	0	0	0	0	0	0	0	0	2	0	0	0	0	0	0	0	0	0	0	0	0	0	0	0	0	0	0	0	0	0	0	0	0	0	0	0	0	0	0	0	3	0	0	0	0	0	0
4466536	0	0	0	0	0	0	0	0	0	0	0	0	0	0	0	0	0	0	0	0	0	0	0	0	0	0	76	0	0	0	0	0	0	0	0	0	0	0	0	0	0	0	0	0	0	0	0	0	0
849440	0	8	0	0	0	0	0	0	0	0	0	0	0	0	0	0	0	0	0	0	0	0	0	0	0	0	0	0	0	0	0	0	0	0	0	0	0	0	0	0	0	0	0	0	0	0	0	0	0
16893	0	0	0	0	0	0	13	0	0	0	0	4	0	0	0	0	0	0	0	0	133	0	0	0	0	0	0	0	0	0	0	0	0	0	0	0	0	0	108	0	0	0	0	0	0	0	0	0	0
108119	0	0	0	0	0	0	0	0	0	0	0	0	0	0	0	0	0	0	0	0	0	0	0	0	0	0	0	0	0	0	3	0	0	0	0	0	0	0	0	0	0	0	0	0	0	0	0	0	0
157276	0	0	0	0	0	0	0	0	0	0	0	0	0	0	0	0	0	0	0	0	0	0	0	0	0	0	0	0	0	0	0	0	0	0	0	0	0	0	0	0	0	0	2	0	0	0	0	0	0
370000	0	0	0	0	8	0	0	0	0	0	0	0	0	0	0	0	0	0	0	0	12	0	0	0	0	2	4	0	0	0	0	0	0	0	0	0	0	0	0	0	0	0	0	0	0	0	0	0	0
1105330	0	0	0	0	0	0	0	0	0	0	2	449	0	0	0	0	0	0	0	0	0	26	40	0	2	0	0	0	0	4	2	6	0	6	0	0	0	0	1572	0	0	0	0	333	0	0	0	0	0
62892	0	0	0	0	0	0	0	0	0	0	4	0	0	0	0	0	0	0	0	0	0	0	0	0	0	0	0	0	0	0	0	0	0	0	0	0	0	0	0	0	0	0	0	0	0	0	0	0	0
100316	0	0	0	0	0	0	0	0	0	0	7	0	0	0	0	0	0	0	0	0	0	0	0	0	0	0	0	0	0	0	0	0	0	0	0	0	0	0	0	0	0	0	0	0	0	0	0	0	0
706555	0	0	0	0	0	0	0	0	0	0	0	0	0	0	0	0	0	0	0	0	0	0	0	0	0	0	0	0	0	0	0	0	0	0	0	0	0	0	0	0	0	0	0	0	0	0	0	0	0
1518249	0	0	0	0	0	0	0	0	0	0	0	3	0	0	0	0	0	0	0	0	0	18	0	0	5	2	0	0	3	2	6	0	0	0	0	0	7	0	0	0	0	0	0	0	0	0	0	0	0
1121984	3	0	0	0	0	0	2	0	0	0	0	5	0	0	0	3	0	2	0	1	0	56	0	0	8	50	67	0	2	0	12	0	0	2	7	0	0	35	11	0	3	0	0	4	11	2	0	0	0
782042	0	0	0	0	0	0	0	0	0	0	0	0	0	0	0	0	0	0	0	0	0	0	1	0	0	0	0	0	0	0	0	0	0	0	0	0	0	0	0	0	0	0	0	0	0	0	0	0	0
153679	0	159	6	7	67	0	35	0	0	0	2	0	0	5	10	12	0	0	0	0	182	0	9	2	97	2	2	0	0	18	0	13	4	0	0	12	16	23	32	0	0	0	0	9	46	17	0	0	0
2962506	0	0	0	0	0	0	0	0	0	0	0	0	0	0	0	0	0	0	0	0	0	0	0	0	0	0	0	0	0	0	0	0	0	0	0	0	0	0	0	0	0	0	0	0	0	0	0	0	0
279877	0	0	0	0	0	0	0	0	0	0	0	0	0	0	0	0	0	0	0	0	0	0	0	0	0	7	0	0	0	0	0	0	0	0	0	0	0	0	0	0	0	0	56	0	116	0	0	0	0
4334636	0	0	0	0	0	0	0	0	0	0	0	0	0	0	0	0	0	0	0	0	0	2	0	0	16	0	134	0	0	0	0	0	0	0	0	0	3	0	0	0	0	0	0	0	2	0	0	0	0
190786	0	0	0	0	0	0	0	0	0	0	7	49	0	0	0	0	0	0	0	0	16	2	0	2	0	6	26	0	0	0	3	3	0	0	0	0	0	0	188	0	0	0	8	0	4	0	0	0	0
109663	0	0	0	0	0	0	0	0	0	0	7	0	0	0	0	0	0	0	0	0	0	0	0	0	0	0	0	0	0	0	0	0	0	0	0	0	0	0	0	0	0	0	0	0	0	0	0	0	0
112017	85	0	19	0	105	0	263	0	7	8	115	0	0	0	0	340	65	0	0	46	278	554	0	48	512	56	136	0	276	0	102	100	0	119	0	0	18	109	495	0	300	0	97	199	111	0	45	59	10
815024	0	0	0	0	0	0	0	0	0	0	0	0	0	0	0	0	0	0	0	0	11	0	0	0	0	0	0	0	0	0	0	0	0	0	0	0	0	0	0	0	0	0	0	0	0	0	0	0	0
4445049	0	0	0	0	0	0	0	1	0	0	12	6	2	3	0	3	0	0	0	0	6	17	0	2	5	0	15	0	0	12	9	7	0	0	0	0	4	0	0	0	0	0	0	7	17	0	0	0	0
104684	0	0	0	0	98	0	0	0	0	0	0	0	0	0	0	0	0	0	0	0	0	0	0	0	196	0	0	0	0	0	0	0	0	0	0	0	0	0	0	0	0	0	0	92	0	0	0	0	0
4347828	3	0	10	0	45	2	18	3	27	2	31	6	3	3	313	3	9	0	0	0	26	193	5	7	96	15	0	0	9	87	79	27	0	58	26	6	66	16	57	3	23	3	14	6	107	5	3	3	13
105480	8	0	0	7	41	0	12	8	18	39	44	32	3	5	33	146	6	0	0	3	24	81	0	24	61	85	36	0	7	8	76	13	2	59	0	21	70	17	51	9	76	0	22	237	32	7	16	0	25
537731	0	0	0	0	0	0	0	0	0	0	0	0	0	0	0	0	0	0	0	0	0	0	0	0	0	0	0	0	0	0	30	0	0	0	0	0	0	0	0	2	0	0	0	0	0	0	0	0	0
4330486	0	0	0	0	0	0	3	16	0	10	0	0	0	0	0	0	0	0	0	0	0	16	0	0	0	0	0	0	0	0	0	0	0	0	0	0	0	0	4	0	0	0	0	0	0	0	0	0	0
4363196	240	0	100	0	49	0	168	157	22	20	234	137	0	9	0	0	23	0	0	0	53	4	24	0	0	51	79	230	0	143	860	93	25	0	21	0	10	44	106	0	0	0	67	27	54	61	0	0	0
2880681	0	0	0	0	0	0	0	0	0	0	0	0	0	0	0	0	0	0	0	0	0	3	0	0	42	0	0	0	0	0	0	0	0	0	0	0	0	0	0	12	0	0	0	0	0	0	0	0	0
532799	0	0	0	0	0	0	0	0	0	0	2	0	0	0	0	0	0	0	0	0	0	0	0	0	0	0	0	0	0	0	0	0	0	0	0	0	0	0	0	0	0	0	0	0	0	0	0	0	0
4360866	0	0	0	0	0	0	0	0	0	0	0	0	0	4	0	0	0	0	0	0	0	0	0	0	0	0	0	0	0	0	0	0	0	0	0	0	0	0	0	0	0	0	0	0	0	0	0	0	0
1125018	16	0	0	0	7	0	61	0	145	0	0	0	0	0	0	0	0	0	0	0	2	13	0	0	2	2	1	0	43	18	13	0	0	0	0	0	23	103	2	0	4	0	421	0	5	0	0	0	0
2874960	0	0	0	0	0	0	0	0	0	0	0	0	0	0	0	0	0	0	0	0	0	0	0	0	0	0	0	0	0	0	0	0	0	0	0	0	0	0	0	0	0	0	0	0	0	0	0	0	0
139164	0	0	0	0	0	0	0	0	0	0	0	0	0	0	0	0	0	0	0	0	0	0	0	0	0	0	0	0	0	0	0	0	0	0	0	0	0	0	0	0	0	0	0	0	0	0	0	0	0
4395818	0	0	0	0	0	0	0	0	0	0	0	0	0	0	0	0	0	0	0	0	0	3	0	0	0	0	0	0	0	0	0	0	0	0	0	0	0	0	0	0	0	0	0	0	0	0	0	0	0
1132539	0	0	0	0	0	0	0	0	0	0	0	0	0	0	1339	0	0	0	0	0	0	0	0	0	0	0	0	0	0	0	0	0	0	0	0	0	0	0	0	0	0	0	0	0	0	0	0	0	0
274011	0	0	0	0	0	0	5	0	0	0	0	0	0	0	0	0	0	0	0	0	0	0	0	0	0	0	0	0	0	0	0	0	0	0	0	0	0	0	0	0	0	0	9	0	0	0	0	0	0
4414375	0	0	0	0	0	0	0	0	0	0	0	0	0	0	0	0	0	0	0	0	0	0	0	0	0	0	0	0	0	0	0	3	0	0	0	0	0	0	0	0	0	0	0	0	0	0	0	0	0
3191082	0	0	2	0	0	0	0	0	2	0	8	0	5	0	0	7	0	0	0	0	34	55	0	0	23	0	4	0	0	0	5	13	0	2	0	0	6	2	25	0	7	0	5	3	0	6	2	0	0
105476	0	0	0	0	0	0	0	0	0	0	0	0	0	0	0	0	0	0	0	0	355	0	0	71	43	161	31	0	63	0	0	0	0	3	0	0	0	3	7	0	0	1	0	0	0	0	0	1	0
4455554	0	0	0	0	0	0	0	0	0	0	0	0	0	0	0	0	0	0	0	0	0	0	0	0	0	0	0	0	0	0	0	4	0	0	0	0	0	0	0	0	0	0	0	0	0	0	0	0	0
106663	0	1	2	0	3	0	2	5	0	0	63	0	0	14	0	0	0	0	2	2	124	9	0	2	0	5	17	0	3	0	0	56	0	0	0	0	8	113	0	2	0	0	0	0	0	0	0	0	0
304006	3	0	0	0	0	0	0	0	0	0	0	0	0	0	0	0	0	0	0	0	0	0	0	0	0	0	0	0	0	0	0	0	0	0	0	0	0	0	0	0	0	0	0	0	0	0	0	0	0
28429	0	0	0	0	0	0	0	8	0	0	0	0	0	0	0	0	0	0	0	0	0	3	0	0	0	0	0	0	0	0	0	0	0	0	0	0	2	0	5	0	0	0	0	0	0	0	0	0	0
246622	0	0	0	0	0	0	0	0	0	0	0	0	0	0	0	0	0	0	0	0	0	0	0	0	0	0	0	0	0	0	0	0	0	0	0	0	0	0	0	0	0	0	0	0	0	0	0	0	0
4415437	0	0	0	0	0	0	0	0	0	0	0	0	0	0	0	0	0	0	0	0	0	0	0	0	0	0	0	0	0	0	0	0	0	0	0	0	0	0	0	0	0	0	0	0	0	0	0	0	0
313497	0	0	0	0	0	0	0	0	0	0	0	0	0	0	0	0	0	0	0	0	0	0	0	0	0	0	0	0	0	0	0	0	0	0	0	0	0	0	0	0	0	0	0	0	0	0	0	0	0
1110376	0	0	0	0	0	0	0	0	0	0	0	0	100	0	0	184	0	0	0	0	0	8	0	0	28	0	0	0	0	8	0	0	0	0	0	27	0	0	202	0	90	0	0	0	117	0	0	0	0
820970	0	0	0	0	0	0	0	0	0	0	0	0	0	0	0	0	0	0	0	0	3	0	0	0	0	2	2	0	0	3	0	0	0	0	0	0	6	0	3	0	0	0	2	0	8	0	0	0	0
195316	0	0	0	0	0	0	0	0	0	0	4	0	0	0	0	0	0	0	0	0	0	11	0	0	363	4	20	0	0	0	0	57	0	0	0	2	2	0	52	0	0	0	7	0	0	0	72	0	0
4381530	0	0	0	0	0	0	0	0	0	0	0	0	0	0	0	0	0	0	0	0	0	0	0	6	0	3	0	0	0	0	0	0	0	0	0	0	0	0	4	0	0	0	0	0	2	0	0	0	0
1139281	0	0	0	0	0	0	0	0	0	15	0	0	0	0	0	0	0	0	0	0	0	0	0	0	0	0	0	0	0	10	0	0	0	0	0	0	0	0	5	0	2	0	0	0	0	0	0	0	0
1546868	20	0	19	3	89	0	24	0	97	23	159	72	25	17	40	0	72	7	4	37	384	2045	37	83	164	72	272	0	24	120	77	0	26	291	124	130	28	52	279	0	69	0	57	746	205	3	13	14	0
1037032	14	1	0	7	46	0	6	0	122	0	33	14	11	0	80	7	0	0	0	7	57	19	4	3	63	8	79	0	7	18	67	60	0	86	4	12	80	14	91	0	33	3	41	4	94	17	0	3	2
243181	0	0	0	0	0	0	0	0	0	0	38	0	0	0	0	0	0	0	0	0	0	0	0	0	0	0	0	0	0	0	0	0	0	0	13	245	0	0	0	0	0	0	0	0	0	0	0	0	0
4304029	0	0	0	0	0	0	0	0	0	0	0	0	0	0	0	0	0	0	0	0	0	0	0	0	0	0	0	0	0	0	0	0	0	0	0	0	0	0	3	0	0	0	0	0	0	0	0	0	0
1111121	0	0	0	0	54	0	0	7	0	20	11	5	0	21	0	0	3	0	0	0	12	4	0	2	70	0	0	0	0	0	5	0	0	0	0	0	29	18	39	10	11	0	2	0	0	0	0	0	0
1113101	0	2	3	0	0	0	15	3	5	0	14	46	2	18	0	0	11	2	0	0	185	103	81	0	99	68	0	0	5	13	525	31	2	8	33	13	106	7	44	65	5	0	17	8	118	0	5	0	0
358489	0	0	0	0	3	0	10	0	0	186	0	0	0	4	0	0	0	0	0	0	0	0	0	0	400	0	0	0	0	2	4	0	0	2	0	0	3	0	3	0	0	0	0	0	0	0	0	0	0
1122451	4	0	0	0	0	0	0	3	0	0	207	0	0	0	24	0	0	0	0	0	5	0	0	0	0	2	0	0	0	0	2	0	0	2	0	0	2	0	6	0	5	0	8	0	4	0	0	0	0
209825	0	0	6	0	10	0	16	14	7	0	5	3	0	4	0	4	0	0	0	0	10	12	0	2	10	0	14	0	7	12	50	29	0	6	8	4	35	0	13	0	3	3	0	9	9	0	0	0	0
630172	0	0	0	0	0	0	0	0	0	0	0	0	0	0	0	0	0	0	0	0	0	0	0	0	0	0	0	0	0	0	0	0	0	0	0	0	0	0	0	0	0	0	0	0	0	0	0	0	0
816056	0	0	0	0	0	0	0	0	0	0	0	0	0	0	0	0	0	0	0	0	0	0	0	0	0	0	0	0	0	0	0	0	0	0	0	0	0	0	0	0	0	0	0	0	0	0	0	0	0
878161	0	0	0	0	0	0	0	0	0	0	0	0	0	0	0	0	0	0	0	0	0	0	0	0	0	0	0	0	0	0	0	0	0	0	0	0	0	0	0	0	0	0	0	0	0	0	0	0	0
1128025	0	412	0	0	0	0	0	0	0	22	0	0	0	0	0	0	0	0	0	0	0	2	0	3	0	2	59	0	0	7	0	2	0	0	0	77	0	0	4	0	0	0	62	3	0	0	0	16	8
4310880	0	0	0	0	0	0	0	0	0	0	0	0	0	0	0	2	0	0	0	0	0	0	0	0	0	0	0	0	52	0	0	2	0	0	0	0	0	0	0	0	0	0	0	0	7	0	0	0	0
2592664	0	0	0	0	0	0	0	0	0	0	0	0	0	0	0	0	0	0	0	0	0	0	0	0	0	0	0	0	0	0	0	0	0	0	0	0	0	0	0	0	0	0	0	0	18	0	0	0	0
278012	0	0	0	0	0	0	0	0	0	0	0	0	0	0	0	0	0	0	0	0	0	0	0	0	2	0	0	0	0	0	0	0	0	0	0	0	0	0	0	0	0	0	0	0	0	0	0	0	0
649598	0	0	0	0	0	0	0	0	0	0	0	0	0	0	0	0	0	0	0	0	0	0	0	6	0	0	0	0	0	0	0	0	0	0	0	0	0	0	0	0	0	0	0	0	0	0	0	0	0
259584	42	0	7	0	112	2	0	0	9	30	6	9	17	0	0	3	0	0	4	0	180	48	29	26	53	35	263	0	8	24	11	19	0	112	15	7	45	21	223	0	27	25	38	7	190	179	0	2	0
263608	0	0	0	0	0	0	0	103	0	0	0	0	0	0	3	0	0	0	0	0	0	0	30	0	0	0	0	0	0	0	0	0	0	51	0	0	0	0	0	0	2	0	62	0	0	0	0	0	0
645324	0	0	0	0	0	0	0	0	0	0	0	0	0	0	0	0	0	0	0	0	0	0	0	0	0	0	3	0	18	0	0	0	3	0	0	0	0	0	0	0	0	0	0	0	0	0	0	0	0
1104688	123	0	0	0	0	0	3	10	0	0	5	1	0	21	133	3	0	0	0	0	26	32	0	0	6	3	3	0	45	22	2128	3	0	4	0	0	24	5	10	3	2	0	10	5	27	0	2	0	0
611288	0	0	0	0	0	0	0	0	0	0	0	0	0	0	0	0	0	0	0	0	0	0	0	0	0	0	0	0	0	0	0	0	0	0	0	9	0	0	0	0	0	0	0	0	0	0	0	0	0
128109	0	0	0	0	0	0	0	0	0	0	0	0	0	0	0	0	0	0	0	0	0	0	0	0	0	7	0	0	4	0	0	0	0	0	0	0	0	0	0	0	0	0	0	0	0	0	0	0	0
788837	0	0	0	0	0	0	0	0	0	0	0	0	0	0	0	0	0	0	0	0	0	0	0	0	4	0	0	0	0	0	0	0	0	0	0	0	0	0	0	0	0	0	0	0	0	0	0	0	0
310035	0	0	0	0	0	0	0	0	0	0	18	0	0	0	0	0	0	0	0	4	0	0	0	0	0	0	154	0	0	0	0	0	0	0	0	0	0	0	7	0	0	0	0	65	5	0	0	0	0
4425929	0	0	0	0	0	0	0	0	0	0	0	0	0	0	0	0	0	0	0	0	0	0	0	0	0	0	0	0	0	0	0	0	0	0	0	0	0	0	0	0	0	0	0	0	0	0	0	0	0
218957	0	0	0	0	0	0	0	0	0	0	0	0	0	0	0	0	0	0	0	0	0	0	0	0	0	0	0	0	0	0	0	9	0	0	0	0	0	0	0	0	0	0	0	0	0	0	0	0	0
1022879	0	2	0	8	0	0	0	0	0	0	0	0	0	0	0	0	0	0	0	4	0	3	0	0	0	0	184	0	0	0	2	0	2	0	0	91	23	0	45	0	75	0	0	5	0	0	2	0	0
1112225	0	0	0	0	1064	0	0	0	0	0	0	0	0	0	0	0	0	0	0	0	0	2	0	0	0	0	0	0	2	0	0	2	0	2	0	0	3	0	2	0	0	0	9	0	0	0	0	0	0
3691870	0	8	0	0	0	0	0	0	0	0	0	0	0	0	0	0	0	0	0	6	0	0	0	0	126	0	0	0	0	0	0	0	0	0	0	202	9	0	17	0	0	0	0	0	0	0	0	0	0
224671	0	15	0	0	0	0	90	53	19	15	65	69	6	0	12	8	0	0	0	12	87	81	7	2	118	22	36	0	0	29	115	62	0	42	11	2	11	2	2952	10	12	0	0	136	0	7	2	5	0
1138012	0	0	0	0	0	0	0	0	0	0	14	0	0	0	0	0	0	0	0	0	0	0	0	2	0	0	0	0	0	0	0	0	0	0	0	91	0	0	0	0	10	0	8	0	0	0	0	0	0
350712	0	0	0	0	0	0	0	0	0	0	0	0	0	0	0	0	0	0	0	0	0	0	0	0	0	0	0	0	0	0	0	0	0	0	0	0	0	0	0	0	684	0	91	0	142	0	0	0	0
1123130	7	8	0	0	0	0	24	0	0	0	0	0	0	0	0	2	0	0	0	8	2	8	4	0	3	6	251	0	0	4	7	0	0	2	0	172	27	0	23	0	8	0	0	0	15	2	0	0	0
203358	0	0	0	0	0	0	0	0	0	0	0	0	0	0	0	0	0	0	0	0	0	0	0	0	0	0	0	0	0	0	0	0	0	3	0	0	0	0	0	2	0	0	0	0	0	0	0	0	0
2146124	0	0	0	0	0	0	0	0	0	0	0	0	0	0	0	0	0	0	0	0	0	11	0	0	0	0	0	0	0	0	0	0	0	0	0	0	0	5	0	7	0	0	0	0	0	0	0	0	0
1141575	0	0	5	0	0	0	334	0	47	11	47	7	0	0	4	0	0	0	0	0	0	0	0	8	86	2	9	132	0	0	825	0	0	0	0	213	0	4	0	0	0	92	14	0	0	0	0	0	0
1107583	0	0	0	2	0	0	3	10	0	4	0	27	0	0	0	0	0	0	0	0	8	0	0	0	0	0	2	0	13	5	19	12	0	0	3	0	13	4	0	0	5	2	0	0	0	0	0	0	0
149750	0	0	0	0	0	0	0	0	0	0	0	12	0	0	3	0	0	0	0	0	0	0	0	0	0	0	0	0	0	0	0	0	0	0	0	0	0	0	0	0	0	0	0	0	0	0	3	0	0
259363	0	0	0	0	0	0	0	0	0	0	0	61	0	0	0	0	0	0	0	0	0	25	0	0	424	0	26	0	0	0	157	0	0	0	0	0	51	0	0	0	0	0	28	0	0	9	0	0	28
1024572	44	4	9	0	22	0	439	22	0	47	119	9	0	4	7	11	6	0	7	0	17	56	9	25	19	0	495	0	16	40	6	60	121	12	56	59	107	5	240	0	249	0	36	0	61	37	0	0	0
108882	0	0	0	0	0	2	0	0	0	0	2	0	0	0	0	0	0	0	0	0	0	0	0	0	0	4	0	0	0	0	0	0	0	0	0	0	0	0	0	0	0	0	4	2	0	0	0	0	0
221771	0	0	0	0	0	0	0	0	0	0	0	0	0	0	0	0	0	0	0	0	0	0	0	0	0	0	0	0	0	0	0	0	0	0	0	0	0	0	0	0	0	0	0	0	600	0	0	0	0
1005794	0	0	0	0	0	0	0	0	0	0	2	0	0	0	0	0	0	0	0	0	0	0	0	0	0	0	0	0	0	0	0	2	0	0	0	0	0	0	3	0	0	0	0	0	0	0	0	0	0
1118837	75	2	0	0	96	0	9	1	0	7	0	7	0	0	0	0	0	0	0	5	5	48	0	3	17	16	180	0	0	2815	0	0	0	0	0	9	9	5	56	2	3	0	2	8	21	4	62	0	0
1123057	0	0	0	0	3	0	2	0	0	0	2	6	0	0	0	0	0	0	0	0	0	6	0	2	7	0	0	0	0	0	8	4	0	0	0	0	16	0	0	0	0	0	0	0	4	0	0	0	0
561844	0	0	0	0	0	0	0	0	0	0	2	0	0	0	0	0	0	0	0	0	0	0	0	0	0	0	0	0	0	0	0	0	0	0	0	0	0	0	0	0	0	0	0	0	0	0	0	0	0
261988	0	0	0	0	0	0	0	0	0	0	0	21	0	0	0	0	0	0	0	0	0	23	0	0	0	0	0	0	0	0	0	0	0	0	0	39	0	0	0	0	0	0	0	0	0	0	0	0	0
4385909	0	0	0	0	2	0	9	0	5	0	0	11	0	0	0	0	0	0	0	0	10	13	0	0	10	3	13	0	0	0	6	13	0	0	0	0	6	0	51	0	0	0	0	4	9	0	0	0	0
2383902	7	0	6	0	0	0	45	9	0	0	14	47	0	2	0	10	0	0	0	0	100	25	5	0	17	0	25	0	0	57	17	15	0	0	15	0	36	5	173	69	34	80	19	0	21	0	0	0	3
331048	0	0	0	0	0	0	0	0	4	0	10	0	0	0	0	0	0	0	0	0	0	0	0	0	0	0	0	0	0	0	0	0	0	0	0	0	1	0	7	0	0	0	0	0	0	0	0	0	0
4452511	0	184	1	0	0	0	0	5	67	0	0	0	0	0	0	0	0	8	0	0	0	0	0	0	13	0	0	0	957	0	0	0	0	0	1	0	36	0	0	0	0	1	0	0	4	0	0	0	0
3713320	0	0	0	0	0	0	0	0	0	0	0	0	0	0	0	0	0	0	0	0	0	0	0	0	0	0	0	0	0	0	0	0	0	0	0	0	0	0	0	0	0	0	0	0	0	0	0	0	0
247055	0	0	0	0	0	0	0	0	0	0	0	3	0	0	0	0	0	0	0	0	0	0	27	0	0	0	0	0	0	0	0	0	0	0	0	0	0	0	0	0	0	0	0	0	0	0	0	0	0
275365	0	0	0	0	0	0	10	0	0	0	0	0	0	0	0	0	0	0	0	0	0	0	0	0	0	0	0	0	0	0	0	0	0	0	0	0	0	0	0	0	0	0	0	0	0	0	0	0	0
268433	0	0	0	0	0	0	0	0	0	0	30	33	0	0	0	0	0	0	0	0	121	99	0	0	0	6	66	0	0	10	0	0	0	0	0	0	0	0	5	0	0	0	156	0	75	92	0	0	0
246810	0	0	0	0	0	0	0	0	0	0	0	0	0	0	0	0	0	0	0	0	0	0	0	0	0	0	0	0	0	0	0	0	0	0	0	0	2	0	0	0	0	0	0	0	0	0	4	0	0
838452	0	0	0	0	0	0	0	0	0	0	0	0	0	0	0	0	0	0	0	0	0	0	0	0	0	0	0	0	0	0	0	0	0	0	0	0	0	0	273	0	0	0	0	0	0	0	0	0	0
103288	41	2	12	184	39	0	22	139	35	22	41	90	53	37	42	7	3	66	0	11	1499	133	2	23	64	243	333	0	216	147	146	501	15	50	127	34	126	50	1023	445	177	16	126	42	473	0	0	0	92
1094923	0	0	0	0	0	0	0	0	0	0	0	6	0	0	0	0	0	0	0	5	11	52	0	0	260	12	0	0	0	0	0	0	0	0	0	0	0	0	0	0	0	0	0	10	40	0	0	0	0
215248	0	0	0	0	0	0	0	0	0	0	8	0	0	0	4	0	0	0	57	0	0	0	0	0	0	0	0	0	0	0	0	0	0	0	0	0	0	0	2	0	0	0	37	0	0	0	0	0	0
528628	0	0	0	0	0	0	0	0	0	0	0	0	0	0	0	0	0	0	0	0	0	0	0	0	0	0	0	0	0	0	0	0	0	0	0	0	0	0	0	0	0	0	0	0	0	0	0	0	0
103151	7	4	0	3	11	4	129	10	0	3	14	40	113	23	96	0	16	0	0	0	0	270	59	0	42	55	0	0	242	94	0	2	18	0	0	0	15	2	15	0	24	0	3	11	80	19	0	16	0
12562	0	0	0	0	0	0	0	0	0	0	0	0	0	0	0	0	0	392	0	0	0	0	0	0	0	0	0	0	0	0	0	0	0	0	0	0	0	0	0	0	0	0	0	0	0	0	0	0	0
4355718	0	0	0	0	0	0	0	0	0	0	0	0	0	0	0	0	0	0	0	2	0	0	0	0	0	0	0	0	0	0	0	0	0	0	0	0	0	0	17	0	0	0	0	0	0	0	0	0	0
524457	0	0	0	0	0	0	0	0	0	0	0	0	0	0	0	0	0	0	0	0	0	0	0	0	0	0	0	0	0	0	0	0	0	0	0	0	0	0	0	0	0	0	2	0	0	0	0	0	0
104135	0	0	0	0	0	0	0	0	0	0	0	0	0	0	0	0	0	103	0	0	0	0	0	0	0	0	0	0	0	0	0	0	0	0	0	0	0	0	0	0	0	0	0	0	0	0	0	0	0
303554	0	0	0	0	388	0	0	0	0	0	0	0	0	0	0	0	0	0	0	0	0	0	0	0	0	0	0	0	4	0	0	0	0	0	0	0	0	0	0	0	0	0	0	0	0	0	0	0	0
1094594	0	0	0	0	0	0	0	0	0	0	0	0	0	0	0	0	0	125	3	0	0	0	0	0	0	0	0	0	0	0	0	0	0	0	0	0	0	0	0	0	0	0	0	0	0	0	0	0	0
4383386	2	0	0	0	0	0	0	0	0	0	0	0	0	0	0	0	0	0	0	0	0	0	0	0	0	13	0	0	0	0	0	0	0	0	0	0	0	0	0	0	0	0	0	0	0	0	0	0	0
202224	0	0	0	0	0	0	0	0	0	0	0	0	0	0	0	0	0	0	0	0	0	0	0	0	0	0	0	0	0	0	0	0	0	0	0	0	0	0	0	0	0	0	0	0	0	0	0	0	0
329490	0	0	0	0	0	0	0	0	0	0	0	0	0	0	0	0	0	0	0	0	0	0	0	0	38	105	0	0	0	0	0	0	0	0	0	0	0	0	0	0	0	0	0	0	0	0	0	0	0
4331214	0	0	0	0	0	0	0	0	0	0	0	0	0	0	0	0	0	0	0	0	0	0	0	0	0	18	0	0	0	0	0	0	0	0	0	0	0	0	0	0	0	0	0	0	0	0	0	0	0
568991	0	0	0	0	0	0	0	5	0	0	0	0	0	0	0	0	0	0	0	0	0	0	0	0	0	0	0	0	0	0	0	0	0	0	0	0	0	0	0	0	0	0	0	0	0	0	0	0	0
1141160	0	0	0	0	0	0	0	0	0	0	0	0	0	0	0	0	0	0	0	0	0	0	0	0	0	0	0	0	7	0	0	0	0	0	0	0	0	0	0	0	0	0	0	0	0	0	0	0	0
4004100	0	0	0	0	5	0	0	0	4	0	0	0	0	0	0	0	0	0	0	0	0	0	0	0	0	0	0	0	175	0	0	0	0	0	107	0	2	0	0	0	3	0	0	0	0	0	0	0	0
4456894	0	0	0	0	0	0	0	0	0	0	0	0	0	0	0	0	0	0	0	0	0	0	0	0	0	0	0	0	2	0	0	0	0	0	0	0	0	0	0	0	0	0	0	0	0	0	0	0	0
193536	11	0	0	0	0	0	0	0	0	0	0	0	0	0	226	0	0	0	0	0	0	2	0	36	166	17	31	0	0	0	0	0	0	94	0	41	0	0	43	0	86	0	0	49	0	0	0	0	0
1793774	0	0	0	0	0	0	0	0	0	0	0	0	0	0	0	0	0	0	0	0	0	0	0	0	0	0	0	0	0	0	0	0	0	3	0	10	0	0	0	0	0	0	0	0	0	0	0	0	0
4407475	0	0	0	0	0	0	0	0	0	0	0	4	0	0	0	0	0	0	0	0	0	0	0	0	0	4	0	0	0	0	0	0	0	0	0	0	0	0	0	0	0	0	0	0	0	0	0	0	0
1000735	942	2935	495	967	2885	256	1099	951	1136	653	526	33	66	432	42	2	246	0	317	8	2874	515	551	1026	131	1751	1027	622	3705	332	222	0	0	830	681	223	548	256	500	0	3	154	519	222	92	0	314	217	453
964220	0	0	0	0	2	0	0	0	0	0	0	0	0	0	0	0	0	0	0	0	0	0	0	0	0	0	0	0	0	0	0	0	0	0	0	0	0	2	0	0	0	0	0	0	0	0	0	0	0
378660	0	0	0	2	0	0	0	0	0	0	0	0	0	0	0	0	0	0	0	0	0	0	0	0	0	0	0	0	0	0	0	0	0	12	0	0	0	0	6	0	0	0	0	21	0	0	0	0	0
553111	0	0	0	0	0	0	0	0	0	0	0	0	0	0	0	0	0	0	0	0	0	0	0	0	0	0	0	0	183	0	0	0	0	0	0	0	0	0	0	0	0	0	0	0	0	0	0	0	0
13485	0	0	0	0	0	0	0	0	0	0	0	0	0	0	0	0	0	0	0	0	0	0	0	0	0	0	0	0	0	0	0	0	0	0	0	0	0	0	2	0	0	0	0	0	0	0	0	0	0
1046162	0	0	0	0	2	0	0	0	0	0	0	0	0	0	0	0	0	0	0	0	0	0	0	0	0	0	0	0	0	0	0	0	0	0	0	0	0	0	0	0	0	0	0	0	0	0	0	0	0
4473893	0	0	0	0	0	0	0	0	0	23	0	0	0	0	0	0	0	0	0	0	0	0	0	0	0	0	0	0	0	0	0	0	0	0	0	0	0	0	0	0	0	0	19	0	0	0	0	0	0
161687	0	22	0	0	0	0	0	0	0	0	0	0	0	2	0	0	0	0	0	0	0	0	0	0	0	0	0	0	0	0	0	0	0	0	0	0	0	0	0	0	0	0	0	0	0	0	0	0	0
882018	0	0	0	0	0	0	0	0	0	0	0	0	0	73	0	0	0	0	0	0	0	0	0	0	0	0	0	0	45	0	0	0	0	0	0	0	0	0	0	0	0	0	0	0	0	0	0	0	0
109591	0	0	0	0	0	0	0	0	0	0	0	63	0	0	0	0	0	0	0	0	0	0	0	0	0	0	0	0	0	0	0	0	0	0	0	0	0	0	0	0	0	0	0	0	0	0	0	0	0
1126230	0	0	0	0	0	0	0	0	0	0	0	0	0	0	0	0	0	0	0	0	2	0	0	0	0	0	0	0	0	0	0	0	0	0	0	0	0	0	0	0	0	0	0	0	0	0	0	0	0
176591	0	0	112	0	0	0	0	0	0	0	0	0	0	0	0	0	0	0	0	0	0	0	0	0	0	0	0	0	0	0	0	0	0	0	0	0	0	0	0	0	0	309	0	0	0	0	0	0	0
637528	0	0	0	0	2	0	0	5	0	0	0	0	0	0	0	0	0	0	0	0	0	0	7	0	0	0	0	0	0	0	0	0	0	0	0	0	0	0	0	0	0	0	0	0	0	0	0	0	0
1135576	0	0	0	0	0	0	0	0	0	0	4	0	0	0	0	0	0	0	0	0	0	0	0	0	0	0	0	0	0	0	0	0	0	0	0	0	0	0	0	124	0	0	0	0	2	0	0	0	0
781371	0	0	0	0	0	0	0	0	0	0	0	0	0	0	0	0	0	0	0	0	0	0	0	0	0	0	0	0	0	0	0	0	0	0	0	0	0	0	0	0	0	0	0	0	0	0	0	0	0
4403930	0	0	7	0	68	0	0	21	0	0	0	42	0	0	0	0	0	0	0	45	0	5	0	64	20	12	1	0	0	0	0	0	0	0	0	3	36	0	58	0	10	0	64	27	44	0	0	0	0
364805	0	0	0	0	0	0	0	0	0	0	0	0	0	0	0	0	0	0	0	0	0	0	0	0	0	0	0	0	0	0	0	0	0	0	0	0	0	0	0	0	0	0	0	0	0	0	0	0	0
154567	0	0	0	0	0	0	0	0	0	8	0	0	0	0	0	0	0	0	0	0	0	0	0	0	0	0	0	0	0	0	0	0	0	0	0	0	0	0	0	0	0	0	0	0	6	0	0	0	0
1961384	0	0	0	0	178	0	0	0	0	0	0	0	0	0	0	0	0	0	0	0	0	28	0	0	0	0	33	0	0	0	0	0	0	0	0	23	0	3	0	0	0	0	0	0	0	0	0	0	0
351494	0	0	0	0	0	0	0	0	4	0	0	0	0	0	0	0	0	0	0	0	0	0	0	0	0	0	0	0	0	0	0	0	0	0	0	0	0	0	0	0	0	0	0	0	0	0	0	0	0
623345	0	0	0	0	0	0	0	0	0	0	0	0	0	0	0	0	0	0	0	0	17	0	0	2	0	0	0	0	0	0	2	0	0	0	0	0	0	0	0	7	0	0	0	0	0	0	0	0	0
1122787	0	0	0	0	0	0	0	0	0	0	0	0	0	0	0	0	249	0	0	0	49	69	0	0	0	0	8	0	4	0	0	12	0	0	0	125	2	0	75	0	0	3	0	0	0	0	0	0	0
242389	0	0	23	0	0	0	0	0	0	0	0	0	0	0	0	0	0	0	0	0	0	0	0	0	0	0	0	0	0	0	0	0	0	0	0	0	0	0	0	0	0	114	0	0	0	0	0	0	0
2199910	2	0	0	0	0	0	0	0	0	0	0	0	0	0	0	0	0	0	0	0	0	0	0	0	0	0	0	0	0	0	0	0	0	0	0	0	0	0	0	0	0	0	0	0	0	0	0	0	0
888953	0	0	0	0	0	0	0	0	0	0	2	0	0	0	0	0	0	0	0	0	0	0	0	0	0	0	0	0	0	0	0	0	0	0	0	55	0	0	0	0	0	0	0	0	0	0	0	0	0
832652	0	0	0	0	0	0	0	0	0	0	0	0	0	0	0	0	0	0	0	0	0	0	0	0	0	0	0	0	0	0	0	0	0	0	0	0	0	0	0	0	0	0	0	0	0	0	0	0	0
1007384	417	0	0	0	0	0	0	0	0	0	0	0	0	0	0	0	0	0	0	0	0	0	0	0	0	5	0	0	0	0	0	0	0	0	0	0	0	0	0	0	0	0	0	0	0	0	0	0	0
180752	0	0	0	0	0	0	0	0	0	0	0	0	0	0	0	0	0	0	0	0	0	0	0	0	0	0	0	0	0	0	0	0	0	0	0	0	0	0	0	40	0	0	0	0	0	0	0	0	0
588981	2	0	0	0	0	0	0	0	0	0	0	0	0	0	0	0	0	0	0	0	0	0	0	0	0	0	0	0	0	0	0	0	0	0	0	28	0	0	0	0	0	0	0	0	0	0	0	0	0
210576	0	0	0	0	0	0	0	0	0	0	0	0	0	0	0	0	0	0	0	0	0	0	0	0	0	0	0	0	0	0	0	0	0	0	0	0	0	0	0	0	0	0	0	2	0	0	0	0	0
250148	0	0	0	0	0	0	0	0	0	0	0	0	0	0	0	0	0	0	0	0	0	0	0	0	0	0	0	0	0	0	0	0	0	0	0	0	0	0	0	0	0	0	0	0	0	0	0	0	0
105352	0	1490	0	0	288	0	0	0	0	34	0	0	0	0	0	0	0	0	0	0	0	144	0	5	0	4	0	0	29	0	0	0	0	0	48	0	2	0	0	0	0	0	0	0	2	0	0	0	0
1130846	0	102	0	0	355	0	0	0	0	5	0	0	0	0	0	0	0	0	0	0	105	0	0	0	0	0	0	0	47	0	0	0	0	0	0	64	6	0	0	0	0	0	0	0	0	0	0	0	0
12184	0	0	0	0	0	0	0	0	0	0	0	0	0	0	0	0	0	0	0	0	0	19	0	0	0	0	0	0	0	0	0	0	0	0	0	0	0	0	0	0	0	0	0	0	0	0	0	0	0
810672	0	0	0	0	0	0	0	0	0	0	0	0	0	0	0	0	0	0	0	0	0	0	0	0	0	0	0	0	0	0	0	0	0	0	0	0	0	0	0	0	0	0	0	0	0	0	0	0	0
4357290	0	0	0	0	0	0	0	0	0	0	0	0	0	0	0	0	0	0	0	0	0	0	0	0	0	0	0	0	0	0	0	0	0	0	0	0	0	0	0	0	0	0	0	0	0	0	0	0	0
82683	0	0	0	0	0	0	0	0	0	0	0	0	0	0	0	0	0	0	0	0	0	0	0	0	4	0	0	0	0	0	0	0	0	0	0	0	0	0	0	0	0	0	0	0	0	0	0	0	0
4363678	0	0	0	0	0	0	0	0	0	2	0	0	0	0	0	0	0	0	0	0	0	0	0	0	0	0	0	0	0	0	0	0	0	0	0	0	0	0	0	0	0	0	0	0	0	0	0	0	0
238002	0	244	0	0	251	0	0	0	2	3	0	0	0	0	0	0	0	0	0	0	0	0	0	0	4	0	0	0	3	0	0	0	0	0	0	0	2	0	0	0	0	0	6	0	5	0	0	0	0
969203	0	25	0	0	0	0	0	0	0	0	0	0	0	0	0	0	0	0	0	0	0	0	0	0	0	0	0	0	41	0	0	0	0	0	0	0	0	0	0	0	0	0	0	0	0	0	0	0	0
959160	0	0	0	0	0	0	0	0	0	0	0	0	0	0	0	0	0	0	0	0	0	0	0	0	0	0	0	0	0	0	0	0	0	0	0	0	0	0	0	0	0	0	0	0	0	0	0	0	0
12290	0	0	0	0	0	0	0	0	0	0	0	0	0	0	0	0	0	0	0	0	0	0	0	0	0	0	0	0	43	0	0	0	0	0	0	0	0	0	0	0	0	0	0	0	0	0	0	0	0
295166	0	0	0	0	0	0	0	0	0	0	0	0	0	0	0	0	0	0	0	0	0	0	0	0	0	0	0	0	0	0	0	0	0	0	0	0	0	0	0	0	0	0	0	0	0	0	0	0	0
4310803	0	0	0	0	0	0	0	0	0	0	0	0	0	0	0	0	0	0	0	0	0	0	0	0	0	0	0	0	0	0	0	0	0	0	0	0	4	0	0	0	0	0	0	0	0	0	0	0	0
808021	0	0	0	0	0	0	0	0	0	0	0	0	0	0	0	2	0	0	0	0	0	0	0	0	0	0	0	0	0	0	0	0	0	0	0	0	0	0	0	0	0	0	0	0	0	0	0	0	0
1002005	0	0	0	0	30	0	0	60	49	73	219	0	0	0	0	0	0	0	0	0	234	138	0	0	0	16	14	0	16	0	0	0	0	0	11	4	127	0	304	4	40	0	360	24	0	29	0	0	0
134649	0	0	0	0	4	0	6	0	0	13	0	0	0	0	0	0	0	0	0	0	0	0	0	0	0	0	0	0	0	0	0	0	0	0	0	59	0	0	0	0	0	0	0	0	3	0	18	0	0
784643	0	0	0	59	0	0	0	0	0	0	0	0	0	0	0	0	0	0	0	0	0	0	0	0	0	0	0	0	0	0	0	0	0	0	0	0	0	0	0	0	0	0	0	0	0	0	0	0	0
181436	0	0	0	0	0	0	0	0	0	0	0	0	0	0	0	0	0	0	0	0	0	0	0	0	0	0	0	0	0	0	0	0	0	0	0	0	0	0	0	0	0	0	0	0	0	0	0	0	0
4409084	0	0	0	0	0	0	0	0	0	76	0	0	0	0	0	0	0	0	0	0	0	0	0	0	0	0	0	0	0	0	0	0	0	0	0	0	0	0	0	0	0	0	0	0	0	0	0	0	0
142110	0	0	0	0	0	0	0	0	0	742	0	0	0	0	0	0	0	0	0	0	0	0	0	0	0	512	0	0	0	48	0	0	0	0	0	0	0	0	0	642	0	0	0	0	0	0	0	0	0
1083016	0	0	0	0	0	0	0	0	0	0	0	0	0	0	0	0	0	0	0	0	0	0	0	0	0	0	0	0	0	0	0	0	0	0	0	0	0	0	0	0	0	0	0	0	0	0	0	0	0
180363	0	0	0	0	0	0	0	0	0	0	0	0	0	0	0	0	0	0	0	0	0	0	0	0	0	0	0	0	0	0	0	0	0	0	0	0	0	0	0	0	0	0	0	35	0	0	0	0	0
1101451	0	172	0	21	0	0	215	112	0	0	156	1	17	0	0	0	0	0	0	0	0	0	0	0	0	1	0	0	92	30	0	0	0	65	0	0	33	0	1	0	0	0	0	198	0	0	174	0	0
711733	0	0	0	161	0	0	278	390	475	0	0	130	164	0	0	0	0	0	0	0	0	0	0	3	0	916	0	0	0	0	0	0	227	0	0	0	318	0	390	0	0	0	0	261	0	0	57	0	383
48874	0	0	0	0	0	0	0	0	0	0	0	0	0	0	0	0	0	0	0	0	0	0	0	0	0	0	0	0	0	0	0	0	0	0	0	0	0	0	4	0	0	0	0	0	0	0	0	0	0
44941	0	0	0	290	0	0	0	0	0	0	0	0	0	0	0	0	95	0	0	0	0	0	0	3	0	0	0	0	8	0	0	0	0	0	0	0	0	0	0	0	0	0	0	0	0	0	0	0	0
112057	0	0	0	0	0	0	0	0	0	0	0	0	0	0	0	0	0	0	0	0	0	0	0	0	0	0	0	0	0	0	0	0	0	0	0	0	0	0	0	0	0	0	0	0	39	0	0	0	0
934392	0	0	0	0	15	0	0	0	0	0	0	0	0	0	0	0	0	0	0	0	0	0	0	0	0	0	0	0	0	0	0	0	0	0	0	0	0	0	0	0	0	0	34	0	0	0	0	0	0
4320126	0	0	0	0	0	0	0	0	0	0	0	0	0	0	0	0	0	0	0	0	0	0	0	0	0	0	0	0	0	0	0	0	0	0	0	0	0	0	0	0	0	0	0	0	0	0	0	0	0
4306176	0	0	0	0	328	19	0	0	0	0	384	0	0	0	0	0	152	0	0	0	0	27	22	0	0	0	4	0	0	0	0	0	0	0	0	0	0	74	0	0	0	0	92	0	249	0	0	0	0
4411138	0	0	0	0	0	0	0	0	0	0	0	0	0	0	0	0	57	0	0	0	0	0	232	0	0	870	0	0	0	0	0	0	0	0	0	0	0	0	0	0	0	0	10	0	0	0	0	0	0
538247	0	0	0	0	0	0	0	0	0	0	0	0	0	0	0	0	0	0	0	0	0	0	0	0	0	9	0	0	0	0	0	0	0	0	0	0	0	0	0	0	0	0	0	0	0	0	0	0	0
1130851	0	0	0	0	0	0	0	0	0	0	4	2	0	0	0	0	0	0	0	0	0	0	0	0	223	103	0	0	165	0	0	0	0	0	0	115	0	0	0	0	0	0	0	0	0	0	10	0	0
250572	0	0	0	0	0	0	0	0	0	0	0	0	0	0	0	0	0	0	0	0	0	0	0	0	0	0	0	0	0	0	0	0	0	0	0	46	0	0	0	0	0	0	0	0	0	0	0	0	0
237912	0	0	0	0	0	0	5	0	0	0	0	0	0	0	0	0	0	0	0	0	0	0	0	0	0	0	0	0	0	0	0	0	0	0	0	0	0	0	0	0	0	0	0	7	0	0	0	0	0
408093	0	0	0	0	0	0	0	0	0	0	0	0	0	0	0	0	0	0	0	0	0	0	0	0	0	0	0	0	0	0	0	0	0	0	0	12	0	0	0	0	0	0	0	0	0	0	0	0	0
114151	0	0	0	0	0	0	0	0	0	0	0	1	0	0	0	0	0	0	0	0	7	0	0	0	0	0	0	0	63	0	0	0	0	0	0	5	10	0	0	0	0	0	0	0	0	0	0	0	0
1128038	0	0	0	0	0	0	0	0	0	2	0	0	0	0	0	0	0	0	9	0	0	0	0	0	0	0	0	0	0	0	0	0	0	0	0	0	0	0	0	0	0	0	0	0	0	0	0	0	0
1093945	0	0	0	0	0	0	0	0	0	0	0	0	0	0	0	0	0	0	0	0	0	2	0	0	73	0	0	0	176	0	0	2	0	0	0	43	0	0	0	0	0	0	0	0	0	0	0	0	0
13047	0	0	0	0	0	0	0	0	0	0	0	0	0	0	0	0	0	0	0	0	0	0	0	0	0	0	0	0	0	0	0	0	0	0	0	0	0	0	0	0	0	0	0	0	0	0	0	0	0
223583	0	0	0	0	0	0	0	0	0	0	0	0	0	0	0	0	0	0	0	0	0	0	0	0	0	0	0	0	0	0	0	0	0	0	0	0	0	0	0	0	0	0	0	0	0	0	0	0	0
513773	0	0	0	0	0	0	0	0	0	0	0	0	0	0	0	0	0	0	0	0	0	0	0	0	0	0	0	0	45	0	0	0	0	0	0	0	0	0	0	0	0	0	0	0	0	0	0	0	0
550712	0	0	0	0	0	0	0	0	0	0	0	0	0	0	0	0	0	0	0	0	0	0	0	0	0	0	0	0	0	0	0	0	0	0	0	6	0	0	0	0	0	0	0	0	0	0	0	0	0
34447	0	0	0	0	0	0	0	0	0	0	0	0	0	0	0	0	0	0	0	0	0	0	0	0	0	0	0	0	0	0	0	0	0	0	0	0	0	0	0	0	0	0	0	0	0	0	0	0	0
315597	3	0	0	0	131	0	0	0	0	0	0	0	0	0	0	0	0	0	0	0	327	0	0	0	4	0	0	0	0	0	0	0	0	0	0	0	0	0	0	143	0	0	0	0	38	0	0	0	0
1613745	0	0	0	0	0	0	0	0	0	0	0	954	0	0	0	267	0	0	0	0	807	0	0	0	0	1	0	0	3	0	0	0	0	43	0	0	0	0	13	0	17	0	0	0	0	0	0	0	0
610455	0	0	0	0	0	0	0	0	0	9	0	0	0	0	0	0	0	0	0	0	0	0	0	0	0	0	0	0	0	0	0	0	0	0	0	0	0	0	0	0	0	0	0	0	0	0	0	0	0
512720	0	0	69	0	0	0	0	0	0	0	0	0	0	0	0	0	0	0	0	0	37	31	9	0	127	0	47	0	0	0	0	0	0	0	0	0	29	0	183	0	0	0	73	18	0	0	0	0	0
4435984	0	0	0	0	0	0	0	0	0	0	0	0	0	0	0	0	0	0	0	0	0	0	0	0	0	0	0	0	0	4	0	0	0	0	0	0	0	0	0	0	0	0	0	0	0	0	0	0	0
1109141	0	0	2	0	4	0	0	0	0	0	137	0	0	0	0	0	0	0	0	0	0	278	0	0	3	0	0	5	0	26	0	2	0	0	23	182	74	0	26	2	0	93	0	2	0	0	0	2	0
317451	0	0	0	0	0	0	0	0	0	0	0	0	0	0	0	0	0	0	0	0	0	0	0	0	0	0	0	0	0	0	0	0	0	0	0	0	0	0	0	84	0	0	0	0	0	0	0	0	0
558911	0	0	0	0	0	0	0	0	0	0	0	0	0	0	0	0	0	0	0	0	0	0	0	0	0	0	0	0	0	0	0	0	0	0	0	27	0	0	0	0	0	0	0	0	0	0	0	0	0
3881469	0	0	0	0	0	0	0	0	0	0	0	0	0	0	0	0	0	0	0	0	29	261	23	0	0	0	0	0	0	0	0	0	0	0	0	18	0	0	0	0	46	0	24	0	0	0	3	0	0
1125006	0	3	0	0	0	0	0	0	0	0	0	0	0	0	0	0	0	0	0	0	0	0	0	0	0	0	0	0	0	0	0	0	0	0	0	0	0	0	0	0	0	0	0	0	0	0	0	0	0
12799	0	0	0	0	0	0	0	0	0	0	0	0	0	0	0	0	0	0	0	0	0	0	0	0	0	0	0	0	0	0	0	0	0	0	0	0	0	0	37	0	0	0	0	0	0	0	0	0	0
135393	0	0	0	0	0	0	2	0	0	0	2	0	0	0	0	0	0	0	0	0	0	0	0	0	0	0	50	0	10	0	0	2	0	0	0	0	13	0	0	0	0	0	0	0	0	0	0	2	0
956334	0	0	0	0	0	0	0	0	0	0	0	0	0	0	0	0	0	0	0	0	0	0	0	0	0	0	0	0	0	0	0	0	0	0	0	0	0	0	0	0	0	0	0	2	0	0	0	0	0
768898	0	0	0	0	0	0	0	0	0	0	0	0	0	0	0	0	0	0	0	0	0	0	16	0	0	0	0	0	0	0	0	0	0	0	0	0	0	0	0	0	0	0	0	0	0	0	0	0	0
337165	0	0	0	0	0	0	0	0	0	0	0	0	0	0	0	0	0	0	0	0	0	0	0	0	0	0	0	0	0	0	0	0	0	0	0	0	0	0	0	0	0	0	0	0	0	0	0	0	0
1123395	0	0	0	0	0	0	0	0	0	0	0	0	0	0	0	0	0	0	0	0	117	28	38	0	42	60	152	0	31	0	0	0	0	0	0	0	19	35	29	0	0	0	45	41	0	0	0	0	0
4418348	0	0	0	0	0	0	0	0	0	0	0	0	0	0	0	0	0	0	0	0	0	0	0	0	0	0	0	0	78	0	0	0	0	0	0	0	0	0	0	0	0	0	0	0	0	0	0	0	0
562912	0	0	0	0	0	0	0	0	0	0	0	0	0	0	0	0	0	0	0	0	0	0	0	0	0	0	0	0	0	0	0	0	0	0	0	0	0	7	0	0	0	0	0	0	0	0	0	0	0
213332	0	0	0	0	37	0	0	3	7	0	0	0	0	0	0	0	0	0	0	0	0	0	0	160	5	0	0	0	160	0	0	0	0	0	0	67	0	0	125	0	0	0	0	5	0	3	0	0	29
4110006	0	0	0	0	0	0	2	0	0	0	0	0	0	0	0	0	0	0	0	0	0	0	0	0	0	0	0	0	0	2	0	0	0	0	0	0	0	0	2	0	0	0	0	0	3	0	2	0	0
495515	0	0	0	0	0	0	0	0	0	0	0	0	0	0	0	0	0	0	0	0	0	0	0	0	0	0	0	61	0	0	0	0	0	0	0	0	0	13	22	8	0	14	0	0	0	0	0	20	0
1006150	1017	972	339	1426	140	820	7453	3893	1746	596	1004	383	481	664	535	815	416	835	390	171	1746	1545	1778	1300	1060	3179	840	283	275	257	330	420	1380	613	401	117	1976	1211	2338	1556	1808	2034	530	350	1125	190	493	1147	1427
1074945	0	0	0	0	0	20	0	0	0	0	0	60	0	70	0	169	0	0	0	0	0	0	0	0	0	0	0	0	0	0	0	0	0	0	0	0	0	0	0	0	0	0	0	0	0	0	0	0	435
545511	0	0	0	0	0	0	0	0	0	0	0	0	0	0	0	0	0	0	0	0	0	0	0	0	0	0	0	0	0	0	0	0	0	0	0	0	0	0	0	0	0	0	0	0	0	0	0	0	0
208120	0	0	0	0	0	0	0	0	0	0	0	0	0	0	0	0	0	0	0	0	0	0	0	0	0	0	0	0	0	0	0	0	0	0	0	0	0	0	0	0	0	0	0	0	0	0	0	0	4
3936762	0	0	0	19	0	0	0	2	0	0	12	0	0	0	0	0	0	0	0	0	0	4	0	0	2	0	0	0	0	0	5	0	0	0	0	157	0	0	11	0	0	0	0	0	6	0	0	0	0
1026431	0	0	0	0	9	0	0	0	0	0	0	0	0	0	0	0	0	0	0	0	0	5	0	0	0	0	0	0	68	0	0	0	0	0	0	0	0	0	0	0	0	0	0	0	0	0	3	0	0
244000	0	0	0	0	0	0	3	0	0	0	0	0	0	0	0	0	0	0	0	0	0	0	0	0	0	0	7	0	0	0	0	0	0	0	0	0	35	0	0	0	0	0	0	0	0	0	0	0	0
158859	0	0	0	0	0	0	0	0	0	0	0	0	0	0	0	0	0	0	0	0	0	0	0	0	0	0	0	0	0	0	0	0	0	0	0	0	0	0	0	0	0	0	0	0	0	0	0	0	0
549792	0	0	0	0	0	0	0	0	0	0	0	0	0	0	0	0	0	0	0	0	0	2	0	0	0	0	0	0	0	0	0	0	0	0	0	0	0	0	0	0	0	0	0	0	0	0	0	0	0
1079481	0	0	0	0	0	6	267	0	0	0	0	8	0	0	0	0	0	95	0	0	0	0	0	0	0	0	0	0	65	0	0	0	5	12	0	334	0	0	0	0	0	0	0	0	0	40	0	7	0
175954	0	0	0	0	0	0	0	0	0	0	7	0	0	0	0	0	0	0	0	0	0	0	0	0	0	0	0	0	0	0	0	0	0	0	0	0	0	0	0	0	0	0	0	0	0	0	0	0	0
4420943	0	0	0	0	0	0	0	0	0	0	0	0	0	0	0	0	0	0	0	0	0	0	0	0	0	0	0	0	0	0	0	0	0	19	0	0	0	0	0	0	0	0	0	0	0	0	0	0	0
556277	0	0	0	0	0	0	0	0	0	0	0	0	0	0	0	0	0	0	0	0	0	0	0	0	0	211	0	0	0	0	0	0	0	0	0	0	0	0	29	0	0	0	0	0	0	0	0	0	9
253403	0	0	0	0	0	0	0	0	0	0	0	0	0	0	0	0	0	0	0	0	0	0	0	0	0	0	0	0	0	0	0	0	0	4	0	0	0	0	0	0	0	0	0	0	0	0	2	0	0
1090029	0	0	0	0	0	0	0	0	0	0	0	0	0	0	0	0	0	0	0	0	0	0	0	0	0	0	0	0	44	0	0	0	0	0	4	0	0	0	0	0	0	0	0	0	0	0	0	0	0
543740	0	0	0	0	16	0	0	0	0	0	0	1	0	7	0	27	0	0	0	0	33	0	0	0	53	8	20	0	0	0	0	0	0	0	20	11	0	0	74	0	0	3	0	0	0	2	0	0	0
[truncated: 1,843 more rows]
[truncated: 40 more columns]
