# Supplementary material for: Colorectal cancer mutational profiles correlate with defined microbial communities in the tumor microenvironment
Source: PLoS Genet. 2018 Jun 20;14(6):e1007376. doi: 10.1371/journal.pgen.1007376 (PMC6028121; doi:10.1371/journal.pgen.1007376)
Supplement: S4 Table — The patient and tumor metadata for the samples in this study as well as those used in the study Burns, et al. Genome Medicine, 2015. (XLSX) [file pgen.1007376.s004.xlsx]

## Sheet: S4 Table
S4 Table. De-identified patient metadata. The patient and tumor metadata for the samples in this study as well as those used in the study Burns, et al. Genome Medicine, 2015.
SampleID	Description	Patient_Blind_ID	Age	Sex	Site	MSI_status	Stage
Sample_88	tumor	1157	78	male	Sigmoid_colon	MSS	4
Sample_43	tumor	1178	83	female	Transverse_colon	MSI	2
Sample_76	tumor	1183	66	male	Sigmoid_colon	MSS	4
Sample_24	tumor	1200	59	female	Right_colon	na	3
Sample_95	tumor	1277	68	female	Cecum	na	2
Sample_91	tumor	1340	73	female	Transverse_colon	na	3
Sample_79	tumor	1343	43	male	Transverse_colon	MSI	2
Sample_34	tumor	1391	38	female	Descending_colon	MSS	3
Sample_56	tumor	1457	76	female	Transverse_colon	MSI	4
Sample_85	tumor	1552	57	male	Right_colon	MSI	4
Sample_71	tumor	1619	69	male	Sigmoid_colon	na	2
Sample_36	tumor	1762	60	female	Right_colon	MSI	4
Sample_39	tumor	1926	64	male	Rectum	na	3
Sample_41	tumor	1944	76	female	Right_colon	na	4
Sample_48	tumor	2022	85	female	Right_colon	na	1
Sample_78	tumor	2093	91	female	Rectum	MSS	3
Sample_96	tumor	2186	56	male	Ileum	MSS	na
Sample_15	tumor	2216	64	male	Transverse_colon	na	2
Sample_32	tumor	2343	77	female	Cecum	na	3
Sample_77	tumor	2567	52	female	Colon	na	2
Sample_87	tumor	2635	60	male	Right_colon	na	1
Sample_19	tumor	2681	50	male	Cecum	na	4
Sample_70	tumor	2840	68	male	Rectosigmoid_colon	na	2
Sample_94	tumor	2853	17	male	Rectum	na	1
Sample_38	tumor	3566	90	male	Right_colon	na	2
Sample_35	tumor	3600	73	male	Right_colon	na	na
Sample_82	tumor	3792	87	female	Right_colon	na	3
Sample_92	tumor	3874	60	female	Cecum	na	na
Sample_75	tumor	4044	68	male	Right_colon	na	3
Sample_05	tumor	4571	73	female	Rectosigmoid_colon	na	2
Sample_72	tumor	4771	57	male	Right_colon	na	2
Sample_67	tumor	5691	56	female	Right_colon	na	1
Sample_80	tumor	5741	83	female	Rectosigmoid_colon	na	4
Sample_62	tumor	6470	51	female	Right_colon	na	3
Sample_84	tumor	6645	58	male	Rectosigmoid_colon	MSS	3
Sample_83	tumor	7647	49	male	Right_colon	MSS	4
Sample_59	tumor	8567	41	male	Sigmoid_colon	MSI	3
Sample_14	tumor	11808	73	female	Transverse_colon	na	3
Sample_28	tumor	12337	76	male	Sigmoid_colon	na	3
Sample_42	tumor	12372	88	female	Right_colon	na	3
Sample_61	tumor	12379	90	male	Rectosigmoid_colon	na	1
Sample_22	tumor	12423	73	female	Descending_colon	na	2
Sample_66	tumor	13796	26	female	Cecum	na	na
Sample_73	tumor	14211	54	female	Rectosigmoid_colon	na	4
Sample_27	normal	1157	78	male	Sigmoid_colon	MSS	4
Sample_26	normal	1178	83	female	Transverse_colon	MSI	2
Sample_31	normal	1183	66	male	Sigmoid_colon	MSS	4
Sample_54	normal	1200	59	female	Right_colon	na	3
Sample_47	normal	1277	68	female	Cecum	na	2
Sample_40	normal	1340	73	female	Transverse_colon	na	3
Sample_30	normal	1343	43	male	Transverse_colon	MSI	2
Sample_64	normal	1391	38	female	Descending_colon	MSS	3
Sample_49	normal	1457	76	female	Transverse_colon	MSI	4
Sample_21	normal	1552	57	male	Right_colon	MSI	4
Sample_45	normal	1619	69	male	Sigmoid_colon	na	2
Sample_50	normal	1762	60	female	Right_colon	MSI	4
Sample_25	normal	1926	64	male	Rectum	na	3
Sample_90	normal	1944	76	female	Right_colon	na	4
Sample_16	normal	2022	85	female	Right_colon	na	1
Sample_37	normal	2093	91	female	Rectum	MSS	3
Sample_57	normal	2186	56	male	Ileum	MSS	na
Sample_65	normal	2216	64	male	Transverse_colon	na	2
Sample_53	normal	2343	77	female	Cecum	na	3
Sample_58	normal	2567	52	female	Colon	na	2
Sample_29	normal	2635	60	male	Right_colon	na	1
Sample_11	normal	2681	50	male	Cecum	na	4
Sample_17	normal	2840	68	male	Rectosigmoid_colon	na	2
Sample_74	normal	2853	17	male	Rectum	na	1
Sample_68	normal	3566	90	male	Right_colon	na	2
Sample_89	normal	3600	73	male	Right_colon	na	na
Sample_69	normal	3792	87	female	Right_colon	na	3
Sample_33	normal	3874	60	female	Cecum	na	na
Sample_07	normal	4044	68	male	Right_colon	na	3
Sample_13	normal	4571	73	female	Rectosigmoid_colon	na	2
Sample_46	normal	4771	57	male	Right_colon	na	2
Sample_09	normal	5691	56	female	Right_colon	na	1
Sample_63	normal	5741	83	female	Rectosigmoid_colon	na	4
Sample_52	normal	6470	51	female	Right_colon	na	3
Sample_18	normal	6645	58	male	Rectosigmoid_colon	MSS	3
Sample_06	normal	7647	49	male	Right_colon	MSS	4
Sample_44	normal	8567	41	male	Sigmoid_colon	MSI	3
Sample_23	normal	11808	73	female	Transverse_colon	na	3
Sample_20	normal	12337	76	male	Sigmoid_colon	na	3
Sample_10	normal	12372	88	female	Right_colon	na	3
Sample_08	normal	12379	90	male	Rectosigmoid_colon	na	1
Sample_86	normal	12423	73	female	Descending_colon	na	2
Sample_93	normal	13796	26	female	Cecum	na	na
Sample_12	normal	14211	54	female	Rectosigmoid_colon	na	4
na	not available
MSI	Microsatellite instability
MSS	Microsatellite stable
