# Supplementary material for: Colorectal cancer mutational profiles correlate with defined microbial communities in the tumor microenvironment
Source: PLoS Genet. 2018 Jun 20;14(6):e1007376. doi: 10.1371/journal.pgen.1007376 (PMC6028121; doi:10.1371/journal.pgen.1007376)
Supplement: S5 Table — A listing of the microbial taxonomies and their correlations with High (3–4) or Low (1–2) stage tumors. All taxa listed were identified using LefSe and had LDA (log10) scores above 2. (XLSX) [file pgen.1007376.s005.xlsx]

## Sheet: S5 Table
S5 Table. Different sets of microbes correlate with different tumor stages. A listing of the microbial taxonomies and their correlations with High (3-4) or Low (1-2) stage tumors. All taxa listed were identified using LefSe and had LDA (log10) scores above 2.
Taxonomy	Correlation with
k__Bacteria;p__Chloroflexi;c__Anaerolineae;o__SJA_15;f__;g__	High-stage
k__Bacteria;p__Cyanobacteria;c__Chloroplast;o__;f__;g__	High-stage
k__Bacteria;p__Firmicutes;c__Bacilli;o__Lactobacillales;f__Carnobacteriaceae;g__Granulicatella	High-stage
k__Bacteria;p__Firmicutes;c__Clostridia;o__Clostridiales;f__Lachnospiraceae;g__Coprococcus	High-stage
k__Bacteria;p__GN04;c__GN15;o__;f__;g__	High-stage
k__Bacteria;p__Planctomycetes;c__Phycisphaerae;o__Phycisphaerales;f__Phycisphaeraceae;g__	High-stage
k__Bacteria;p__Acidobacteria;c__Acidobacteria_6;o__iii1_15;f__RB40;g__	Low-stage
k__Bacteria;p__Actinobacteria;c__Actinobacteria;o__Actinomycetales;f__Dietziaceae;g__Dietzia	Low-stage
k__Bacteria;p__Actinobacteria;c__Actinobacteria;o__Actinomycetales;f__Propionibacteriaceae;g__Propionibacterium	Low-stage
k__Bacteria;p__Bacteroidetes;c__Bacteroidia;o__Bacteroidales;f__Porphyromonadaceae;g__	Low-stage
k__Bacteria;p__Bacteroidetes;c__Bacteroidia;o__Bacteroidales;f__Porphyromonadaceae;g__Paludibacter	Low-stage
k__Bacteria;p__Bacteroidetes;c__Cytophagia;o__Cytophagales;f__Cyclobacteriaceae;g__	Low-stage
k__Bacteria;p__Chloroflexi;c__Ktedonobacteria;o__TK10;f__;g__	Low-stage
k__Bacteria;p__Firmicutes;c__Bacilli;o__Bacillales;f__Thermoactinomycetaceae;g__Planifilum	Low-stage
k__Bacteria;p__Firmicutes;c__Clostridia;o__Clostridiales;f__Acidaminobacteraceae_;g__	Low-stage
k__Bacteria;p__Firmicutes;c__Clostridia;o__Clostridiales;f__Clostridiaceae;g__Clostridium	Low-stage
k__Bacteria;p__Firmicutes;c__Clostridia;o__Clostridiales;f__Peptococcaceae;g__WCHB1_84	Low-stage
k__Bacteria;p__Gemmatimonadetes;c__Gemm_2;o__;f__;g__	Low-stage
k__Bacteria;p__Proteobacteria;c__Alphaproteobacteria;o__Rhodobacterales;f__Hyphomonadaceae;g__Oceanicaulis	Low-stage
k__Bacteria;p__Proteobacteria;c__Betaproteobacteria;o__Burkholderiales;f__Burkholderiaceae;g__Burkholderia	Low-stage
k__Bacteria;p__Proteobacteria;c__Betaproteobacteria;o__Burkholderiales;f__Comamonadaceae;g__Hydrogenophaga	Low-stage
k__Bacteria;p__Proteobacteria;c__Deltaproteobacteria;o__Syntrophobacterales;f__;g__	Low-stage
k__Bacteria;p__Proteobacteria;c__Gammaproteobacteria;o__Cardiobacteriales;f__;g__	Low-stage
k__Bacteria;p__Proteobacteria;c__Gammaproteobacteria;o__Cardiobacteriales;f__Cardiobacteriaceae;g__Cardiobacterium	Low-stage
k__Bacteria;p__Proteobacteria;c__Gammaproteobacteria;o__Enterobacteriales;f__Enterobacteriaceae;g__Citrobacter	Low-stage
k__Bacteria;p__Proteobacteria;c__Gammaproteobacteria;o__Oceanospirillales;f__Halomonadaceae;g__	Low-stage
k__Bacteria;p__Proteobacteria;c__Gammaproteobacteria;o__Oceanospirillales;f__SUP05;g__	Low-stage
k__Bacteria;p__SAR406;c__AB16;o__Arctic96B_7;f__A714017;g__	Low-stage
k__Bacteria;p__Spirochaetes;c__Brachyspirae_;o__Brachyspirales_;f__Brachyspiraceae;g__Brachyspira	Low-stage
k__Bacteria;p__Spirochaetes;c__GN05;o__IF025;f__;g__	Low-stage
k__Bacteria;p__Verrucomicrobia;c__Methylacidiphilae_;o__S_BQ2_57;f__;g__	Low-stage
