# Supplementary material for: Colorectal cancer mutational profiles correlate with defined microbial communities in the tumor microenvironment
Source: PLoS Genet. 2018 Jun 20;14(6):e1007376. doi: 10.1371/journal.pgen.1007376 (PMC6028121; doi:10.1371/journal.pgen.1007376)
Supplement: S6 Table — A listing of the microbial taxonomies and the direction of their correlations with LoF mutations the inidicated genes. All taxa listed were identified using LefSe and had LDA (log10) scores above 2. (XLSX) [file pgen.1007376.s006.xlsx]

## Sheet: S6 Table
S6 Table. Different sets of microbes correlate with LoF mutations. A listing of the microbial taxonomies and the direction of their correlations with LoF mutations the inidicated genes. All taxa listed were identified using LefSe and had LDA (log10) scores above 2.
Gene	Taxonomy	Correlation type
ANKRD36C	k__Archaea;p__Euryarchaeota;c__Thermoplasmata;o__E2;f__MarinegroupII;g__	direct
ANKRD36C	k__Archaea;p__Euryarchaeota;c__Thermoplasmata;o__E2;f__MarinegroupIII;g__	direct
ANKRD36C	k__Archaea;p__Euryarchaeota;c__Thermoplasmata;o__Thermoplasmatales;f__Picrophilaceae;g__Thermogymnomonas	direct
ANKRD36C	k__Bacteria;p__AC1;c__HDBW_WB69;o__;f__;g__	direct
ANKRD36C	k__Bacteria;p__Acidobacteria;c__Acidobacteria_6;o__iii1_15;f__RB40;g__	direct
ANKRD36C	k__Bacteria;p__Acidobacteria;c__BPC102;o__MVS_40;f__;g__	direct
ANKRD36C	k__Bacteria;p__Actinobacteria;c__Actinobacteria;o__Actinomycetales;f__Micrococcaceae;g__Rothia	direct
ANKRD36C	k__Bacteria;p__Actinobacteria;c__Thermoleophilia;o__Gaiellales;f__Gaiellaceae;g__	direct
ANKRD36C	k__Bacteria;p__Actinobacteria;c__Thermoleophilia;o__Solirubrobacterales;f__;g__	direct
ANKRD36C	k__Bacteria;p__Aquificae;c__Aquificae;o__Aquificales;f__Hydrogenothermaceae;g__Persephonella	direct
ANKRD36C	k__Bacteria;p__Bacteroidetes;c__Flavobacteriia;o__Flavobacteriales;f__;g__	direct
ANKRD36C	k__Bacteria;p__Bacteroidetes;c__Flavobacteriia;o__Flavobacteriales;f__Flavobacteriaceae;g__Flavobacterium	direct
ANKRD36C	k__Bacteria;p__BHI80_139;c__MD2896_B26;o__;f__;g__	direct
ANKRD36C	k__Bacteria;p__Caldiserica;c__WCHB1_03;o__;f__;g__	direct
ANKRD36C	k__Bacteria;p__Caldithrix;c__KSB1;o__MSB_5B5;f__;g__	direct
ANKRD36C	k__Bacteria;p__Chloroflexi;c__Anaerolineae;o__;f__;g__	direct
ANKRD36C	k__Bacteria;p__Chloroflexi;c__Anaerolineae;o__CFB_26;f__;g__	direct
ANKRD36C	k__Bacteria;p__Chloroflexi;c__Chloroflexi;o__Chloroflexales;f__Chlorothrixaceae;g__	direct
ANKRD36C	k__Bacteria;p__Chloroflexi;c__Ktedonobacteria;o__Ktedonobacterales;f__Ktedonobacteraceae;g__	direct
ANKRD36C	k__Bacteria;p__Chloroflexi;c__Thermobacula;o__Thermobaculales;f__Thermobaculaceae;g__Thermobaculum	direct
ANKRD36C	k__Bacteria;p__Chloroflexi;c__Thermomicrobia;o__Thermomicrobiales;f__;g__	direct
ANKRD36C	k__Bacteria;p__Firmicutes;c__Bacilli;o__Lactobacillales;f__Enterococcaceae;g__Vagococcus	direct
ANKRD36C	k__Bacteria;p__Firmicutes;c__Clostridia;o__Clostridiales;f__Clostridiaceae;g__Alkaliphilus	direct
ANKRD36C	k__Bacteria;p__Firmicutes;c__Clostridia;o__Clostridiales;f__Lachnospiraceae;g__Dorea	direct
ANKRD36C	k__Bacteria;p__Firmicutes;c__Clostridia;o__Clostridiales;f__Lachnospiraceae;g__Epulopiscium	direct
ANKRD36C	k__Bacteria;p__Firmicutes;c__Clostridia;o__Clostridiales;f__Peptococcaceae;g__Desulfurispora	direct
ANKRD36C	k__Bacteria;p__Firmicutes;c__Clostridia;o__Halanaerobiales;f__Halanaerobiaceae;g__	direct
ANKRD36C	k__Bacteria;p__Firmicutes;c__Clostridia;o__Halanaerobiales;f__Halobacteroidaceae;g__Halanaerobacter	direct
ANKRD36C	k__Bacteria;p__Firmicutes;c__Clostridia;o__Thermoanaerobacterales;f__Carboxydocellaceae;g__Carboxydocella	direct
ANKRD36C	k__Bacteria;p__Firmicutes;c__Clostridia;o__Thermoanaerobacterales;f__Thermoanaerobacteraceae;g__Moorella	direct
ANKRD36C	k__Bacteria;p__Gemmatimonadetes;c__Gemmatimonadetes;o__;f__;g__	direct
ANKRD36C	k__Bacteria;p__Proteobacteria;c__Alphaproteobacteria;o__Caulobacterales;f__Caulobacteraceae;g__Asticcacaulis	direct
ANKRD36C	k__Bacteria;p__Proteobacteria;c__Alphaproteobacteria;o__Ellin329;f__;g__	direct
ANKRD36C	k__Bacteria;p__Proteobacteria;c__Alphaproteobacteria;o__Rickettsiales;f__mitochondria;g__Silene	direct
ANKRD36C	k__Bacteria;p__Proteobacteria;c__Alphaproteobacteria;o__Sphingomonadales;f__Sphingomonadaceae;g__Kaistobacter	direct
ANKRD36C	k__Bacteria;p__Proteobacteria;c__Alphaproteobacteria;o__Sphingomonadales;f__Sphingomonadaceae;g__Novosphingobium	direct
ANKRD36C	k__Bacteria;p__Proteobacteria;c__Betaproteobacteria;o__Burkholderiales;f__Comamonadaceae;g__Pelomonas	direct
ANKRD36C	k__Bacteria;p__Proteobacteria;c__Betaproteobacteria;o__Burkholderiales;f__Oxalobacteraceae;g__	direct
ANKRD36C	k__Bacteria;p__Proteobacteria;c__Betaproteobacteria;o__Rhodocyclales;f__Rhodocyclaceae;g__	direct
ANKRD36C	k__Bacteria;p__Proteobacteria;c__Epsilonproteobacteria;o__Campylobacterales;f__Helicobacteraceae;g__Helicobacter	direct
ANKRD36C	k__Bacteria;p__Proteobacteria;c__Gammaproteobacteria;o__Alteromonadales;f__Alteromonadaceae;g__	direct
ANKRD36C	k__Bacteria;p__Proteobacteria;c__Gammaproteobacteria;o__Enterobacteriales;f__Enterobacteriaceae;g__Raoultella	direct
ANKRD36C	k__Bacteria;p__Proteobacteria;c__Gammaproteobacteria;o__Methylococcales;f__Crenotrichaceae;g__Crenothrix	direct
ANKRD36C	k__Bacteria;p__Proteobacteria;c__Gammaproteobacteria;o__Pseudomonadales;f__Moraxellaceae;g__	direct
ANKRD36C	k__Bacteria;p__Spirochaetes;c__Leptospirae;o__Leptospirales;f__Leptospiraceae;g__Leptospira	direct
ANKRD36C	k__Bacteria;p__Synergistetes;c__Synergistia;o__Synergistales;f__TTA_B6;g__E6	direct
ANKRD36C	k__Bacteria;p__Tenericutes;c__Mollicutes;o__Acholeplasmatales;f__Acholeplasmataceae;g__Acholeplasma	direct
ANKRD36C	k__Bacteria;p__Verrucomicrobia;c__Verruco_5;o__SS1_B_03_39;f__;g__	direct
ANKRD36C	k__Bacteria;p__Bacteroidetes;c__Flavobacteriia;o__Flavobacteriales;f__Cryomorphaceae;g__	inverse
ANKRD36C	k__Bacteria;p__Firmicutes;c__Clostridia;o__Clostridiales;f__Sulfobacillaceae;g__Sulfobacillus	inverse
ANKRD36C	k__Bacteria;p__Firmicutes;c__Clostridia;o__Clostridiales;f__Tissierellaceae;g__WAL_1855D	inverse
ANKRD36C	k__Bacteria;p__Proteobacteria;c__Alphaproteobacteria;o__Caulobacterales;f__Caulobacteraceae;g__	inverse
ANKRD36C	k__Bacteria;p__Proteobacteria;c__Gammaproteobacteria;o__Chromatiales;f__Halothiobacillaceae;g__Thiofaba	inverse
APC	k__Bacteria;p__Actinobacteria;c__Actinobacteria;o__Actinomycetales;f__Mycobacteriaceae;g__Mycobacterium	direct
APC	k__Bacteria;p__Actinobacteria;c__OPB41;o__;f__;g__	direct
APC	k__Bacteria;p__Bacteroidetes;c__Bacteroidia;o__Bacteroidales;f__Porphyromonadaceae;g__Dysgonomonas	direct
APC	k__Bacteria;p__Bacteroidetes;c__Bacteroidia;o__Bacteroidales;f__Prevotellaceae;g__	direct
APC	k__Bacteria;p__Bacteroidetes;c__Cytophagia;o__Cytophagales;f__Amoebophilaceae;g__	direct
APC	k__Bacteria;p__Bacteroidetes;c__Flavobacteriia;o__Flavobacteriales;f__Flavobacteriaceae;g__Capnocytophaga	direct
APC	k__Bacteria;p__Bacteroidetes;c__Saprospirae;o__Saprospirales;f__Chitinophagaceae;g__Flavisolibacter	direct
APC	k__Bacteria;p__Bacteroidetes;c__Sphingobacteriia;o__Sphingobacteriales;f__Sphingobacteriaceae;g__Pedobacter	direct
APC	k__Bacteria;p__Firmicutes;c__Bacilli;o__Bacillales;f__Bacillaceae;g__Bacillus	direct
APC	k__Bacteria;p__Firmicutes;c__Bacilli;o__Lactobacillales;f__Aerococcaceae;g__Aerococcus	direct
APC	k__Bacteria;p__Firmicutes;c__Clostridia;o__Clostridiales;f__Syntrophomonadaceae;g__Syntrophomonas	direct
APC	k__Bacteria;p__Firmicutes;c__Clostridia;o__Clostridiales;f__Tissierellaceae;g__Finegoldia	direct
APC	k__Bacteria;p__OD1;c__ABY1;o__;f__;g__	direct
APC	k__Bacteria;p__Proteobacteria;c__Gammaproteobacteria;o__Alteromonadales;f__Shewanellaceae;g__Shewanella	direct
APC	k__Bacteria;p__Proteobacteria;c__Gammaproteobacteria;o__Xanthomonadales;f__Xanthomonadaceae;g__Stenotrophomonas	direct
APC	k__Bacteria;p__Verrucomicrobia;c__Opitutae;o__;f__;g__	direct
APC	k__Archaea;p__Crenarchaeota;c__Thaumarchaeota;o__Cenarchaeales;f__Cenarchaeaceae;g__	inverse
APC	k__Archaea;p__Euryarchaeota;c__DSEG;o__DHVE3;f__;g__	inverse
APC	k__Bacteria;p__Bacteroidetes;c__Saprospirae;o__Saprospirales;f__Saprospiraceae;g__	inverse
APC	k__Bacteria;p__Firmicutes;c__Clostridia;o__Clostridiales;f__Christensenellaceae;g__	inverse
APC	k__Bacteria;p__Gemmatimonadetes;c__Gemm_1;o__;f__;g__	inverse
APC	k__Bacteria;p__Proteobacteria;c__Betaproteobacteria;o__Rhodocyclales;f__Rhodocyclaceae;g__	inverse
APC	k__Bacteria;p__Proteobacteria;c__Gammaproteobacteria;o__Enterobacteriales;f__Enterobacteriaceae;g__Serratia	inverse
APC	k__Bacteria;p__Verrucomicrobia;c__Spartobacteria;o__Chthoniobacterales;f__Chthoniobacteraceae;g__DA101	inverse
APC	k__Bacteria;p__Verrucomicrobia;c__Verruco_5;o__WCHB1_41;f__RFP12;g__	inverse
CTBP2	k__Archaea;p__Euryarchaeota;c__ANME_1;o__;f__;g__	direct
CTBP2	k__Bacteria;p__AC1;c__HDBW_WB69;o__;f__;g__	direct
CTBP2	k__Bacteria;p__Acidobacteria;c__TM1;o__;f__;g__	direct
CTBP2	k__Bacteria;p__Actinobacteria;c__Acidimicrobiia;o__Acidimicrobiales;f__ntu14;g__	direct
CTBP2	k__Bacteria;p__Actinobacteria;c__Actinobacteria;o__Actinomycetales;f__Micromonosporaceae;g__Catellatospora	direct
CTBP2	k__Bacteria;p__Actinobacteria;c__Actinobacteria;o__Actinomycetales;f__Nocardioidaceae;g__Nocardioides	direct
CTBP2	k__Bacteria;p__Actinobacteria;c__Actinobacteria;o__Bifidobacteriales;f__Bifidobacteriaceae;g__Alloscardovia	direct
CTBP2	k__Bacteria;p__Bacteroidetes;c__Bacteroidia;o__Bacteroidales;f__Paraprevotellaceae;g__	direct
CTBP2	k__Bacteria;p__Bacteroidetes;c__Bacteroidia;o__Bacteroidales;f__SB_1;g__	direct
CTBP2	k__Bacteria;p__Bacteroidetes;c__Saprospirae;o__Saprospirales;f__Saprospiraceae;g__Lewinella	direct
CTBP2	k__Bacteria;p__Chloroflexi;c__Dehalococcoidetes;o__Dehalococcoidales;f__;g__	direct
CTBP2	k__Bacteria;p__Chloroflexi;c__Dehalococcoidetes;o__Dehalococcoidales;f__Dehalococcoidaceae;g__Dehalococcoides	direct
CTBP2	k__Bacteria;p__Chloroflexi;c__Ktedonobacteria;o__Ktedonobacterales;f__Ktedonobacteraceae;g__	direct
CTBP2	k__Bacteria;p__Cyanobacteria;c__Chloroplast;o__Haptophyceae;f__;g__	direct
CTBP2	k__Bacteria;p__Cyanobacteria;c__ML635J_21;o__;f__;g__	direct
CTBP2	k__Bacteria;p__Firmicutes;c__Bacilli;o__Bacillales;f__Bacillaceae;g__Halobacillus	direct
CTBP2	k__Bacteria;p__Firmicutes;c__Bacilli;o__Bacillales;f__Exiguobacteraceae;g__	direct
CTBP2	k__Bacteria;p__Firmicutes;c__Bacilli;o__Bacillales;f__Planococcaceae;g__Rummeliibacillus	direct
CTBP2	k__Bacteria;p__Firmicutes;c__Bacilli;o__Lactobacillales;f__;g__	direct
CTBP2	k__Bacteria;p__Firmicutes;c__Bacilli;o__Lactobacillales;f__Aerococcaceae;g__Alloiococcus	direct
CTBP2	k__Bacteria;p__Firmicutes;c__Bacilli;o__Turicibacterales;f__Turicibacteraceae;g__Turicibacter	direct
CTBP2	k__Bacteria;p__Firmicutes;c__Clostridia;o__Clostridiales;f__Acidaminobacteraceae;g__Fusibacter	direct
CTBP2	k__Bacteria;p__Firmicutes;c__Clostridia;o__Clostridiales;f__Peptostreptococcaceae;g__Filifactor	direct
CTBP2	k__Bacteria;p__Firmicutes;c__Clostridia;o__Halanaerobiales;f__Halobacteroidaceae;g__Acetohalobium	direct
CTBP2	k__Bacteria;p__Firmicutes;c__Clostridia;o__Thermoanaerobacterales;f__Thermoanaerobacteraceae;g__Moorella	direct
CTBP2	k__Bacteria;p__Nitrospirae;c__Nitrospira;o__Nitrospirales;f__Leptospirillaceae;g__Leptospirillum	direct
CTBP2	k__Bacteria;p__Planctomycetes;c__Planctomycetia;o__B97;f__;g__	direct
CTBP2	k__Bacteria;p__Proteobacteria;c__Alphaproteobacteria;o__Kiloniellales;f__Kiloniellaceae;g__Thalassospira	direct
CTBP2	k__Bacteria;p__Proteobacteria;c__Alphaproteobacteria;o__Rhizobiales;f__Rhizobiaceae;g__	direct
CTBP2	k__Bacteria;p__Proteobacteria;c__Betaproteobacteria;o__Burkholderiales;f__Burkholderiaceae;g__Pandoraea	direct
CTBP2	k__Bacteria;p__Proteobacteria;c__Betaproteobacteria;o__Rhodocyclales;f__Rhodocyclaceae;g__KD1_23	direct
CTBP2	k__Bacteria;p__Proteobacteria;c__Deltaproteobacteria;o__Desulfuromonadales;f__Desulfuromonadaceae;g__	direct
CTBP2	k__Bacteria;p__Proteobacteria;c__Deltaproteobacteria;o__Entotheonellales;f__Entotheonellaceae;g__CandidatusEntotheonella	direct
CTBP2	k__Bacteria;p__Proteobacteria;c__Epsilonproteobacteria;o__Campylobacterales;f__Campylobacteraceae;g__	direct
CTBP2	k__Bacteria;p__Proteobacteria;c__Gammaproteobacteria;o__Alteromonadales;f__Alteromonadaceae;g__HB2_32_21	direct
CTBP2	k__Bacteria;p__Proteobacteria;c__Gammaproteobacteria;o__Chromatiales;f__Chromatiaceae;g__	direct
CTBP2	k__Bacteria;p__Proteobacteria;c__Gammaproteobacteria;o__Pasteurellales;f__Pasteurellaceae;g__Pasteurella	direct
CTBP2	k__Bacteria;p__Proteobacteria;c__Gammaproteobacteria;o__Thiotrichales;f__Thiotrichaceae;g__	direct
CTBP2	k__Bacteria;p__Proteobacteria;c__Gammaproteobacteria;o__Vibrionales;f__Pseudoalteromonadaceae;g__	direct
CTBP2	k__Bacteria;p__Spirochaetes;c__GN05;o__LH041;f__;g__	direct
CTBP2	k__Bacteria;p__Tenericutes;c__Mollicutes;o__Mycoplasmatales;f__Mycoplasmataceae;g__	direct
CTBP2	k__Bacteria;p__Tenericutes;c__Mollicutes;o__Mycoplasmatales;f__Mycoplasmataceae;g__CandidatusHepatoplasma	direct
CTBP2	k__Bacteria;p__Thermi;c__Deinococci;o__Deinococcales;f__Trueperaceae;g__B_42	direct
CTBP2	k__Bacteria;p__WS3;c__PRR_12;o__SSS58A;f__;g__	direct
CTBP2	k__Bacteria;p__Proteobacteria;c__Alphaproteobacteria;o__;f__;g__	inverse
CTBP2	k__Bacteria;p__Planctomycetes;c__Planctomycetia;o__Pirellulales;f__Pirellulaceae;g__Planctomycete	direct
CTBP2	k__Bacteria;p__Proteobacteria;c__Gammaproteobacteria;o__Pseudomonadales;f__Moraxellaceae;g__Enhydrobacter	direct
KMT2C	k__Archaea;p__Euryarchaeota;c__DSEG;o__DHVE3;f__;g__	direct
KMT2C	k__Archaea;p__Euryarchaeota;c__Thermoplasmata;o__E2;f__MarinegroupIII;g__	direct
KMT2C	k__Bacteria;p__AC1;c__HDBW_WB69;o__;f__;g__	direct
KMT2C	k__Bacteria;p__Actinobacteria;c__Actinobacteria;o__Actinomycetales;f__Dietziaceae;g__Dietzia	direct
KMT2C	k__Bacteria;p__Aquificae;c__Aquificae;o__Aquificales;f__Hydrogenothermaceae;g__Persephonella	direct
KMT2C	k__Bacteria;p__Bacteroidetes;c__Bacteroidia;o__Bacteroidales;f__Porphyromonadaceae;g__Paludibacter	direct
KMT2C	k__Bacteria;p__Bacteroidetes;c__Saprospirae;o__Saprospirales;f__Saprospiraceae;g__	direct
KMT2C	k__Bacteria;p__Caldiserica;c__WCHB1_03;o__;f__;g__	direct
KMT2C	k__Bacteria;p__Caldithrix;c__KSB1;o__MSB_5B5;f__;g__	direct
KMT2C	k__Bacteria;p__Chloroflexi;c__Ktedonobacteria;o__Ktedonobacterales;f__Ktedonobacteraceae;g__	direct
KMT2C	k__Bacteria;p__Chloroflexi;c__Thermomicrobia;o__Thermomicrobiales;f__;g__	direct
KMT2C	k__Bacteria;p__Cyanobacteria;c__Oscillatoriophycideae;o__Chroococcales;f__;g__	direct
KMT2C	k__Bacteria;p__Deferribacteres;c__Deferribacteres;o__Deferribacterales;f__Deferribacteraceae;g__Mucispirillum	direct
KMT2C	k__Bacteria;p__Firmicutes;c__Bacilli;o__Lactobacillales;f__Leuconostocaceae;g__Fructobacillus	direct
KMT2C	k__Bacteria;p__Firmicutes;c__Bacilli;o__Turicibacterales;f__Turicibacteraceae;g__Turicibacter	direct
KMT2C	k__Bacteria;p__Firmicutes;c__Clostridia;o__Clostridiales;f__Lachnospiraceae;g__Epulopiscium	direct
KMT2C	k__Bacteria;p__Firmicutes;c__Clostridia;o__Clostridiales;f__Peptococcaceae;g__Desulfurispora	direct
KMT2C	k__Bacteria;p__Firmicutes;c__Clostridia;o__Clostridiales;f__Ruminococcaceae;g__Ruminococcus	direct
KMT2C	k__Bacteria;p__Firmicutes;c__Clostridia;o__Halanaerobiales;f__Halobacteroidaceae;g__Halanaerobacter	direct
KMT2C	k__Bacteria;p__Proteobacteria;c__Alphaproteobacteria;o__Ellin329;f__;g__	direct
KMT2C	k__Bacteria;p__Proteobacteria;c__Alphaproteobacteria;o__Rhizobiales;f__Beijerinckiaceae;g__Beijerinckia	direct
KMT2C	k__Bacteria;p__Proteobacteria;c__Epsilonproteobacteria;o__Campylobacterales;f__Helicobacteraceae;g__Helicobacter	direct
KMT2C	k__Bacteria;p__Proteobacteria;c__Gammaproteobacteria;o__Alteromonadales;f__Alteromonadaceae;g__HB2_32_21	direct
KMT2C	k__Bacteria;p__Proteobacteria;c__Gammaproteobacteria;o__Enterobacteriales;f__Enterobacteriaceae;g__Klebsiella	direct
KMT2C	k__Bacteria;p__Proteobacteria;c__Gammaproteobacteria;o__Methylococcales;f__Crenotrichaceae;g__Crenothrix	direct
KMT2C	k__Bacteria;p__Proteobacteria;c__Gammaproteobacteria;o__Oceanospirillales;f__SUP05;g__	direct
KMT2C	k__Bacteria;p__Tenericutes;c__Mollicutes;o__Acholeplasmatales;f__Acholeplasmataceae;g__Acholeplasma	direct
KMT2C	k__Bacteria;p__Tenericutes;c__Mollicutes;o__Entomoplasmatales;f__Entomoplasmataceae;g__Acholeplasma	direct
KMT2C	k__Bacteria;p__Verrucomicrobia;c__Verruco_5;o__R76_B128;f__;g__	direct
KMT2C	k__Bacteria;p__ZB3;c__BS119;o__;f__;g__	direct
KMT2C	k__Bacteria;p__;c__;o__;f__;g__	inverse
KMT2C	k__Bacteria;p__Acidobacteria;c__Acidobacteria_6;o__iii1_15;f__;g__	inverse
KMT2C	k__Bacteria;p__Acidobacteria;c__Chloracidobacteria;o__RB41;f__;g__	inverse
KMT2C	k__Bacteria;p__Firmicutes;c__Clostridia;o__Clostridiales;f__Sulfobacillaceae;g__Sulfobacillus	inverse
KMT2C	k__Bacteria;p__Proteobacteria;c__Alphaproteobacteria;o__Caulobacterales;f__Caulobacteraceae;g__	inverse
KMT2C	k__Bacteria;p__Proteobacteria;c__Gammaproteobacteria;o__Chromatiales;f__;g__	inverse
KMT2C	k__Bacteria;p__Verrucomicrobia;c__Opitutae;o__Puniceicoccales;f__Puniceicoccaceae;g__Coraliomargarita	inverse
KMT2C	k__Bacteria;p__Verrucomicrobia;c__Pedosphaerae;o__Pedosphaerales;f__;g__	inverse
ZNF717	k__Archaea;p__Euryarchaeota;c__Thermoplasmata;o__E2;f__MarinegroupII;g__	direct
ZNF717	k__Bacteria;p__Acidobacteria;c__BPC102;o__B110;f__;g__	direct
ZNF717	k__Bacteria;p__Actinobacteria;c__Acidimicrobiia;o__Acidimicrobiales;f__;g__	direct
ZNF717	k__Bacteria;p__Actinobacteria;c__Actinobacteria;o__Actinomycetales;f__Corynebacteriaceae;g__Corynebacterium	direct
ZNF717	k__Bacteria;p__Actinobacteria;c__Actinobacteria;o__Actinomycetales;f__Micrococcaceae;g__Rothia	direct
ZNF717	k__Bacteria;p__Actinobacteria;c__Coriobacteriia;o__Coriobacteriales;f__Coriobacteriaceae;g__Collinsella	direct
ZNF717	k__Bacteria;p__Bacteroidetes;c__Cytophagia;o__Cytophagales;f__Flammeovirgaceae;g__Sediminitomix	direct
ZNF717	k__Bacteria;p__Firmicutes;c__Bacilli;o__Lactobacillales;f__Aerococcaceae;g__	direct
ZNF717	k__Bacteria;p__Firmicutes;c__Clostridia;o__Clostridiales;f__Christensenellaceae;g__	direct
ZNF717	k__Bacteria;p__Firmicutes;c__Clostridia;o__Halanaerobiales;f__Halanaerobiaceae;g__	direct
ZNF717	k__Bacteria;p__Gemmatimonadetes;c__Gemmatimonadetes;o__;f__;g__	direct
ZNF717	k__Bacteria;p__LD1;c__;o__;f__;g__	direct
ZNF717	k__Bacteria;p__OP9;c__JS1;o__SB_45;f__;g__	direct
ZNF717	k__Bacteria;p__Proteobacteria;c__Betaproteobacteria;o__Burkholderiales;f__Alcaligenaceae;g__Sutterella	direct
ZNF717	k__Bacteria;p__Proteobacteria;c__Betaproteobacteria;o__Rhodocyclales;f__Rhodocyclaceae;g__	direct
ZNF717	k__Bacteria;p__Proteobacteria;c__Gammaproteobacteria;o__Pseudomonadales;f__Moraxellaceae;g__	direct
ZNF717	k__Bacteria;p__Proteobacteria;c__Gammaproteobacteria;o__Pseudomonadales;f__Pseudomonadaceae;g__	direct
ZNF717	k__Bacteria;p__Spirochaetes;c__Leptospirae;o__Leptospirales;f__Leptospiraceae;g__Leptospira	direct
ZNF717	k__Bacteria;p__Verrucomicrobia;c__Spartobacteria;o__Chthoniobacterales;f__Chthoniobacteraceae;g__DA101	direct
ZNF717	k__Bacteria;p__Verrucomicrobia;c__Verrucomicrobiae;o__Verrucomicrobiales;f__Verrucomicrobiaceae;g__	direct
ZNF717	k__Bacteria;p__Verrucomicrobia;c__Verrucomicrobiae;o__Verrucomicrobiales;f__Verrucomicrobiaceae;g__Akkermansia	direct
ZNF717	k__Bacteria;p__TM7;c__TM7_1;o__;f__;g__	inverse
