# Supplementary material for: Colorectal cancer mutational profiles correlate with defined microbial communities in the tumor microenvironment
Source: PLoS Genet. 2018 Jun 20;14(6):e1007376. doi: 10.1371/journal.pgen.1007376 (PMC6028121; doi:10.1371/journal.pgen.1007376)
Supplement: S8 Table — The cutoff, sensitivity, and specificities for each of the KEGG pathway mutations assessed using the jackknifed ROC curves. (XLSX) [file pgen.1007376.s008.xlsx]

## Sheet: S8 Table
S8 Table. Gene mutation prediction modeling. The cutoff, sensitivity, and specificities for each of the KEGG pathway mutations assessed using the jackknifed ROC curves.
ANKRD36C
cutoff	sensitivity	specificity
Inf	1	0
-0.0636733	1	0.0909091
-0.0689901	0.969697	0.0909091
-0.095887	0.939394	0.0909091
-0.0963869	0.909091	0.0909091
-0.103391	0.909091	0.181818
-0.128543	0.878788	0.181818
-0.140715	0.878788	0.272727
-0.14361	0.848485	0.272727
-0.146524	0.848485	0.363636
-0.156462	0.818182	0.363636
-0.158532	0.818182	0.454545
-0.158806	0.787879	0.454545
-0.164696	0.787879	0.545455
-0.171186	0.787879	0.636364
-0.176545	0.757576	0.636364
-0.181199	0.727273	0.636364
-0.182343	0.727273	0.727273
-0.192251	0.69697	0.727273
-0.20066	0.69697	0.818182
-0.218463	0.666667	0.818182
-0.221595	0.636364	0.818182
-0.234042	0.606061	0.818182
-0.270506	0.575758	0.818182
-0.28104	0.545455	0.818182
-0.288062	0.515152	0.818182
-0.291487	0.484848	0.818182
-0.297493	0.454545	0.818182
-0.303512	0.454545	0.909091
-0.308256	0.424242	0.909091
-0.311778	0.393939	0.909091
-0.333122	0.393939	1
-0.333754	0.363636	1
-0.350115	0.333333	1
-0.366699	0.30303	1
-0.367837	0.272727	1
-0.396024	0.242424	1
-0.404599	0.212121	1
-0.423995	0.181818	1
-0.438395	0.151515	1
-0.484244	0.121212	1
-0.489644	0.0909091	1
-0.514583	0.0606061	1
-0.60863	0.030303	1
-0.779673	0	1
APC
cutoff	sensitivity	specificity
Inf	1	0
0.31647	1	0.0526316
0.216966	1	0.105263
0.191144	1	0.157895
0.187897	1	0.210526
0.137981	1	0.263158
0.118553	1	0.315789
0.0924641	0.96	0.315789
0.0862656	0.92	0.315789
0.0667472	0.92	0.368421
0.0667193	0.88	0.368421
0.0626472	0.88	0.421053
0.0603753	0.84	0.421053
0.0588409	0.84	0.473684
0.0535877	0.8	0.473684
0.0528714	0.8	0.526316
0.0391489	0.76	0.526316
0.0386547	0.76	0.578947
0.0334386	0.72	0.578947
0.0327068	0.72	0.631579
0.0320177	0.72	0.684211
0.0270214	0.72	0.736842
0.0186596	0.72	0.789474
-0.0169766	0.68	0.789474
-0.0197601	0.68	0.842105
-0.0307996	0.68	0.894737
-0.0328511	0.64	0.894737
-0.0364824	0.6	0.894737
-0.0548928	0.56	0.894737
-0.0576879	0.52	0.894737
-0.0612704	0.48	0.894737
-0.0730033	0.44	0.894737
-0.0742624	0.44	0.947368
-0.081448	0.4	0.947368
-0.134839	0.36	0.947368
-0.136827	0.32	0.947368
-0.137905	0.28	0.947368
-0.145209	0.24	0.947368
-0.151284	0.2	0.947368
-0.224234	0.16	0.947368
-0.260772	0.16	1
-0.270426	0.12	1
-0.271066	0.08	1
-0.277303	0.04	1
-0.298181	0	1
CTBP2
cutoff	sensitivity	specificity
Inf	1	0
0.334282	1	0.0909091
0.184214	1	0.181818
0.161558	0.969697	0.181818
0.143166	0.939394	0.181818
0.131009	0.909091	0.181818
0.0928743	0.909091	0.272727
0.0879559	0.878788	0.272727
0.0737574	0.848485	0.272727
0.0669568	0.848485	0.363636
0.0660162	0.818182	0.363636
0.0647013	0.787879	0.363636
0.0452718	0.787879	0.454545
0.0259373	0.757576	0.454545
0.0227093	0.727273	0.454545
0.0214864	0.69697	0.454545
0.013374	0.666667	0.454545
0.0107225	0.636364	0.454545
0.00212987	0.606061	0.454545
0	0.575758	0.545455
-0.00389288	0.575758	0.636364
-0.0048945	0.545455	0.636364
-0.00542814	0.515152	0.636364
-0.0121278	0.484848	0.636364
-0.0130287	0.454545	0.636364
-0.0208537	0.454545	0.727273
-0.0240943	0.454545	0.818182
-0.0263004	0.454545	0.909091
-0.0389589	0.454545	1
-0.0418825	0.424242	1
-0.0434333	0.393939	1
-0.0491794	0.363636	1
-0.0510019	0.333333	1
-0.0527077	0.30303	1
-0.0609065	0.272727	1
-0.0621454	0.242424	1
-0.0641039	0.212121	1
-0.081652	0.181818	1
-0.0871701	0.151515	1
-0.0992487	0.121212	1
-0.103412	0.0909091	1
-0.130964	0.0606061	1
-0.148149	0.030303	1
-0.179259	0	1
KMT2C
cutoff	sensitivity	specificity
Inf	1	0
0.226449	0.969697	0
0.211645	0.969697	0.0909091
0.175002	0.939394	0.0909091
0.0870689	0.909091	0.0909091
0.0737281	0.909091	0.181818
0.0671713	0.909091	0.272727
0.0641745	0.909091	0.363636
0.0614003	0.909091	0.454545
0.0604502	0.878788	0.454545
0.0575285	0.878788	0.545455
0.0537641	0.878788	0.636364
0.0505845	0.848485	0.636364
0.0449468	0.848485	0.727273
0.0417426	0.818182	0.727273
0.0342426	0.818182	0.818182
0.0236099	0.787879	0.818182
0.0216462	0.757576	0.818182
0.0179628	0.727273	0.818182
0.00766163	0.69697	0.818182
0.00731759	0.666667	0.818182
0.00601712	0.636364	0.818182
0.0056036	0.606061	0.818182
0.00192239	0.575758	0.818182
0.00182382	0.545455	0.818182
-0.000714581	0.515152	0.818182
-0.00546673	0.484848	0.818182
-0.00695375	0.484848	0.909091
-0.00808706	0.454545	0.909091
-0.04777	0.454545	1
-0.0505696	0.424242	1
-0.0531465	0.393939	1
-0.0586371	0.363636	1
-0.0670764	0.333333	1
-0.0703009	0.30303	1
-0.075133	0.272727	1
-0.0795095	0.242424	1
-0.0953611	0.212121	1
-0.0985058	0.181818	1
-0.104282	0.151515	1
-0.112441	0.121212	1
-0.132699	0.0909091	1
-0.137173	0.0606061	1
-0.15372	0.030303	1
-0.154122	0	1
ZNF717
cutoff	sensitivity	specificity
Inf	1	0
-0.00160378	0.965517	0
-0.00276719	0.965517	0.0666667
-0.00376591	0.965517	0.133333
-0.0059416	0.931034	0.133333
-0.00735185	0.896552	0.133333
-0.00741464	0.896552	0.2
-0.00817769	0.896552	0.266667
-0.0102168	0.896552	0.333333
-0.0110068	0.862069	0.333333
-0.012448	0.827586	0.333333
-0.0158595	0.793103	0.333333
-0.0160587	0.793103	0.4
-0.0168476	0.758621	0.4
-0.0179638	0.758621	0.466667
-0.0189116	0.724138	0.466667
-0.0215937	0.689655	0.466667
-0.0221635	0.655172	0.466667
-0.022765	0.62069	0.466667
-0.0230533	0.62069	0.533333
-0.0234658	0.586207	0.533333
-0.025962	0.551724	0.533333
-0.0268567	0.551724	0.6
-0.0275689	0.517241	0.6
-0.0292456	0.482759	0.6
-0.0331625	0.482759	0.666667
-0.0386577	0.482759	0.733333
-0.0391522	0.448276	0.733333
-0.0395613	0.448276	0.8
-0.043257	0.448276	0.866667
-0.0463485	0.413793	0.866667
-0.046625	0.413793	0.933333
-0.0467268	0.413793	1
-0.0474703	0.37931	1
-0.0490068	0.344828	1
-0.051259	0.310345	1
-0.0565092	0.275862	1
-0.0612499	0.241379	1
-0.0622659	0.206897	1
-0.0622808	0.172414	1
-0.0639862	0.137931	1
-0.0670834	0.103448	1
-0.0716838	0.0689655	1
-0.0741749	0.0344828	1
-0.0753577	0	1
