# Supplementary material for: Colorectal cancer mutational profiles correlate with defined microbial communities in the tumor microenvironment
Source: PLoS Genet. 2018 Jun 20;14(6):e1007376. doi: 10.1371/journal.pgen.1007376 (PMC6028121; doi:10.1371/journal.pgen.1007376)
Supplement: S9 Table — Each mutation was assessed to determine if it was counfounded with tumor stage using Fisher's exact test, followed by FDR correction. (XLSX) [file pgen.1007376.s009.xlsx]

## Sheet: S9 Table
S9 Table. Assessment of confounding among stage and gene mutation status. Each mutation was assessed to determine if it was counfounded with tumor stage using Fisher's exact test, followed by FDR correction.
	P value (Fisher's exact test)	q value (Benjamini-Hochberg FDR)
ANKRD36C	0.1927	0.3533
APC	0.6001	0.6601
CTBP2	0.4814	0.633
HERC2	0.1543	0.3533
KMT2C	0.5179	0.633
NOX4	0.0289	0.3179
PDE4DIP	0.7555	0.7555
RGPD3	0.1543	0.3533
RPL24	0.1927	0.3533
RPS3A	0.3109	0.4886
ZNF717	0.0834	0.3533
