# Supplementary material for: Colorectal cancer mutational profiles correlate with defined microbial communities in the tumor microenvironment
Source: PLoS Genet. 2018 Jun 20;14(6):e1007376. doi: 10.1371/journal.pgen.1007376 (PMC6028121; doi:10.1371/journal.pgen.1007376)
Supplement: S10 Table — Summary of the mutated genes, KEGG, and PID pathways and the accuracy and significance (Q-values obtained by FDR-correction of P-values; P < = 0.05 and Q < = 0.1 considered significant) with which they can be predicted using the abundances of discriminatory microbial taxa. The results of the LOO analysis pipeline utilizing LEfSE, followed by a permutation test and ROC curve generation are found in the leftmost columns. The rightmost two columns indicate the genes and pathways tested using MaAsLin. MaAsLin values in bold are those that are considered statistically significant. n.s. not significant, n.c. not calculated. (XLSX) [file pgen.1007376.s010.xlsx]

## Sheet: S10 Table
S10 Table. Differences in taxonomic abundances can be used to predict the presence of prevalent LoF mutations. Summary of the mutated genes, KEGG, and PID pathways and the accuracy and significance (Q-values obtained by FDR-correction of P-values; P <= 0.05 and Q <= 0.1 considered significant) with which they can be predicted using the abundances of discriminatory microbial taxa. The results of t…
Gene	Accuracy	Q-value	MaAsLin p-value	MaAsLin Q-value
ZNF717	0.7	0.0550551	0.001453	0.008
APC	0.73	0.0011	0.00057168	0.00628848
ANKRD36C	0.7	0.011011	n.s.	n.s.
CTBP2	0.71	0.0192693	n.s.	n.s.
KMT2C	0.8	0.0192693	n.s.	n.s.
HERC2	n.c.	n.s	0.00487657	0.0178807
NOX4	n.c.	n.s	n.s.	n.s.
PDE4DIP	n.c.	n.s	n.s.	n.s.
RGPD3	n.c.	n.s	0.0261298	0.0718569
RPL24	n.c.	n.s	n.s.	n.s.
RPS3A	n.c.	n.s	n.s.	n.s.
KEGG pathway	Accuracy	Q-value	MaAsLin p-value	MaAsLin Q-value
ABC transporters	0.773	<0.0001	0.000348263	0.000664865
Adherens junction	0.705	0.0126126	n.s.	n.s.
Alanine, aspartate, and glutamate metabolism	0.773	0.00116784	n.s.	n.s.
Cell cycle	0.682	0.00116784	<0.0001	0.000131377
Cysteine and methionine metabolism	0.75	<0.0001	n.s.	n.s.
Focal adhesion	0.682	0.00116784	0.000246151	0.000516916
Lysine degradation	0.727	<0.0001	<0.0001	<0.0001
MAPK signaling pathway	0.864	<0.0001	<0.0001	<0.0001
Notch signaling pathway	0.75	<0.0001	<0.0001	0.000118956
Oocyte meiosis	0.659	0.018018	<0.0001	0.000252107
Oxidative phosphorylation	0.705	0.00116784	<0.0001	<0.0001
Phosphatidylinositol signaling system	0.8401	<0.0001	0.00643605	0.00901048
Protein processing in endoplasmic reticulum	0.75	<0.0001	0.000491805	0.000860658
Purine metabolism	0.818	<0.0001	<0.0001	<0.0001
Regulation of actin cytoskeleton	0.568	0.00553185	0.00198234	0.00320224
Ribosome	0.727	<0.0001	<0.0001	<0.0001
RNA degradation	0.841	<0.0001	n.s.	n.s.
RNA transport	0.795	<0.0001	n.s.	n.s.
Spliceosome	0.614	<0.0001	0.0374791	0.0491913
Ubiquitin mediated proteolysis	0.75	<0.0001	0.000140372	0.000327534
Wnt signaling pathway	0.773	<0.0001	0.00214421	0.00321632
PID pathway	Accuracy	Q-value	MaAsLin p-value	MaAsLin Q-value
Canonical Wnt signaling pathway	0.818182	<0.0001	0.00173448	0.00470657
CDC42 signaling	0.545455	0.0342342	0.0358934	0.0401157
CXCR4-mediated signaling	0.659091	0.0230945	0.00229057	0.00488722
Degradation of beta-catenin	0.75	<0.0001	<0.0001	0.000703
Direct p53 effectors	0.795455	<0.0001	0.00904616	0.0122767
ErbB1 downstream signaling	0.795455	<0.0001	0.0113013	0.0143146
Insulin pathway	0.772727	<0.0001	0.000500574	0.00237975
Neurotrophic factor-mediated Trk signaling	0.75	<0.0001	0.0504508	0.0532538
p75 (NTR)-mediated signaling	0.772727	<0.0001	0.00119413	0.0045372
PDGFR-beta signaling pathway	0.818182	<0.0001	0.00577912	0.00844623
Presenilin action in Notch and Wnt signaling	0.818182	<0.0001	0.00173448	0.00470657
Regulation of nuclear beta-catenin signaling and target gene transcription	0.75	<0.0001	0.00231508	0.00488722
Regulation of CDC42 activity	0.795455	0.002926	0.000500574	0.00237975
Regulation of Telomerase	0.795455	<0.0001	0.00444259	0.00703475
Signaling events mediated by Hepatocyte Growth Factor Receptor (c-Met)	0.818182	<0.0001	<0.0001	0.000665
BARD1 signaling	n.c.	n.s.	n.s.	n.s.
C-MYB transcription factor network	n.c.	n.s.	0.0358934	0.0401157
Class I PI3K signaling	n.c.	n.s.	0.00353774	0.00611109
Signaling mediated by PTP1B	n.c.	n.s.	0.00285827	0.0054302
