# Supplementary material for: Colorectal cancer mutational profiles correlate with defined microbial communities in the tumor microenvironment
Source: PLoS Genet. 2018 Jun 20;14(6):e1007376. doi: 10.1371/journal.pgen.1007376 (PMC6028121; doi:10.1371/journal.pgen.1007376)
Supplement: S11 Table — A listing of the microbial taxonomies and the direction of their correlations with LoF mutations the inidicated KEGG pathways All taxa listed were identified using LefSe and had LDA (log10) scores above 2. (XLSX) [file pgen.1007376.s011.xlsx]

## Sheet: S11 Table
S11 Table. Different sets of microbes correlate with LoF mutations in KEGG pathways. A listing of the microbial taxonomies and the direction of their correlations with LoF mutations the inidicated KEGG pathways All taxa listed were identified using LefSe and had LDA (log10) scores above 2.
KEGG Pathway	Taxonomy	Correlation type
ABC transporters	k__Bacteria;p__Actinobacteria;c__Coriobacteriia;o__Coriobacteriales;f__Coriobacteriaceae;g__	direct
ABC transporters	k__Bacteria;p__Bacteroidetes;c__Sphingobacteriia;o__Sphingobacteriales;f__;g__	direct
ABC transporters	k__Bacteria;p__Cyanobacteria;c__Chloroplast;o__Chlorophyta;f__Ulvophyceae;g__	direct
ABC transporters	k__Bacteria;p__Firmicutes;c__Clostridia;o__Clostridiales;f__Veillonellaceae;g__Selenomonas	direct
ABC transporters	k__Bacteria;p__Bacteroidetes;c__Cytophagia;o__Cytophagales;f__Cytophagaceae;g__	inverse
ABC transporters	k__Bacteria;p__Firmicutes;c__Erysipelotrichi;o__Erysipelotrichales;f__Erysipelotrichaceae;g__	inverse
ABC transporters	k__Bacteria;p__Proteobacteria;c__Deltaproteobacteria;o__PB19;f__;g__	inverse
ABC transporters	k__Bacteria;p__Spirochaetes;c__Spirochaetes;o__Spirochaetales;f__Spirochaetaceae;g__	inverse
Adherens junction	k__Bacteria;p__Actinobacteria;c__Actinobacteria;o__Actinomycetales;f__;g__	inverse
Adherens junction	k__Bacteria;p__Actinobacteria;c__Actinobacteria;o__Actinomycetales;f__Nocardioidaceae;g__	inverse
Adherens junction	k__Bacteria;p__Bacteroidetes;c__Cytophagia;o__Cytophagales;f__Cytophagaceae;g__Adhaeribacter	inverse
Adherens junction	k__Bacteria;p__Chlorobi;c__OPB56;o__;f__;g__	inverse
Adherens junction	k__Bacteria;p__OD1;c__;o__;f__;g__	inverse
Adherens junction	k__Bacteria;p__SAR406;c__AB16;o__SSW63Au;f__SHAS460;g__	inverse
Alanine, aspartate, and glutamate metabolism	k__Archaea;p__Crenarchaeota;c__;o__;f__;g__	direct
Alanine, aspartate, and glutamate metabolism	k__Bacteria;p__Actinobacteria;c__Thermoleophilia;o__Gaiellales;f__Gaiellaceae;g__	direct
Alanine, aspartate, and glutamate metabolism	k__Bacteria;p__Bacteroidetes;c__Bacteroidia;o__Bacteroidales;f__BS11;g__	direct
Alanine, aspartate, and glutamate metabolism	k__Bacteria;p__Firmicutes;c__Clostridia;o__Halanaerobiales;f__Halanaerobiaceae;g__	direct
Alanine, aspartate, and glutamate metabolism	k__Bacteria;p__Gemmatimonadetes;c__Gemmatimonadetes;o__;f__;g__	direct
Alanine, aspartate, and glutamate metabolism	k__Bacteria;p__Proteobacteria;c__Alphaproteobacteria;o__Rhizobiales;f__Rhizobiaceae;g__	direct
Cell cycle	k__Bacteria;p__OD1;c__;o__;f__;g__	direct
Cell cycle	k__Bacteria;p__Firmicutes;c__Clostridia;o__Clostridiales;f__Veillonellaceae;g__Veillonella	inverse
Cysteine and methionine metabolism	k__Bacteria;p__Proteobacteria;c__Gammaproteobacteria;o__Legionellales;f__Coxiellaceae;g__Aquicella	direct
Cysteine and methionine metabolism	k__Bacteria;p__Verrucomicrobia;c__Verrucomicrobiae;o__Verrucomicrobiales;f__Verrucomicrobiaceae;g__Luteolibacter	direct
Focal adhesion	k__Bacteria;p__Bacteroidetes;c__Sphingobacteriia;o__Sphingobacteriales;f__Sphingobacteriaceae;g__	direct
Focal adhesion	k__Bacteria;p__Proteobacteria;c__Alphaproteobacteria;o__Rhodobacterales;f__Rhodobacteraceae;g__	direct
Focal adhesion	k__Bacteria;p__Proteobacteria;c__Alphaproteobacteria;o__Sphingomonadales;f__Sphingomonadaceae;g__Sphingomonas	direct
Focal adhesion	k__Bacteria;p__Proteobacteria;c__Deltaproteobacteria;o__Desulfobacterales;f__Desulfobulbaceae;g__	direct
Focal adhesion	k__Bacteria;p__Proteobacteria;c__Deltaproteobacteria;o__Desulfovibrionales;f__Desulfovibrionaceae;g__Desulfovibrio	direct
Focal adhesion	k__Bacteria;p__Proteobacteria;c__Gammaproteobacteria;o__Alteromonadales;f__Alteromonadaceae;g__Marinobacter	direct
Focal adhesion	k__Bacteria;p__Verrucomicrobia;c__Verruco_5;o__WCHB1_41;f__;g__	direct
Focal adhesion	k__Bacteria;p__Firmicutes;c__Clostridia;o__Clostridiales;f__;g__	inverse
Focal adhesion	k__Bacteria;p__Firmicutes;c__Clostridia;o__Clostridiales;f__Lachnospiraceae;g__	inverse
Focal adhesion	k__Bacteria;p__Firmicutes;c__Clostridia;o__Clostridiales;f__Ruminococcaceae;g__	inverse
Focal adhesion	k__Bacteria;p__Firmicutes;c__Erysipelotrichi;o__Erysipelotrichales;f__Erysipelotrichaceae;g__	inverse
Lysine degradation	k__Bacteria;p__Firmicutes;c__Bacilli;o__Bacillales;f__Bacillaceae;g__	direct
Lysine degradation	k__Bacteria;p__Firmicutes;c__Clostridia;o__Clostridiales;f__Christensenellaceae;g__	direct
Lysine degradation	k__Bacteria;p__Firmicutes;c__Clostridia;o__Clostridiales;f__Lachnospiraceae;g__Epulopiscium	direct
Lysine degradation	k__Bacteria;p__Acidobacteria;c__Acidobacteriia;o__Acidobacteriales;f__Acidobacteriaceae;g__	inverse
Lysine degradation	k__Bacteria;p__Chlorobi;c__OPB56;o__;f__;g__	inverse
Lysine degradation	k__Bacteria;p__Proteobacteria;c__Betaproteobacteria;o__Burkholderiales;f__Comamonadaceae;g__Rubrivivax	inverse
Lysine degradation	k__Bacteria;p__SAR406;c__AB16;o__ZA3648c;f__AEGEAN_185;g__	inverse
MAPK signaling pathway	k__Bacteria;p__Bacteroidetes;c__Saprospirae;o__Saprospirales;f__Chitinophagaceae;g__	direct
MAPK signaling pathway	k__Bacteria;p__Proteobacteria;c__Alphaproteobacteria;o__Rhizobiales;f__Rhizobiaceae;g__	direct
MAPK signaling pathway	k__Bacteria;p__Actinobacteria;c__Actinobacteria;o__Actinomycetales;f__;g__	inverse
MAPK signaling pathway	k__Bacteria;p__Bacteroidetes;c__Cytophagia;o__Cytophagales;f__Cytophagaceae;g__	inverse
MAPK signaling pathway	k__Bacteria;p__Chloroflexi;c__Anaerolineae;o__SHA_20;f__;g__	inverse
MAPK signaling pathway	k__Bacteria;p__Cyanobacteria;c__Chloroplast;o__Streptophyta;f__;g__	inverse
MAPK signaling pathway	k__Bacteria;p__TM7;c__;o__;f__;g__	inverse
Notch signaling pathway	k__Bacteria;p__Chloroflexi;c__Anaerolineae;o__Anaerolineales;f__Anaerolinaceae;g__	direct
Notch signaling pathway	k__Bacteria;p__Proteobacteria;c__Alphaproteobacteria;o__Rhizobiales;f__Rhizobiaceae;g__	direct
Notch signaling pathway	k__Bacteria;p__Firmicutes;c__Clostridia;o__Clostridiales;f__Clostridiaceae;g__Alkaliphilus	inverse
Notch signaling pathway	k__Bacteria;p__Firmicutes;c__Clostridia;o__Clostridiales;f__Veillonellaceae;g__G07	inverse
Notch signaling pathway	k__Bacteria;p__Proteobacteria;c__Alphaproteobacteria;o__;f__;g__	inverse
Oocyte meiosis	k__Bacteria;p__Actinobacteria;c__Acidimicrobiia;o__Acidimicrobiales;f__;g__	direct
Oocyte meiosis	k__Bacteria;p__Actinobacteria;c__Actinobacteria;o__Actinomycetales;f__;g__	direct
Oocyte meiosis	k__Bacteria;p__Actinobacteria;c__Actinobacteria;o__Actinomycetales;f__Nocardiaceae;g__Rhodococcus	direct
Oocyte meiosis	k__Bacteria;p__Bacteroidetes;c__Bacteroidia;o__Bacteroidales;f__BS11;g__	direct
Oocyte meiosis	k__Bacteria;p__OD1;c__;o__;f__;g__	direct
Oocyte meiosis	k__Bacteria;p__OP1;c__MSBL6;o__;f__;g__	direct
Oocyte meiosis	k__Bacteria;p__Proteobacteria;c__Deltaproteobacteria;o__Syntrophobacterales;f__Syntrophaceae;g__Desulfobacca	direct
Oocyte meiosis	k__Bacteria;p__Thermi;c__Deinococci;o__Thermales;f__Thermaceae;g__Marinithermus	direct
Oocyte meiosis	k__Bacteria;p__Verrucomicrobia;c__Verrucomicrobiae;o__Verrucomicrobiales;f__Verrucomicrobiaceae;g__	direct
Oocyte meiosis	k__Bacteria;p__Proteobacteria;c__Gammaproteobacteria;o__Enterobacteriales;f__Enterobacteriaceae;g__Escherichia	inverse
Oxidative phosphorylation	k__Bacteria;p__Actinobacteria;c__Actinobacteria;o__Actinomycetales;f__;g__	inverse
Oxidative phosphorylation	k__Bacteria;p__Bacteroidetes;c__Cytophagia;o__Cytophagales;f__Amoebophilaceae;g__SC3_56	inverse
Oxidative phosphorylation	k__Bacteria;p__Chlorobi;c__BSV26;o__C20;f__;g__	inverse
Oxidative phosphorylation	k__Bacteria;p__Proteobacteria;c__Betaproteobacteria;o__Burkholderiales;f__Comamonadaceae;g__Methylibium	inverse
Oxidative phosphorylation	k__Bacteria;p__Proteobacteria;c__Gammaproteobacteria;o__;f__;g__	inverse
Oxidative phosphorylation	k__Bacteria;p__Verrucomicrobia;c__Verruco_5;o__WCHB1_41;f__;g__	inverse
Oxidative phosphorylation	k__Bacteria;p__Verrucomicrobia;c__Verrucomicrobiae;o__Verrucomicrobiales;f__Verrucomicrobiaceae;g__Akkermansia	inverse
Phosphatidylinositol signaling system	k__Bacteria;p__Acidobacteria;c__Sva0725;o__Sva0725;f__;g__	direct
Phosphatidylinositol signaling system	k__Bacteria;p__Bacteroidetes;c__Bacteroidia;o__Bacteroidales;f__Bacteroidaceae;g__5_7N15	direct
Phosphatidylinositol signaling system	k__Bacteria;p__Bacteroidetes;c__Sphingobacteriia;o__Sphingobacteriales;f__;g__	direct
Phosphatidylinositol signaling system	k__Bacteria;p__Firmicutes;c__Bacilli;o__Lactobacillales;f__Streptococcaceae;g__Lactococcus	direct
Phosphatidylinositol signaling system	k__Bacteria;p__Proteobacteria;c__Alphaproteobacteria;o__Sphingomonadales;f__Sphingomonadaceae;g__	direct
Phosphatidylinositol signaling system	k__Bacteria;p__Proteobacteria;c__Deltaproteobacteria;o__Myxococcales;f__Haliangiaceae;g__	direct
Phosphatidylinositol signaling system	k__Bacteria;p__Proteobacteria;c__Gammaproteobacteria;o__Oceanospirillales;f__Oceanospirillaceae;g__	direct
Phosphatidylinositol signaling system	k__Bacteria;p__TM7;c__SC3;o__;f__;g__	direct
Phosphatidylinositol signaling system	k__Bacteria;p__OP11;c__OP11_3;o__;f__;g__	inverse
Protein processing in endoplasmic reticulum	k__Bacteria;p__Firmicutes;c__Bacilli;o__Bacillales;f__Bacillaceae;g__	direct
Protein processing in endoplasmic reticulum	k__Bacteria;p__Firmicutes;c__Bacilli;o__Gemellales;f__Gemellaceae;g__	direct
Protein processing in endoplasmic reticulum	k__Bacteria;p__Proteobacteria;c__Epsilonproteobacteria;o__Campylobacterales;f__Campylobacteraceae;g__Campylobacter	direct
Protein processing in endoplasmic reticulum	k__Bacteria;p__Bacteroidetes;c__Flavobacteriia;o__Flavobacteriales;f__Weeksellaceae;g__Cloacibacterium	inverse
Protein processing in endoplasmic reticulum	k__Bacteria;p__Lentisphaerae;c__Lentisphaeria;o__Victivallales;f__Victivallaceae;g__	inverse
Purine metabolism	k__Bacteria;p__Actinobacteria;c__Actinobacteria;o__Actinomycetales;f__Micrococcaceae;g__Micrococcus	direct
Purine metabolism	k__Bacteria;p__Proteobacteria;c__Alphaproteobacteria;o__Rhodospirillales;f__Acetobacteraceae;g__	direct
Purine metabolism	k__Bacteria;p__Bacteroidetes;c__Bacteroidia;o__Bacteroidales;f__Prevotellaceae;g__Prevotella	inverse
Purine metabolism	k__Bacteria;p__Bacteroidetes;c__Flavobacteriia;o__Flavobacteriales;f__Cryomorphaceae;g__	inverse
Purine metabolism	k__Bacteria;p__Bacteroidetes;c__Saprospirae;o__Saprospirales;f__Chitinophagaceae;g__Segetibacter	inverse
Purine metabolism	k__Bacteria;p__Firmicutes;c__Clostridia;o__Clostridiales;f__Ruminococcaceae;g__Oscillospira	inverse
Purine metabolism	k__Bacteria;p__Planctomycetes;c__Phycisphaerae;o__MSBL9;f__;g__	inverse
Purine metabolism	k__Bacteria;p__Proteobacteria;c__;o__;f__;g__	inverse
Purine metabolism	k__Bacteria;p__Proteobacteria;c__Gammaproteobacteria;o__Enterobacteriales;f__Enterobacteriaceae;g__	inverse
Purine metabolism	k__Bacteria;p__Proteobacteria;c__Gammaproteobacteria;o__Enterobacteriales;f__Enterobacteriaceae;g__Escherichia	inverse
Regulation of actin cytoskeleton	k__Bacteria;p__Firmicutes;c__Bacilli;o__Bacillales;f__Bacillaceae;g__Bacillus	direct
Regulation of actin cytoskeleton	k__Bacteria;p__Firmicutes;c__Clostridia;o__Clostridiales;f__Clostridiaceae;g__Alkaliphilus	direct
Regulation of actin cytoskeleton	k__Bacteria;p__Proteobacteria;c__;o__;f__;g__	direct
Regulation of actin cytoskeleton	k__Bacteria;p__Actinobacteria;c__Actinobacteria;o__Actinomycetales;f__;g__	inverse
Regulation of actin cytoskeleton	k__Bacteria;p__Firmicutes;c__Clostridia;o__Clostridiales;f__Christensenellaceae;g__	inverse
Ribosome	k__Bacteria;p__Acidobacteria;c__BPC102;o__B110;f__;g__	direct
Ribosome	k__Bacteria;p__Bacteroidetes;c__Cytophagia;o__Cytophagales;f__Cytophagaceae;g__Hymenobacter	direct
Ribosome	k__Bacteria;p__Firmicutes;c__Clostridia;o__Clostridiales;f__Lachnospiraceae;g__Butyrivibrio	direct
Ribosome	k__Bacteria;p__Proteobacteria;c__Gammaproteobacteria;o__Legionellales;f__Legionellaceae;g__Legionella	direct
Ribosome	k__Bacteria;p__Proteobacteria;c__Gammaproteobacteria;o__Xanthomonadales;f__Xanthomonadaceae;g__	direct
Ribosome	k__Bacteria;p__Spirochaetes;c__Spirochaetes;o__Spirochaetales;f__Spirochaetaceae;g__Spirochaeta	direct
Ribosome	k__Bacteria;p__Verrucomicrobia;c__Verrucomicrobiae;o__Verrucomicrobiales;f__Verrucomicrobiaceae;g__	direct
Ribosome	k__Bacteria;p__Bacteroidetes;c__Bacteroidia;o__Bacteroidales;f__Prevotellaceae;g__Prevotella	inverse
Ribosome	k__Bacteria;p__Firmicutes;c__Clostridia;o__Clostridiales;f__Veillonellaceae;g__Dialister	inverse
RNA degradation	k__Bacteria;p__Bacteroidetes;c__Bacteroidia;o__Bacteroidales;f__Prevotellaceae;g__Prevotella	direct
RNA degradation	k__Bacteria;p__Cyanobacteria;c__ML635J_21;o__;f__;g__	direct
RNA degradation	k__Bacteria;p__Firmicutes;c__Clostridia;o__Clostridiales;f__Peptococcaceae;g__Desulfotomaculum	direct
RNA degradation	k__Bacteria;p__Planctomycetes;c__vadinHA49;o__PeHg47;f__;g__	inverse
RNA degradation	k__Bacteria;p__TM7;c__;o__;f__;g__	inverse
RNA transport	k__Bacteria;p__Acidobacteria;c__Acidobacteria_6;o__CCU21;f__;g__	direct
RNA transport	k__Bacteria;p__Bacteroidetes;c__Cytophagia;o__Cytophagales;f__Cyclobacteriaceae;g__	direct
RNA transport	k__Bacteria;p__Bacteroidetes;c__Sphingobacteriia;o__Sphingobacteriales;f__;g__	direct
RNA transport	k__Bacteria;p__Firmicutes;c__Bacilli;o__Gemellales;f__Gemellaceae;g__	direct
RNA transport	k__Bacteria;p__Firmicutes;c__Clostridia;o__Clostridiales;f__Peptococcaceae;g__Desulfotomaculum	direct
RNA transport	k__Bacteria;p__Firmicutes;c__Erysipelotrichi;o__Erysipelotrichales;f__Erysipelotrichaceae;g__Bulleidia	direct
RNA transport	k__Bacteria;p__OD1;c__ABY1;o__;f__;g__	direct
RNA transport	k__Bacteria;p__Proteobacteria;c__Alphaproteobacteria;o__Caulobacterales;f__Caulobacteraceae;g__	direct
RNA transport	k__Bacteria;p__Proteobacteria;c__Gammaproteobacteria;o__Pseudomonadales;f__Pseudomonadaceae;g__Pseudomonas	direct
RNA transport	k__Bacteria;p__Actinobacteria;c__Actinobacteria;o__Actinomycetales;f__;g__	inverse
RNA transport	k__Bacteria;p__Bacteroidetes;c__Bacteroidia;o__Bacteroidales;f__SB_1;g__	inverse
Spliceosome	k__Bacteria;p__OD1;c__;o__;f__;g__	direct
Spliceosome	k__Bacteria;p__Proteobacteria;c__Alphaproteobacteria;o__Sphingomonadales;f__Sphingomonadaceae;g__Sphingomonas	direct
Spliceosome	k__Bacteria;p__Proteobacteria;c__Betaproteobacteria;o__Burkholderiales;f__Burkholderiaceae;g__Burkholderia	inverse
Ubiquitin mediated proteolysis	k__Bacteria;p__Bacteroidetes;c__Cytophagia;o__Cytophagales;f__Cytophagaceae;g__Pontibacter	direct
Ubiquitin mediated proteolysis	k__Bacteria;p__Proteobacteria;c__Alphaproteobacteria;o__Rhizobiales;f__;g__	direct
Ubiquitin mediated proteolysis	k__Bacteria;p__Proteobacteria;c__Alphaproteobacteria;o__Rickettsiales;f__;g__	direct
Ubiquitin mediated proteolysis	k__Bacteria;p__Proteobacteria;c__Alphaproteobacteria;o__Sphingomonadales;f__Sphingomonadaceae;g__Novosphingobium	direct
Ubiquitin mediated proteolysis	k__Bacteria;p__Proteobacteria;c__Betaproteobacteria;o__;f__;g__	direct
Ubiquitin mediated proteolysis	k__Bacteria;p__Proteobacteria;c__Gammaproteobacteria;o__Pseudomonadales;f__Pseudomonadaceae;g__Pseudomonas	direct
Ubiquitin mediated proteolysis	k__Bacteria;p__Proteobacteria;c__Gammaproteobacteria;o__Thiotrichales;f__Piscirickettsiaceae;g__	direct
Ubiquitin mediated proteolysis	k__Bacteria;p__Spirochaetes;c__Spirochaetes;o__Spirochaetales;f__Spirochaetaceae;g__Spirochaeta	direct
Wnt signaling pathway	k__Bacteria;p__Bacteroidetes;c__Bacteroidia;o__Bacteroidales;f__Paraprevotellaceae;g__YRC22	direct
Wnt signaling pathway	k__Bacteria;p__Firmicutes;c__Bacilli;o__Bacillales;f__Bacillaceae;g__Bacillus	direct
Wnt signaling pathway	k__Archaea;p__Crenarchaeota;c__Thaumarchaeota;o__Cenarchaeales;f__Cenarchaeaceae;g__	inverse
Wnt signaling pathway	k__Bacteria;p__Bacteroidetes;c__Flavobacteriia;o__Flavobacteriales;f__Weeksellaceae;g__	inverse
Wnt signaling pathway	k__Bacteria;p__Chloroflexi;c__Anaerolineae;o__SHA_20;f__;g__	inverse
Wnt signaling pathway	k__Bacteria;p__Proteobacteria;c__Gammaproteobacteria;o__Legionellales;f__;g__	inverse
Wnt signaling pathway	k__Bacteria;p__Verrucomicrobia;c__Spartobacteria;o__Chthoniobacterales;f__Chthoniobacteraceae;g__DA101	inverse
