# Supplementary material for: Colorectal cancer mutational profiles correlate with defined microbial communities in the tumor microenvironment
Source: PLoS Genet. 2018 Jun 20;14(6):e1007376. doi: 10.1371/journal.pgen.1007376 (PMC6028121; doi:10.1371/journal.pgen.1007376)
Supplement: S12 Table — The cutoff, sensitivity, and specificities for each of the KEGG pathway mutations assessed using the jackknifed ROC curves. (XLSX) [file pgen.1007376.s012.xlsx]

## Sheet: S12 Table
S12 Table. KEGG pathway mutation prediction modeling. The cutoff, sensitivity, and specificities for each of the KEGG pathway mutations assessed using the jackknifed ROC curves.
ABCtransporters
cutoff	sensitivity	specificity
Inf	1	0
0.682127	1	0.0333333
0.32166	1	0.0666667
0.317388	1	0.1
0.289045	1	0.133333
0.249348	1	0.166667
0.24902	0.928571	0.166667
0.245646	0.928571	0.2
0.238352	0.928571	0.233333
0.216048	0.928571	0.266667
0.189791	0.928571	0.3
0.176412	0.928571	0.333333
0.144446	0.928571	0.366667
0.143976	0.928571	0.4
0.141562	0.928571	0.433333
0.137623	0.928571	0.466667
0.107519	0.857143	0.466667
0.0778192	0.857143	0.5
0.063279	0.857143	0.533333
0.0609562	0.785714	0.533333
0.0571477	0.785714	0.566667
0.0557304	0.785714	0.6
0.0343522	0.785714	0.633333
0.0305259	0.714286	0.633333
0.0290607	0.714286	0.666667
0.0198588	0.714286	0.7
0.0159377	0.714286	0.733333
0.0112608	0.714286	0.766667
0.0107304	0.714286	0.8
-0.00886578	0.714286	0.833333
-0.017463	0.642857	0.833333
-0.0327447	0.571429	0.833333
-0.0333081	0.5	0.833333
-0.0590422	0.5	0.866667
-0.0601882	0.5	0.9
-0.071692	0.5	0.933333
-0.0747948	0.5	0.966667
-0.0941147	0.5	1
-0.168441	0.428571	1
-0.199697	0.357143	1
-0.224853	0.285714	1
-0.227856	0.214286	1
-0.23834	0.142857	1
-0.252998	0.0714286	1
-0.2815	0	1
Adherens_junction
cutoff	sensitivity	specificity
Inf	1	0
0.290679	1	0.0344828
0.289336	1	0.0689655
0.254727	1	0.103448
0.245241	1	0.137931
0.224839	1	0.172414
0.210081	1	0.206897
0.189015	1	0.241379
0.184978	1	0.275862
0.168534	1	0.310345
0.157733	1	0.344828
0.135349	1	0.37931
0.123161	0.933333	0.37931
0.117986	0.933333	0.413793
0.117819	0.933333	0.448276
0.116005	0.933333	0.482759
0.104739	0.933333	0.517241
0.0989828	0.933333	0.551724
0.0894726	0.933333	0.586207
0.0863212	0.866667	0.586207
0.0837809	0.8	0.586207
0.0818972	0.8	0.62069
0.0802253	0.733333	0.62069
0.0764333	0.733333	0.655172
0.0671162	0.666667	0.655172
0.0606092	0.666667	0.689655
0.0404118	0.666667	0.724138
0.037094	0.6	0.724138
0.0285674	0.6	0.758621
0.0276529	0.6	0.793103
0.0232283	0.6	0.827586
0.0180539	0.533333	0.827586
0.00776484	0.533333	0.862069
-0.000938424	0.466667	0.862069
-0.00336277	0.466667	0.896552
-0.0149084	0.4	0.896552
-0.0171537	0.333333	0.896552
-0.0298779	0.266667	0.896552
-0.0330265	0.2	0.896552
-0.0466002	0.133333	0.896552
-0.0765659	0.0666667	0.896552
-0.0861141	0.0666667	0.931034
-0.10827	0	0.931034
-0.130481	0	0.965517
-0.28567	0	1
Alanine_aspartate_and_glutamate_metabolism
cutoff	sensitivity	specificity
Inf	1	0
-0.0238021	1	0.0322581
-0.0719474	1	0.0645161
-0.0774195	1	0.0967742
-0.0790014	1	0.129032
-0.0911176	1	0.16129
-0.110043	1	0.193548
-0.110725	0.923077	0.193548
-0.128559	0.923077	0.225806
-0.145819	0.923077	0.258065
-0.163139	0.923077	0.290323
-0.165688	0.923077	0.322581
-0.186909	0.923077	0.354839
-0.195763	0.923077	0.387097
-0.198974	0.923077	0.419355
-0.206071	0.923077	0.451613
-0.214862	0.923077	0.483871
-0.223202	0.923077	0.516129
-0.223581	0.923077	0.548387
-0.226585	0.846154	0.548387
-0.230665	0.846154	0.580645
-0.242423	0.846154	0.612903
-0.24361	0.769231	0.612903
-0.26842	0.769231	0.645161
-0.272127	0.769231	0.677419
-0.299236	0.692308	0.677419
-0.301538	0.692308	0.709677
-0.315927	0.692308	0.741935
-0.327593	0.692308	0.774194
-0.357347	0.692308	0.806452
-0.35988	0.692308	0.83871
-0.373083	0.615385	0.83871
-0.383313	0.538462	0.83871
-0.384293	0.461538	0.83871
-0.386171	0.461538	0.870968
-0.386956	0.461538	0.903226
-0.395163	0.461538	0.935484
-0.442201	0.461538	0.967742
-0.479257	0.384615	0.967742
-0.513906	0.384615	1
-0.605662	0.307692	1
-0.694214	0.230769	1
-0.697025	0.153846	1
-0.720043	0.0769231	1
-0.723053	0	1
Cell_cycle
cutoff	sensitivity	specificity
Inf	1	0
0.146072	1	0.0434783
0.130521	1	0.0869565
0.107353	1	0.130435
0.063055	1	0.173913
0.0510849	0.952381	0.173913
0.0420217	0.952381	0.217391
0.0256841	0.952381	0.26087
0.0150859	0.952381	0.304348
0.0139849	0.952381	0.347826
0.0138129	0.952381	0.391304
0.00536013	0.952381	0.434783
-0.00216595	0.904762	0.434783
-0.00238607	0.904762	0.478261
-0.00548747	0.904762	0.521739
-0.0092642	0.857143	0.521739
-0.0285564	0.857143	0.565217
-0.0326926	0.857143	0.608696
-0.0431989	0.809524	0.608696
-0.0533576	0.809524	0.652174
-0.0539577	0.761905	0.652174
-0.0784239	0.714286	0.652174
-0.0900261	0.666667	0.652174
-0.111084	0.666667	0.695652
-0.111846	0.666667	0.73913
-0.115525	0.619048	0.73913
-0.118647	0.619048	0.782609
-0.123295	0.571429	0.782609
-0.136452	0.571429	0.826087
-0.141425	0.571429	0.869565
-0.141504	0.52381	0.869565
-0.147815	0.47619	0.869565
-0.17276	0.428571	0.869565
-0.185	0.380952	0.869565
-0.186513	0.380952	0.913043
-0.229734	0.333333	0.913043
-0.235497	0.285714	0.913043
-0.249799	0.285714	0.956522
-0.253117	0.238095	0.956522
-0.263256	0.190476	0.956522
-0.268112	0.190476	1
-0.276435	0.142857	1
-0.330626	0.0952381	1
-0.337073	0.047619	1
-0.359321	0	1
Cysteine_and_methionine_metabolism
cutoff	sensitivity	specificity
Inf	1	0
0.014226	0.909091	0
0	0.909091	0.030303
-0.0112072	0.909091	0.0606061
-0.0278588	0.909091	0.0909091
-0.0473685	0.909091	0.121212
-0.0478401	0.909091	0.151515
-0.0752748	0.909091	0.181818
-0.0780752	0.909091	0.212121
-0.085808	0.909091	0.242424
-0.0915293	0.909091	0.272727
-0.0975468	0.909091	0.30303
-0.107106	0.909091	0.333333
-0.116385	0.909091	0.363636
-0.117584	0.909091	0.393939
-0.126408	0.909091	0.424242
-0.14399	0.909091	0.454545
-0.150036	0.909091	0.484848
-0.150793	0.909091	0.515152
-0.16508	0.909091	0.545455
-0.170055	0.909091	0.575758
-0.173464	0.909091	0.606061
-0.174936	0.909091	0.636364
-0.179907	0.818182	0.636364
-0.181638	0.727273	0.636364
-0.185943	0.727273	0.666667
-0.19049	0.727273	0.69697
-0.214247	0.727273	0.727273
-0.220216	0.727273	0.757576
-0.226002	0.727273	0.787879
-0.226206	0.727273	0.818182
-0.226773	0.636364	0.818182
-0.230155	0.636364	0.848485
-0.230707	0.636364	0.878788
-0.230788	0.636364	0.909091
-0.25932	0.545455	0.909091
-0.263992	0.454545	0.909091
-0.299051	0.454545	0.939394
-0.312096	0.363636	0.939394
-0.363418	0.363636	0.969697
-0.39288	0.272727	0.969697
-0.416984	0.272727	1
-0.485147	0.181818	1
-0.523998	0.0909091	1
-0.659128	0	1
Focal_adhesion
cutoff	sensitivity	specificity
Inf	1	0
1.44794	1	0.0434783
1.38333	1	0.0869565
1.37815	1	0.130435
1.2984	1	0.173913
1.00101	1	0.217391
0.975898	1	0.26087
0.813344	1	0.304348
0.789193	0.952381	0.304348
0.723648	0.952381	0.347826
0.707429	0.904762	0.347826
0.69491	0.904762	0.391304
0.693861	0.904762	0.434783
0.686452	0.904762	0.478261
0.653406	0.904762	0.521739
0.65236	0.904762	0.565217
0.599141	0.904762	0.608696
0.56859	0.904762	0.652174
0.565003	0.857143	0.652174
0.472867	0.809524	0.652174
0.439094	0.809524	0.695652
0.390058	0.809524	0.73913
0.346145	0.809524	0.782609
0.33714	0.761905	0.782609
0.329054	0.714286	0.782609
0.258738	0.666667	0.782609
0.235601	0.619048	0.782609
0.217292	0.619048	0.826087
0.157411	0.571429	0.826087
0.152011	0.571429	0.869565
0.145295	0.52381	0.869565
0.143407	0.52381	0.913043
0.128987	0.52381	0.956522
0.0927166	0.47619	0.956522
0.0357802	0.428571	0.956522
0.0357521	0.428571	1
0.0277127	0.380952	1
0.00466725	0.333333	1
-0.0147889	0.285714	1
-0.0500501	0.238095	1
-0.185677	0.190476	1
-0.189786	0.142857	1
-0.217208	0.0952381	1
-0.445313	0.047619	1
-0.523737	0	1
Lysine_degradation
cutoff	sensitivity	specificity
Inf	1	0
0.361964	1	0.0384615
0.271702	1	0.0769231
0.2395	1	0.115385
0.211621	1	0.153846
0.200493	1	0.192308
0.184542	1	0.230769
0.18239	0.944444	0.230769
0.180959	0.888889	0.230769
0.176538	0.888889	0.269231
0.174585	0.888889	0.307692
0.16059	0.888889	0.346154
0.140246	0.888889	0.384615
0.090519	0.888889	0.423077
0.0886327	0.888889	0.461538
0.0788318	0.888889	0.5
0.0754553	0.888889	0.538462
0.075089	0.888889	0.576923
0.0617244	0.888889	0.615385
0.0554616	0.833333	0.615385
0.0525354	0.777778	0.615385
0.0492534	0.777778	0.653846
0.0484325	0.777778	0.692308
0.0442838	0.777778	0.730769
0.0379139	0.722222	0.730769
0.0293686	0.666667	0.730769
0.0248126	0.666667	0.769231
0.0244901	0.666667	0.807692
0.0184721	0.611111	0.807692
0.0163528	0.555556	0.807692
0.00828229	0.555556	0.846154
0.00528499	0.5	0.846154
0	0.5	0.884615
-0.0137359	0.5	0.923077
-0.0241833	0.5	0.961538
-0.0466646	0.444444	0.961538
-0.0468901	0.388889	0.961538
-0.0513396	0.333333	0.961538
-0.0707112	0.333333	1
-0.0776259	0.277778	1
-0.0973727	0.222222	1
-0.122996	0.166667	1
-0.238577	0.111111	1
-0.244339	0.0555556	1
-0.376711	0	1
MAPK_signaling_pathway
cutoff	sensitivity	specificity
Inf	1	0
0.377049	1	0.037037
0.354496	1	0.0740741
0.348012	1	0.111111
0.309631	1	0.148148
0.250727	1	0.185185
0.230249	1	0.222222
0.205917	1	0.259259
0.172799	1	0.296296
0.166105	1	0.333333
0.160631	1	0.37037
0.156185	1	0.407407
0.13663	1	0.444444
0.135113	0.941176	0.444444
0.131476	0.882353	0.444444
0.116926	0.882353	0.481481
0.116424	0.882353	0.518519
0.116043	0.882353	0.555556
0.103283	0.882353	0.592593
0.0940631	0.882353	0.62963
0.0883892	0.882353	0.666667
0.0749399	0.882353	0.703704
0.071106	0.882353	0.740741
0.0699101	0.882353	0.777778
0.0612813	0.882353	0.814815
0.0591414	0.882353	0.851852
0.0490717	0.882353	0.888889
0.0483443	0.823529	0.888889
0.0382073	0.764706	0.888889
0.0378236	0.764706	0.925926
0.0335104	0.705882	0.925926
0.0316995	0.647059	0.925926
-0.00465449	0.647059	0.962963
-0.0143898	0.588235	0.962963
-0.0267773	0.529412	0.962963
-0.0437056	0.470588	0.962963
-0.0464123	0.411765	0.962963
-0.0480379	0.352941	0.962963
-0.0512369	0.352941	1
-0.0565059	0.294118	1
-0.0767068	0.235294	1
-0.0864376	0.176471	1
-0.0943418	0.117647	1
-0.0975771	0.0588235	1
-0.125879	0	1
Notch_signaling_pathway
cutoff	sensitivity	specificity
Inf	1	0
0.253361	1	0.0357143
0.216684	1	0.0714286
0.213243	1	0.107143
0.192704	1	0.142857
0.184864	1	0.178571
0.162416	1	0.214286
0.158227	1	0.25
0.14886	1	0.285714
0.147804	1	0.321429
0.130511	1	0.357143
0.129188	1	0.392857
0.119954	1	0.428571
0.116085	1	0.464286
0.110774	1	0.5
0.0979635	1	0.535714
0.0904517	1	0.571429
0.0835095	0.9375	0.571429
0.0596511	0.9375	0.607143
0.0492766	0.875	0.607143
0.0441018	0.875	0.642857
0.0357133	0.875	0.678571
0.0319383	0.875	0.714286
0.0116455	0.8125	0.714286
0.0021304	0.8125	0.75
-0.0248977	0.8125	0.785714
-0.0274569	0.75	0.785714
-0.0393748	0.6875	0.785714
-0.0396855	0.6875	0.821429
-0.0538486	0.625	0.821429
-0.0543105	0.5625	0.821429
-0.0550029	0.5625	0.857143
-0.0565975	0.5625	0.892857
-0.0609888	0.5	0.892857
-0.090117	0.5	0.928571
-0.113061	0.4375	0.928571
-0.122428	0.4375	0.964286
-0.182289	0.375	0.964286
-0.19394	0.3125	0.964286
-0.197509	0.3125	1
-0.212828	0.25	1
-0.218418	0.1875	1
-0.267882	0.125	1
-0.288081	0.0625	1
-0.350601	0	1
Oocyte_meiosis
cutoff	sensitivity	specificity
Inf	1	0
0.802604	1	0.04
0.482592	1	0.08
0.477036	1	0.12
0.379227	1	0.16
0.354686	0.947368	0.16
0.302989	0.947368	0.2
0.279547	0.947368	0.24
0.260655	0.894737	0.24
0.249082	0.894737	0.28
0.219437	0.894737	0.32
0.211145	0.842105	0.32
0.157612	0.842105	0.36
0.0793629	0.842105	0.4
0.00854984	0.842105	0.44
0	0.842105	0.48
-0.0444286	0.842105	0.52
-0.0617	0.842105	0.56
-0.0733391	0.789474	0.56
-0.0775284	0.789474	0.6
-0.0884858	0.789474	0.64
-0.12367	0.736842	0.64
-0.129972	0.736842	0.68
-0.131347	0.736842	0.72
-0.169168	0.736842	0.76
-0.180946	0.684211	0.76
-0.181718	0.631579	0.76
-0.182106	0.578947	0.76
-0.18282	0.526316	0.76
-0.186586	0.526316	0.8
-0.187904	0.473684	0.8
-0.194356	0.473684	0.84
-0.21908	0.421053	0.84
-0.232806	0.421053	0.88
-0.235178	0.421053	0.92
-0.243425	0.368421	0.92
-0.27324	0.368421	0.96
-0.290799	0.315789	0.96
-0.359578	0.263158	0.96
-0.412831	0.263158	1
-0.422894	0.210526	1
-0.470802	0.157895	1
-0.521893	0.105263	1
-0.527819	0.0526316	1
-0.575543	0	1
Oxidative_phosphorylation
cutoff	sensitivity	specificity
Inf	1	0
0.88622	1	0.0322581
0.77894	1	0.0645161
0.724033	1	0.0967742
0.656729	1	0.129032
0.629616	1	0.16129
0.619654	1	0.193548
0.564186	1	0.225806
0.553343	1	0.258065
0.542522	1	0.290323
0.530817	1	0.322581
0.526277	1	0.354839
0.506734	1	0.387097
0.506493	1	0.419355
0.48131	0.923077	0.419355
0.447148	0.923077	0.451613
0.436226	0.923077	0.483871
0.429196	0.923077	0.516129
0.422127	0.846154	0.516129
0.402559	0.846154	0.548387
0.379046	0.846154	0.580645
0.331973	0.769231	0.580645
0.331146	0.769231	0.612903
0.330887	0.692308	0.612903
0.321981	0.692308	0.645161
0.318042	0.615385	0.645161
0.316582	0.615385	0.677419
0.308565	0.615385	0.709677
0.307094	0.615385	0.741935
0.301367	0.615385	0.774194
0.297002	0.615385	0.806452
0.295071	0.538462	0.806452
0.291661	0.538462	0.83871
0.287933	0.538462	0.870968
0.232978	0.461538	0.870968
0.158089	0.461538	0.903226
0.017292	0.461538	0.935484
0.0107335	0.384615	0.935484
-0.00360265	0.384615	0.967742
-0.0212535	0.307692	0.967742
-0.0393618	0.230769	0.967742
-0.0394714	0.230769	1
-0.0990552	0.153846	1
-0.448573	0.0769231	1
-0.862072	0	1
Phosphatidylinositol_signaling_system
cutoff	sensitivity	specificity
Inf	1	0
0.287408	1	0.03125
0.0688517	1	0.0625
0.0209724	1	0.09375
0.0105938	1	0.125
0.00770073	1	0.15625
0.00721828	1	0.1875
0.00466752	1	0.21875
0	1	0.25
-0.0153223	1	0.28125
-0.0212678	1	0.3125
-0.0235371	1	0.34375
-0.02389	1	0.375
-0.0256257	1	0.40625
-0.0386845	1	0.4375
-0.0499005	1	0.46875
-0.051809	1	0.5
-0.0562074	1	0.53125
-0.0567609	1	0.5625
-0.0633128	1	0.59375
-0.0641111	1	0.625
-0.0690753	1	0.65625
-0.0908645	1	0.6875
-0.10528	1	0.71875
-0.141633	1	0.75
-0.148501	1	0.78125
-0.156124	1	0.8125
-0.156994	0.916667	0.8125
-0.162808	0.833333	0.8125
-0.169866	0.833333	0.84375
-0.170612	0.75	0.84375
-0.185495	0.75	0.875
-0.187052	0.75	0.90625
-0.223307	0.75	0.9375
-0.246448	0.75	0.96875
-0.258699	0.666667	0.96875
-0.271704	0.583333	0.96875
-0.281958	0.5	0.96875
-0.282257	0.416667	0.96875
-0.285755	0.416667	1
-0.298473	0.333333	1
-0.300769	0.25	1
-0.310056	0.166667	1
-0.400666	0.0833333	1
-0.407406	0	1
Protein_processing_in_endoplasmic_reticulum
cutoff	sensitivity	specificity
Inf	1	0
0.367957	1	0.0384615
0.354609	1	0.0769231
0.316724	1	0.115385
0.305924	1	0.153846
0.250577	1	0.192308
0.245762	1	0.230769
0.224158	1	0.269231
0.211678	1	0.307692
0.204533	1	0.346154
0.175439	1	0.384615
0.16294	1	0.423077
0.12296	0.944444	0.423077
0.107787	0.944444	0.461538
0.106909	0.944444	0.5
0.102439	0.888889	0.5
0.102395	0.888889	0.538462
0.0920857	0.888889	0.576923
0.0849956	0.833333	0.576923
0.0767952	0.833333	0.615385
0.075594	0.833333	0.653846
0.0499101	0.777778	0.653846
0.0466832	0.777778	0.692308
0.0408026	0.777778	0.730769
0.0363319	0.777778	0.769231
0.0223929	0.777778	0.807692
0.0192588	0.722222	0.807692
-0.00857022	0.722222	0.846154
-0.023558	0.722222	0.884615
-0.0378131	0.666667	0.884615
-0.0637756	0.611111	0.884615
-0.0888692	0.555556	0.884615
-0.094926	0.5	0.884615
-0.0966762	0.444444	0.884615
-0.121447	0.444444	0.923077
-0.128963	0.388889	0.923077
-0.134343	0.388889	0.961538
-0.153714	0.333333	0.961538
-0.193788	0.333333	1
-0.203965	0.277778	1
-0.205081	0.222222	1
-0.210033	0.166667	1
-0.292607	0.111111	1
-0.318932	0.0555556	1
-0.644458	0	1
Purine_metabolism
cutoff	sensitivity	specificity
Inf	1	0
0.663442	1	0.0333333
0.588149	1	0.0666667
0.585273	1	0.1
0.561345	1	0.133333
0.541399	1	0.166667
0.530217	1	0.2
0.51821	1	0.233333
0.499828	1	0.266667
0.466712	1	0.3
0.453944	1	0.333333
0.412505	1	0.366667
0.392787	1	0.4
0.361058	1	0.433333
0.35884	1	0.466667
0.358161	1	0.5
0.35799	1	0.533333
0.357312	1	0.566667
0.356395	1	0.6
0.3494	1	0.633333
0.347344	1	0.666667
0.33699	0.928571	0.666667
0.336712	0.928571	0.7
0.32505	0.928571	0.733333
0.310052	0.928571	0.766667
0.260622	0.928571	0.8
0.257557	0.857143	0.8
0.255464	0.857143	0.833333
0.235177	0.857143	0.866667
0.219321	0.857143	0.9
0.200586	0.785714	0.9
0.176481	0.785714	0.933333
0.175493	0.785714	0.966667
0.15507	0.714286	0.966667
0.147483	0.642857	0.966667
0.0577574	0.642857	1
0.0397637	0.571429	1
0.0270839	0.5	1
0.00808646	0.428571	1
0.00776409	0.357143	1
-0.00376196	0.285714	1
-0.0246144	0.214286	1
-0.0379033	0.142857	1
-0.0926411	0.0714286	1
-0.162151	0	1
RNA_degradation
cutoff	sensitivity	specificity
Inf	1	0
0.14006	1	0.03125
0.121561	1	0.0625
0.112997	1	0.09375
0.0940741	1	0.125
0.0708717	1	0.15625
0.0674032	1	0.1875
0.0244631	1	0.21875
0.0133502	1	0.25
0.0131442	1	0.28125
0.00405669	1	0.3125
-0.0202234	1	0.34375
-0.0208073	1	0.375
-0.0213007	1	0.40625
-0.0258021	1	0.4375
-0.0258287	1	0.46875
-0.0320703	1	0.5
-0.048789	1	0.53125
-0.0577574	0.916667	0.53125
-0.0584785	0.916667	0.5625
-0.061851	0.916667	0.59375
-0.062107	0.916667	0.625
-0.070338	0.916667	0.65625
-0.0728116	0.916667	0.6875
-0.0779953	0.916667	0.71875
-0.0803882	0.833333	0.71875
-0.0816699	0.833333	0.75
-0.0839814	0.833333	0.78125
-0.0864076	0.833333	0.8125
-0.0926396	0.833333	0.84375
-0.0986066	0.833333	0.875
-0.100966	0.833333	0.90625
-0.137491	0.75	0.90625
-0.147919	0.75	0.9375
-0.190953	0.666667	0.9375
-0.206426	0.583333	0.9375
-0.232045	0.5	0.9375
-0.233442	0.416667	0.9375
-0.250301	0.416667	0.96875
-0.254315	0.333333	0.96875
-0.260543	0.25	0.96875
-0.26705	0.166667	0.96875
-0.299285	0.0833333	0.96875
-0.34951	0	0.96875
-0.353105	0	1
RNA_transport
cutoff	sensitivity	specificity
Inf	1	0
0.287065	1	0.05
0.268449	1	0.1
0.209045	1	0.15
0.208278	1	0.2
0.190758	1	0.25
0.176705	1	0.3
0.172589	1	0.35
0.14511	1	0.4
0.110808	1	0.45
0.110153	1	0.5
0.101393	0.958333	0.5
0.0907666	0.958333	0.55
0.0635117	0.958333	0.6
0.0542115	0.916667	0.6
0.0435941	0.875	0.6
0.0296832	0.875	0.65
0.0236639	0.875	0.7
0.0228687	0.875	0.75
0.0123001	0.833333	0.75
0.00692208	0.833333	0.8
0.00517263	0.791667	0.8
0.0024657	0.791667	0.85
-0.0194267	0.791667	0.9
-0.020173	0.75	0.9
-0.0212938	0.708333	0.9
-0.0348263	0.666667	0.9
-0.054791	0.666667	0.95
-0.0602732	0.625	0.95
-0.0628875	0.583333	0.95
-0.072649	0.541667	0.95
-0.0844465	0.5	0.95
-0.0850823	0.458333	0.95
-0.0897258	0.416667	0.95
-0.103389	0.375	0.95
-0.123294	0.333333	0.95
-0.147981	0.333333	1
-0.173059	0.291667	1
-0.174377	0.25	1
-0.179166	0.208333	1
-0.199829	0.166667	1
-0.203356	0.125	1
-0.215749	0.0833333	1
-0.364297	0.0416667	1
-0.411808	0	1
Regulation_of_actin_cytoskeleton
cutoff	sensitivity	specificity
Inf	1	0
0.839306	0.95	0
0.598043	0.9	0
0.304097	0.85	0
0.220902	0.85	0.0416667
0.177118	0.8	0.0416667
0.160591	0.75	0.0416667
0.145352	0.7	0.0416667
0.115407	0.65	0.0416667
0.0726408	0.65	0.0833333
0.0718284	0.6	0.0833333
0.0716972	0.55	0.0833333
0.0684438	0.55	0.125
0.0668458	0.5	0.125
0.0494525	0.45	0.125
0.0392816	0.4	0.125
0.0161848	0.4	0.166667
0.0133196	0.4	0.208333
0.00674106	0.4	0.25
0.00407484	0.4	0.291667
0.00263096	0.4	0.333333
-0.0167942	0.4	0.375
-0.0195577	0.4	0.416667
-0.028797	0.35	0.416667
-0.0322741	0.3	0.416667
-0.0337789	0.3	0.458333
-0.0363036	0.3	0.5
-0.0367044	0.3	0.541667
-0.0368124	0.3	0.583333
-0.0596128	0.3	0.625
-0.0626628	0.3	0.666667
-0.0691178	0.3	0.708333
-0.0838449	0.25	0.708333
-0.0890465	0.25	0.75
-0.105905	0.2	0.75
-0.109842	0.15	0.75
-0.126798	0.1	0.75
-0.174149	0.1	0.791667
-0.178772	0.05	0.791667
-0.18151	0.05	0.833333
-0.183997	0.05	0.875
-0.188282	0.05	0.916667
-0.199737	0	0.916667
-0.245787	0	0.958333
-0.268079	0	1
Ribosome
cutoff	sensitivity	specificity
Inf	1	0
0.267807	1	0.05
0.238796	1	0.1
0.213313	1	0.15
0.125002	1	0.2
0.124323	1	0.25
0.118922	1	0.3
0.114707	1	0.35
0.100219	0.958333	0.35
0.0833621	0.958333	0.4
0.0826277	0.958333	0.45
0.0625127	0.958333	0.5
0.0129346	0.958333	0.55
-0.0116616	0.916667	0.55
-0.0487591	0.875	0.55
-0.0698573	0.875	0.6
-0.0764955	0.833333	0.6
-0.082565	0.791667	0.6
-0.0872872	0.75	0.6
-0.0907587	0.75	0.65
-0.098093	0.75	0.7
-0.103454	0.708333	0.7
-0.119294	0.708333	0.75
-0.144753	0.666667	0.75
-0.147651	0.666667	0.8
-0.163756	0.625	0.8
-0.177697	0.583333	0.8
-0.19768	0.541667	0.8
-0.205689	0.5	0.8
-0.207885	0.5	0.85
-0.224787	0.458333	0.85
-0.237604	0.458333	0.9
-0.24319	0.416667	0.9
-0.249831	0.375	0.9
-0.266878	0.375	0.95
-0.278513	0.333333	0.95
-0.286108	0.291667	0.95
-0.30001	0.25	0.95
-0.300926	0.208333	0.95
-0.33509	0.166667	0.95
-0.363573	0.166667	1
-0.403144	0.125	1
-0.405769	0.0833333	1
-0.517589	0.0416667	1
-0.528251	0	1
Spliceosome
cutoff	sensitivity	specificity
Inf	1	0
0.0414245	1	0.0454545
0.0344776	1	0.0909091
0.0328417	1	0.136364
0.00934538	1	0.181818
0.0056036	1	0.227273
-0.000710537	1	0.272727
-0.0113941	1	0.318182
-0.0150086	1	0.363636
-0.0243208	1	0.409091
-0.0253817	1	0.454545
-0.0255089	1	0.5
-0.0282649	1	0.545455
-0.0304852	1	0.590909
-0.0478401	0.954545	0.590909
-0.0507763	0.909091	0.590909
-0.0509722	0.909091	0.636364
-0.0539547	0.909091	0.681818
-0.0555186	0.863636	0.681818
-0.0601244	0.863636	0.727273
-0.0628808	0.818182	0.727273
-0.0675428	0.772727	0.727273
-0.0699266	0.727273	0.727273
-0.070243	0.681818	0.727273
-0.0719616	0.636364	0.727273
-0.0788561	0.590909	0.727273
-0.0855729	0.590909	0.772727
-0.0914194	0.545455	0.772727
-0.0928248	0.5	0.772727
-0.0986775	0.454545	0.772727
-0.10102	0.454545	0.818182
-0.112042	0.409091	0.818182
-0.120603	0.363636	0.818182
-0.14175	0.363636	0.863636
-0.149048	0.318182	0.863636
-0.150456	0.272727	0.863636
-0.150643	0.227273	0.863636
-0.160225	0.227273	0.909091
-0.172096	0.227273	0.954545
-0.172228	0.181818	0.954545
-0.183877	0.136364	0.954545
-0.203453	0.136364	1
-0.217009	0.0909091	1
-0.218391	0.0454545	1
-0.219246	0	1
Ubiquitin_mediated_proteolysis
cutoff	sensitivity	specificity
Inf	1	0
0.221288	1	0.0666667
0.177199	0.965517	0.0666667
0.135142	0.965517	0.133333
0.108357	0.965517	0.2
0.0964696	0.965517	0.266667
0.0964196	0.965517	0.333333
0.0921478	0.965517	0.4
0.0852184	0.965517	0.466667
0.08255	0.965517	0.533333
0.0730139	0.931034	0.533333
0.0654251	0.931034	0.6
0.0350275	0.896552	0.6
0.0311259	0.862069	0.6
0.0234055	0.862069	0.666667
0.00566391	0.827586	0.666667
0	0.793103	0.666667
-0.0130776	0.758621	0.666667
-0.0131395	0.724138	0.666667
-0.0200454	0.724138	0.733333
-0.025305	0.724138	0.8
-0.0269365	0.689655	0.8
-0.0275757	0.655172	0.8
-0.0277052	0.62069	0.8
-0.0290297	0.586207	0.8
-0.029795	0.586207	0.866667
-0.0463198	0.586207	0.933333
-0.0469042	0.586207	1
-0.0495493	0.551724	1
-0.0597891	0.517241	1
-0.0732384	0.482759	1
-0.0753353	0.448276	1
-0.0759741	0.413793	1
-0.0805133	0.37931	1
-0.0830372	0.344828	1
-0.102789	0.310345	1
-0.108897	0.275862	1
-0.111313	0.241379	1
-0.123004	0.206897	1
-0.125237	0.172414	1
-0.127264	0.137931	1
-0.127844	0.103448	1
-0.143776	0.0689655	1
-0.189174	0.0344828	1
-0.314442	0	1
Wnt_signaling_pathway
cutoff	sensitivity	specificity
Inf	1	0
0.468127	1	0.0588235
0.39765	1	0.117647
0.307172	1	0.176471
0.302021	1	0.235294
0.262327	1	0.294118
0.254058	1	0.352941
0.250271	1	0.411765
0.234129	0.962963	0.411765
0.193044	0.962963	0.470588
0.1852	0.962963	0.529412
0.183941	0.962963	0.588235
0.178664	0.925926	0.588235
0.159352	0.888889	0.588235
0.155454	0.851852	0.588235
0.144957	0.814815	0.588235
0.143537	0.814815	0.647059
0.128304	0.814815	0.705882
0.115315	0.777778	0.705882
0.113654	0.777778	0.764706
0.098572	0.777778	0.823529
0.0967141	0.740741	0.823529
0.0797795	0.703704	0.823529
0.0780343	0.703704	0.882353
0.0646369	0.666667	0.882353
0.064342	0.62963	0.882353
0.0508232	0.592593	0.882353
0.0478695	0.555556	0.882353
0.0454825	0.518519	0.882353
0.0375298	0.518519	0.941176
0.0350703	0.481481	0.941176
0.0273821	0.444444	0.941176
0	0.407407	0.941176
-0.0121225	0.37037	0.941176
-0.0276561	0.37037	1
-0.0520354	0.333333	1
-0.0558403	0.296296	1
-0.0739725	0.259259	1
-0.0779743	0.222222	1
-0.108753	0.185185	1
-0.13638	0.148148	1
-0.18627	0.111111	1
-0.244045	0.0740741	1
-0.249905	0.037037	1
-0.260398	0	1
