# Supplementary material for: Colorectal cancer mutational profiles correlate with defined microbial communities in the tumor microenvironment
Source: PLoS Genet. 2018 Jun 20;14(6):e1007376. doi: 10.1371/journal.pgen.1007376 (PMC6028121; doi:10.1371/journal.pgen.1007376)
Supplement: S13 Table — A listing of the microbial taxonomies and the direction of their correlations with LoF mutations the inidicated PID pathways All taxa listed were identified using LefSe and had LDA (log10) scores above 2. (XLSX) [file pgen.1007376.s013.xlsx]

## Sheet: S13 Table
S13 Table. Different sets of microbes correlate with LoF mutations in PID pathways. A listing of the microbial taxonomies and the direction of their correlations with LoF mutations the inidicated PID pathways All taxa listed were identified using LefSe and had LDA (log10) scores above 2.
PID Pathway	Taxonomy	Correlation type
Canonical Wnt signaling pathway	k__Bacteria;p__Actinobacteria;c__OPB41;o__;f__;g__	direct
Canonical Wnt signaling pathway	k__Bacteria;p__Bacteroidetes;c__Saprospirae;o__Saprospirales;f__Chitinophagaceae;g__Flavisolibacter	direct
Canonical Wnt signaling pathway	k__Bacteria;p__OD1;c__ABY1;o__;f__;g__	direct
Canonical Wnt signaling pathway	k__Bacteria;p__Bacteroidetes;c__Saprospirae;o__Saprospirales;f__Saprospiraceae;g__	inverse
Canonical Wnt signaling pathway	k__Bacteria;p__Firmicutes;c__Clostridia;o__Clostridiales;f__Christensenellaceae;g__	inverse
Canonical Wnt signaling pathway	k__Bacteria;p__Verrucomicrobia;c__Spartobacteria;o__Chthoniobacterales;f__Chthoniobacteraceae;g__DA101	inverse
CDC42 signaling	k__Bacteria;p__Chloroflexi;c__Gitt_GS_136;o__;f__;g__	direct
CDC42 signaling	k__Bacteria;p__Firmicutes;c__Clostridia;o__Clostridiales;f__Clostridiaceae;g__Alkaliphilus	direct
CDC42 signaling	k__Bacteria;p__Proteobacteria;c__;o__;f__;g__	direct
CDC42 signaling	k__Bacteria;p__Actinobacteria;c__Acidimicrobiia;o__Acidimicrobiales;f__koll13;g__	inverse
CDC42 signaling	k__Bacteria;p__Actinobacteria;c__Actinobacteria;o__Actinomycetales;f__;g__	inverse
CDC42 signaling	k__Bacteria;p__Proteobacteria;c__Gammaproteobacteria;o__Enterobacteriales;f__Enterobacteriaceae;g__Escherichia	inverse
CDC42 signaling	k__Bacteria;p__Verrucomicrobia;c__Verruco_5;o__WCHB1_41;f__RFP12;g__	inverse
CXCR4-mediated signaling	k__Bacteria;p__Actinobacteria;c__Actinobacteria;o__Actinomycetales;f__Corynebacteriaceae;g__Corynebacterium	direct
CXCR4-mediated signaling	k__Bacteria;p__Firmicutes;c__Clostridia;o__Clostridiales;f__Christensenellaceae;g__	direct
CXCR4-mediated signaling	k__Bacteria;p__Proteobacteria;c__Betaproteobacteria;o__Burkholderiales;f__Comamonadaceae;g__Leptothrix	direct
CXCR4-mediated signaling	k__Bacteria;p__Proteobacteria;c__Gammaproteobacteria;o__Thiotrichales;f__Piscirickettsiaceae;g__	inverse
Degradation of beta-catenin	k__Archaea;p__Euryarchaeota;c__Thermoplasmata;o__E2;f__TMEG;g__	direct
Degradation of beta-catenin	k__Bacteria;p__Bacteroidetes;c__Saprospirae;o__Saprospirales;f__Chitinophagaceae;g__Flavisolibacter	direct
Degradation of beta-catenin	k__Bacteria;p__Firmicutes;c__Bacilli;o__Bacillales;f__Bacillaceae;g__Bacillus	direct
Degradation of beta-catenin	k__Bacteria;p__OD1;c__ABY1;o__;f__;g__	direct
Degradation of beta-catenin	k__Bacteria;p__Firmicutes;c__Clostridia;o__Clostridiales;f__Christensenellaceae;g__	inverse
Degradation of beta-catenin	k__Bacteria;p__Proteobacteria;c__Betaproteobacteria;o__Rhodocyclales;f__Rhodocyclaceae;g__	inverse
Degradation of beta-catenin	k__Bacteria;p__Verrucomicrobia;c__Spartobacteria;o__Chthoniobacterales;f__Chthoniobacteraceae;g__DA101	inverse
Direct p53 effectors	k__Bacteria;p__Actinobacteria;c__OPB41;o__;f__;g__	direct
Direct p53 effectors	k__Bacteria;p__Bacteroidetes;c__Cytophagia;o__Cytophagales;f__Cytophagaceae;g__Leadbetterella	direct
Direct p53 effectors	k__Bacteria;p__Firmicutes;c__Bacilli;o__Bacillales;f__Bacillaceae;g__Bacillus	direct
Direct p53 effectors	k__Bacteria;p__OD1;c__ABY1;o__;f__;g__	direct
Direct p53 effectors	k__Bacteria;p__Acidobacteria;c__BPC102;o__B110;f__;g__	inverse
Direct p53 effectors	k__Bacteria;p__Chloroflexi;c__Anaerolineae;o__SHA_20;f__;g__	inverse
Direct p53 effectors	k__Bacteria;p__Firmicutes;c__Clostridia;o__Clostridiales;f__Christensenellaceae;g__	inverse
Direct p53 effectors	k__Bacteria;p__Verrucomicrobia;c__Spartobacteria;o__Chthoniobacterales;f__Chthoniobacteraceae;g__DA101	inverse
ErbB1 downstream signaling	k__Bacteria;p__Actinobacteria;c__Actinobacteria;o__Actinomycetales;f__Corynebacteriaceae;g__Corynebacterium	direct
ErbB1 downstream signaling	k__Bacteria;p__Bacteroidetes;c__Rhodothermi;o__Rhodothermales;f__Balneolaceae;g__	direct
ErbB1 downstream signaling	k__Bacteria;p__Firmicutes;c__Clostridia;o__Halanaerobiales;f__Halanaerobiaceae;g__	direct
ErbB1 downstream signaling	k__Bacteria;p__Planctomycetes;c__;o__;f__;g__	direct
ErbB1 downstream signaling	k__Bacteria;p__Proteobacteria;c__Deltaproteobacteria;o__Desulfuromonadales;f__Geobacteraceae;g__Geobacter	direct
ErbB1 downstream signaling	k__Bacteria;p__Proteobacteria;c__Gammaproteobacteria;o__Methylococcales;f__Methylococcaceae;g__Methylomonas	direct
ErbB1 downstream signaling	k__Bacteria;p__Firmicutes;c__Clostridia;o__Clostridiales;f__Lachnospiraceae;g__Dorea	inverse
ErbB1 downstream signaling	k__Bacteria;p__Firmicutes;c__Clostridia;o__Clostridiales;f__Tissierellaceae;g__Parvimonas	inverse
Insulin pathway	k__Bacteria;p__Acidobacteria;c__Solibacteres;o__Solibacterales;f__Solibacteraceae;g__CandidatusSolibacter	direct
Insulin pathway	k__Bacteria;p__Actinobacteria;c__Actinobacteria;o__Actinomycetales;f__;g__	inverse
Insulin pathway	k__Bacteria;p__Firmicutes;c__Clostridia;o__Clostridiales;f__Lachnospiraceae;g__Dorea	inverse
Neurotrophic factor-mediated Trk signaling	k__Bacteria;p__Acidobacteria;c__Acidobacteria_6;o__CCU21;f__;g__	direct
Neurotrophic factor-mediated Trk signaling	k__Bacteria;p__Bacteroidetes;c__Bacteroidia;o__Bacteroidales;f__Odoribacteraceae;g__Odoribacter	direct
Neurotrophic factor-mediated Trk signaling	k__Bacteria;p__Bacteroidetes;c__Flavobacteriia;o__Flavobacteriales;f__Weeksellaceae;g__Chryseobacterium	direct
Neurotrophic factor-mediated Trk signaling	k__Bacteria;p__Firmicutes;c__Clostridia;o__Halanaerobiales;f__Halanaerobiaceae;g__	direct
Neurotrophic factor-mediated Trk signaling	k__Bacteria;p__Proteobacteria;c__Alphaproteobacteria;o__Rhodobacterales;f__Rhodobacteraceae;g__Sulfitobacter	direct
Neurotrophic factor-mediated Trk signaling	k__Bacteria;p__Proteobacteria;c__Deltaproteobacteria;o__Spirobacillales;f__;g__	direct
Neurotrophic factor-mediated Trk signaling	k__Bacteria;p__Actinobacteria;c__Actinobacteria;o__Actinomycetales;f__;g__	inverse
p75 (NTR)-mediated signaling	k__Bacteria;p__;c__;o__;f__;g__	direct
p75 (NTR)-mediated signaling	k__Bacteria;p__Actinobacteria;c__Thermoleophilia;o__Solirubrobacterales;f__;g__	direct
p75 (NTR)-mediated signaling	k__Bacteria;p__Bacteroidetes;c__Cytophagia;o__Cytophagales;f__Cytophagaceae;g__Leadbetterella	direct
p75 (NTR)-mediated signaling	k__Bacteria;p__Bacteroidetes;c__Sphingobacteriia;o__Sphingobacteriales;f__;g__	direct
p75 (NTR)-mediated signaling	k__Bacteria;p__Cyanobacteria;c__ML635J_21;o__;f__;g__	direct
p75 (NTR)-mediated signaling	k__Bacteria;p__Planctomycetes;c__Phycisphaerae;o__AKAU3564;f__;g__	direct
p75 (NTR)-mediated signaling	k__Bacteria;p__Proteobacteria;c__Alphaproteobacteria;o__Rhodospirillales;f__Rhodospirillaceae;g__	direct
p75 (NTR)-mediated signaling	k__Bacteria;p__Proteobacteria;c__Alphaproteobacteria;o__Rickettsiales;f__Pelagibacteraceae;g__	direct
p75 (NTR)-mediated signaling	k__Bacteria;p__Proteobacteria;c__Gammaproteobacteria;o__Pseudomonadales;f__Pseudomonadaceae;g__Pseudomonas	direct
p75 (NTR)-mediated signaling	k__Bacteria;p__Proteobacteria;c__Gammaproteobacteria;o__Xanthomonadales;f__Xanthomonadaceae;g__	direct
p75 (NTR)-mediated signaling	k__Bacteria;p__SAR406;c__AB16;o__Arctic96B_7;f__A714017;g__SGSH944	direct
p75 (NTR)-mediated signaling	k__Bacteria;p__ZB3;c__;o__;f__;g__	direct
p75 (NTR)-mediated signaling	k__Bacteria;p__Firmicutes;c__Clostridia;o__Clostridiales;f__;g__	inverse
p75 (NTR)-mediated signaling	k__Bacteria;p__Firmicutes;c__Clostridia;o__Clostridiales;f__Lachnospiraceae;g__	inverse
p75 (NTR)-mediated signaling	k__Bacteria;p__Firmicutes;c__Clostridia;o__Clostridiales;f__Ruminococcaceae;g__	inverse
p75 (NTR)-mediated signaling	k__Bacteria;p__Firmicutes;c__Clostridia;o__Clostridiales;f__Tissierellaceae;g__Peptoniphilus	inverse
p75 (NTR)-mediated signaling	k__Bacteria;p__Fusobacteria;c__Fusobacteriia;o__Fusobacteriales;f__Fusobacteriaceae;g__Fusobacterium	inverse
PDGFR-beta signaling pathway	k__Bacteria;p__Acidobacteria;c__Solibacteres;o__Solibacterales;f__Solibacteraceae;g__CandidatusSolibacter	direct
PDGFR-beta signaling pathway	k__Bacteria;p__Actinobacteria;c__Actinobacteria;o__Actinomycetales;f__Corynebacteriaceae;g__Corynebacterium	direct
PDGFR-beta signaling pathway	k__Bacteria;p__Actinobacteria;c__Coriobacteriia;o__Coriobacteriales;f__Coriobacteriaceae;g__Collinsella	direct
PDGFR-beta signaling pathway	k__Bacteria;p__Bacteroidetes;c__Flavobacteriia;o__Flavobacteriales;f__Flavobacteriaceae;g__Flavobacterium	direct
PDGFR-beta signaling pathway	k__Bacteria;p__OP1;c__MSBL6;o__;f__;g__	direct
PDGFR-beta signaling pathway	k__Bacteria;p__Planctomycetes;c__Phycisphaerae;o__AKAU3564;f__;g__	direct
PDGFR-beta signaling pathway	k__Bacteria;p__Proteobacteria;c__Betaproteobacteria;o__;f__;g__	direct
PDGFR-beta signaling pathway	k__Bacteria;p__Proteobacteria;c__Deltaproteobacteria;o__Desulfobacterales;f__Desulfobacteraceae;g__Desulfococcus	direct
PDGFR-beta signaling pathway	k__Bacteria;p__Proteobacteria;c__Gammaproteobacteria;o__Enterobacteriales;f__Enterobacteriaceae;g__Enterobacter	direct
PDGFR-beta signaling pathway	k__Bacteria;p__Actinobacteria;c__Actinobacteria;o__Actinomycetales;f__Propionibacteriaceae;g__Propionibacterium	inverse
PDGFR-beta signaling pathway	k__Bacteria;p__Fusobacteria;c__Fusobacteriia;o__Fusobacteriales;f__Fusobacteriaceae;g__Fusobacterium	inverse
Presenilin action in Notch and Wnt signaling	k__Bacteria;p__Actinobacteria;c__OPB41;o__;f__;g__	direct
Presenilin action in Notch and Wnt signaling	k__Bacteria;p__Bacteroidetes;c__Saprospirae;o__Saprospirales;f__Chitinophagaceae;g__Flavisolibacter	direct
Presenilin action in Notch and Wnt signaling	k__Bacteria;p__OD1;c__ABY1;o__;f__;g__	direct
Presenilin action in Notch and Wnt signaling	k__Bacteria;p__Bacteroidetes;c__Saprospirae;o__Saprospirales;f__Saprospiraceae;g__	inverse
Presenilin action in Notch and Wnt signaling	k__Bacteria;p__Firmicutes;c__Clostridia;o__Clostridiales;f__Christensenellaceae;g__	inverse
Presenilin action in Notch and Wnt signaling	k__Bacteria;p__Verrucomicrobia;c__Spartobacteria;o__Chthoniobacterales;f__Chthoniobacteraceae;g__DA101	inverse
Regulation of CDC42 activity	k__Bacteria;p__Bacteroidetes;c__Bacteroidia;o__Bacteroidales;f__SB_1;g__	inverse
Regulation of CDC42 activity	k__Bacteria;p__Firmicutes;c__Clostridia;o__Clostridiales;f__Christensenellaceae;g__	inverse
Regulation of CDC42 activity	k__Bacteria;p__Proteobacteria;c__Betaproteobacteria;o__Rhodocyclales;f__Rhodocyclaceae;g__	inverse
Regulation of nuclear beta-catenin signaling and target gene transcription	k__Archaea;p__Euryarchaeota;c__Thermoplasmata;o__E2;f__TMEG;g__	direct
Regulation of nuclear beta-catenin signaling and target gene transcription	k__Bacteria;p__Bacteroidetes;c__Bacteroidia;o__Bacteroidales;f__Porphyromonadaceae;g__	direct
Regulation of nuclear beta-catenin signaling and target gene transcription	k__Bacteria;p__Bacteroidetes;c__Rhodothermi;o__Rhodothermales;f__Balneolaceae;g__	direct
Regulation of nuclear beta-catenin signaling and target gene transcription	k__Bacteria;p__Bacteroidetes;c__Saprospirae;o__Saprospirales;f__Chitinophagaceae;g__Flavisolibacter	direct
Regulation of nuclear beta-catenin signaling and target gene transcription	k__Bacteria;p__Firmicutes;c__Bacilli;o__Bacillales;f__Bacillaceae;g__Bacillus	direct
Regulation of nuclear beta-catenin signaling and target gene transcription	k__Bacteria;p__Proteobacteria;c__Gammaproteobacteria;o__Xanthomonadales;f__Sinobacteraceae;g__	direct
Regulation of nuclear beta-catenin signaling and target gene transcription	k__Bacteria;p__Spirochaetes;c__Spirochaetes;o__Spirochaetales;f__Spirochaetaceae;g__	direct
Regulation of nuclear beta-catenin signaling and target gene transcription	k__Bacteria;p__Bacteroidetes;c__Bacteroidia;o__Bacteroidales;f__Bacteroidaceae;g__Bacteroides	inverse
Regulation of nuclear beta-catenin signaling and target gene transcription	k__Bacteria;p__Firmicutes;c__Clostridia;o__Clostridiales;f__Christensenellaceae;g__	inverse
Regulation of telomerase	k__Bacteria;p__Acidobacteria;c__BPC102;o__B110;f__;g__	direct
Regulation of telomerase	k__Bacteria;p__Bacteroidetes;c__Saprospirae;o__Saprospirales;f__Chitinophagaceae;g__Segetibacter	direct
Regulation of telomerase	k__Bacteria;p__GN02;c__BB34;o__;f__;g__	direct
Regulation of telomerase	k__Bacteria;p__Proteobacteria;c__Gammaproteobacteria;o__Thiotrichales;f__Piscirickettsiaceae;g__	direct
Regulation of telomerase	k__Bacteria;p__Spirochaetes;c__Spirochaetes;o__Spirochaetales;f__Spirochaetaceae;g__Spirochaeta	direct
Regulation of telomerase	k__Bacteria;p__Tenericutes;c__Mollicutes;o__Anaeroplasmatales;f__Anaeroplasmataceae;g__Asteroleplasma	direct
Regulation of telomerase	k__Bacteria;p__Verrucomicrobia;c__;o__;f__;g__	direct
Signaling events mediated by Hepatocyte Growth Factor Receptor (c-Met)	k__Bacteria;p__Firmicutes;c__Bacilli;o__Bacillales;f__Bacillaceae;g__Bacillus	direct
Signaling events mediated by Hepatocyte Growth Factor Receptor (c-Met)	k__Bacteria;p__Firmicutes;c__Clostridia;o__Clostridiales;f__Peptococcaceae;g__Desulfotomaculum	direct
Signaling events mediated by Hepatocyte Growth Factor Receptor (c-Met)	k__Bacteria;p__Proteobacteria;c__Alphaproteobacteria;o__Rhodospirillales;f__Acetobacteraceae;g__	direct
Signaling events mediated by Hepatocyte Growth Factor Receptor (c-Met)	k__Bacteria;p__Actinobacteria;c__Actinobacteria;o__Actinomycetales;f__;g__	inverse
Signaling events mediated by Hepatocyte Growth Factor Receptor (c-Met)	k__Bacteria;p__Bacteroidetes;c__Saprospirae;o__Saprospirales;f__Saprospiraceae;g__	inverse
Signaling events mediated by Hepatocyte Growth Factor Receptor (c-Met)	k__Bacteria;p__Firmicutes;c__Bacilli;o__Lactobacillales;f__Lactobacillaceae;g__Lactobacillus	inverse
Signaling events mediated by Hepatocyte Growth Factor Receptor (c-Met)	k__Bacteria;p__Proteobacteria;c__Betaproteobacteria;o__Burkholderiales;f__Comamonadaceae;g__	inverse
