# Supplementary material for: Colorectal cancer mutational profiles correlate with defined microbial communities in the tumor microenvironment
Source: PLoS Genet. 2018 Jun 20;14(6):e1007376. doi: 10.1371/journal.pgen.1007376 (PMC6028121; doi:10.1371/journal.pgen.1007376)
Supplement: S14 Table — The cutoff, sensitivity, and specificities for each of the PID pathway mutations assessed using the jackknifed ROC curves. (XLSX) [file pgen.1007376.s014.xlsx]

## Sheet: S14 Table
S14 Table. PID pathway mutation prediction modeling. The cutoff, sensitivity, and specificities for each of the PID pathway mutations assessed using the jackknifed ROC curves.
BARD1
cutoff	sensitivity	specificity
Inf	1	0
-0.00396233	0.966667	0
-0.0452148	0.966667	0.0714286
-0.0882778	0.966667	0.142857
-0.184274	0.966667	0.214286
-0.215228	0.966667	0.285714
-0.22619	0.933333	0.285714
-0.243641	0.933333	0.357143
-0.250245	0.9	0.357143
-0.266786	0.866667	0.357143
-0.275117	0.833333	0.357143
-0.28385	0.833333	0.428571
-0.298025	0.833333	0.5
-0.299098	0.8	0.5
-0.302244	0.766667	0.5
-0.304146	0.733333	0.5
-0.309895	0.7	0.5
-0.311025	0.666667	0.5
-0.315664	0.633333	0.5
-0.323892	0.6	0.5
-0.343939	0.566667	0.5
-0.344238	0.533333	0.5
-0.352114	0.5	0.5
-0.375405	0.5	0.571429
-0.378038	0.5	0.642857
-0.382023	0.466667	0.642857
-0.417654	0.466667	0.714286
-0.434795	0.466667	0.785714
-0.466889	0.466667	0.857143
-0.470742	0.433333	0.857143
-0.49697	0.4	0.857143
-0.508541	0.366667	0.857143
-0.53717	0.333333	0.857143
-0.54396	0.3	0.857143
-0.551249	0.266667	0.857143
-0.569106	0.266667	0.928571
-0.587582	0.233333	0.928571
-0.588183	0.2	0.928571
-0.59557	0.166667	0.928571
-0.644099	0.133333	0.928571
-0.8006	0.1	0.928571
-0.834237	0.0666667	0.928571
-0.835619	0.0333333	0.928571
-0.85713	0.0333333	1
-0.926985	0	1
CDC42_signaling
cutoff	sensitivity	specificity
Inf	1	0
0.883019	1	0.0588235
0.496769	1	0.117647
0.256571	0.962963	0.117647
0.211691	0.962963	0.176471
0.176692	0.962963	0.235294
0.176261	0.925926	0.235294
0.167802	0.925926	0.294118
0.163206	0.888889	0.294118
0.106791	0.851852	0.294118
0.10257	0.851852	0.352941
0.0966766	0.851852	0.411765
0.0885561	0.814815	0.411765
0.0782773	0.777778	0.411765
0.0715816	0.740741	0.411765
0.0685695	0.703704	0.411765
0.0657686	0.703704	0.470588
0.0604524	0.703704	0.529412
0.0587646	0.666667	0.529412
0.0526037	0.62963	0.529412
0.0332367	0.592593	0.529412
0.0302573	0.592593	0.588235
0.0277003	0.592593	0.647059
0.0107728	0.555556	0.647059
0.000399907	0.555556	0.705882
0	0.518519	0.764706
-0.0019398	0.481481	0.764706
-0.00760025	0.444444	0.764706
-0.00779912	0.407407	0.764706
-0.00834569	0.37037	0.764706
-0.0281253	0.333333	0.764706
-0.0489289	0.296296	0.764706
-0.054016	0.259259	0.764706
-0.0726403	0.259259	0.823529
-0.0729615	0.222222	0.823529
-0.0783003	0.185185	0.823529
-0.0862444	0.185185	0.882353
-0.0922743	0.148148	0.882353
-0.0929628	0.111111	0.882353
-0.114696	0.111111	0.941176
-0.119028	0.111111	1
-0.158237	0.0740741	1
-0.17134	0.037037	1
-0.247118	0	1
CXCR4-mediated
cutoff	sensitivity	specificity
Inf	1	0
0.0918642	0.944444	0
0.0572244	0.944444	0.0384615
0.0426699	0.888889	0.0384615
0.0286431	0.888889	0.0769231
0.0177875	0.888889	0.115385
0	0.888889	0.192308
-0.0150264	0.888889	0.230769
-0.0195247	0.833333	0.230769
-0.0200402	0.833333	0.269231
-0.0281333	0.833333	0.307692
-0.0440519	0.833333	0.346154
-0.0499734	0.833333	0.384615
-0.0604502	0.777778	0.384615
-0.0667464	0.777778	0.423077
-0.0683962	0.777778	0.461538
-0.0713177	0.777778	0.5
-0.0943919	0.722222	0.5
-0.0979461	0.722222	0.538462
-0.115055	0.722222	0.576923
-0.120103	0.722222	0.615385
-0.124346	0.722222	0.653846
-0.133687	0.722222	0.692308
-0.135708	0.666667	0.692308
-0.140857	0.666667	0.730769
-0.142596	0.611111	0.730769
-0.146436	0.611111	0.769231
-0.150906	0.555556	0.769231
-0.154777	0.5	0.769231
-0.162572	0.5	0.807692
-0.162768	0.5	0.846154
-0.167044	0.444444	0.846154
-0.191654	0.388889	0.846154
-0.192008	0.333333	0.846154
-0.198314	0.333333	0.884615
-0.203574	0.333333	0.923077
-0.251655	0.277778	0.923077
-0.291464	0.222222	0.923077
-0.301976	0.222222	0.961538
-0.305678	0.166667	0.961538
-0.33242	0.111111	0.961538
-0.337818	0.111111	1
-0.36703	0.0555556	1
-0.43874	0	1
Canonical_Wnt_signaling_pathway1
cutoff	sensitivity	specificity
Inf	1	0
0.216966	1	0.04
0.194339	1	0.08
0.164268	1	0.12
0.140211	1	0.16
0.12457	1	0.2
0.0997325	1	0.24
0.0862656	1	0.28
0.0761428	1	0.32
0.0747792	1	0.36
0.0689062	0.947368	0.36
0.0665668	0.947368	0.4
0.0640444	0.947368	0.44
0.0603753	0.947368	0.48
0.0588409	0.947368	0.52
0.0538752	0.947368	0.56
0.0528714	0.947368	0.6
0.0510936	0.947368	0.64
0.0507846	0.947368	0.68
0.0464633	0.894737	0.68
0.0385036	0.894737	0.72
0.0334074	0.894737	0.76
0.0320177	0.894737	0.8
0.0250295	0.894737	0.84
0.00207393	0.842105	0.84
0	0.842105	0.88
-0.0165898	0.789474	0.88
-0.0307996	0.736842	0.88
-0.042581	0.736842	0.92
-0.0432054	0.684211	0.92
-0.0542094	0.631579	0.92
-0.0547112	0.578947	0.92
-0.0869304	0.578947	0.96
-0.0954771	0.526316	0.96
-0.103206	0.473684	0.96
-0.113972	0.421053	0.96
-0.117562	0.368421	0.96
-0.118366	0.368421	1
-0.123138	0.315789	1
-0.136165	0.263158	1
-0.157476	0.210526	1
-0.171378	0.157895	1
-0.224234	0.105263	1
-0.298181	0.0526316	1
-0.308981	0	1
Class_I_PI3K
cutoff	sensitivity	specificity
Inf	1	0
0.236573	0.928571	0
0.155474	0.928571	0.0333333
0.0896258	0.928571	0.0666667
-0.00886578	0.857143	0.0666667
-0.0407161	0.857143	0.1
-0.0733503	0.785714	0.1
-0.0766578	0.714286	0.1
-0.077466	0.714286	0.133333
-0.0823254	0.642857	0.133333
-0.0845087	0.642857	0.166667
-0.0918695	0.571429	0.166667
-0.103831	0.571429	0.2
-0.115562	0.571429	0.233333
-0.118694	0.5	0.233333
-0.127087	0.5	0.266667
-0.128774	0.5	0.3
-0.130878	0.5	0.333333
-0.136966	0.5	0.366667
-0.137924	0.5	0.4
-0.14357	0.5	0.433333
-0.14988	0.428571	0.433333
-0.152653	0.428571	0.466667
-0.158932	0.428571	0.5
-0.167872	0.428571	0.533333
-0.180655	0.357143	0.533333
-0.200729	0.285714	0.533333
-0.208278	0.285714	0.566667
-0.210177	0.285714	0.6
-0.216183	0.214286	0.6
-0.238133	0.214286	0.633333
-0.239496	0.214286	0.666667
-0.248216	0.214286	0.7
-0.250461	0.142857	0.7
-0.250821	0.142857	0.733333
-0.262001	0.142857	0.766667
-0.281328	0.0714286	0.766667
-0.324598	0.0714286	0.8
-0.345784	0.0714286	0.833333
-0.359892	0.0714286	0.866667
-0.401125	0.0714286	0.9
-0.44604	0.0714286	0.933333
-0.466125	0.0714286	0.966667
-0.526427	0.0714286	1
-0.598865	0	1
Degradation_of_beta_catenin
cutoff	sensitivity	specificity
Inf	1	0
0.505989	1	0.0416667
0.228965	1	0.0833333
0.197277	1	0.125
0.187897	1	0.166667
0.167109	1	0.208333
0.118553	1	0.25
0.104272	1	0.291667
0.0761428	1	0.333333
0.0738024	1	0.375
0.0688026	1	0.416667
0.0656413	1	0.458333
0.0626472	1	0.5
0.0401364	0.95	0.5
0.0392816	0.95	0.541667
0.0390172	0.9	0.541667
0.0374049	0.9	0.583333
0.0232945	0.9	0.625
0.00275879	0.9	0.666667
0.00188255	0.9	0.708333
-0.00126668	0.9	0.75
-0.00528792	0.85	0.75
-0.0131914	0.8	0.75
-0.0165898	0.75	0.75
-0.0177762	0.75	0.791667
-0.0307996	0.7	0.791667
-0.0474022	0.7	0.833333
-0.059977	0.7	0.875
-0.0660858	0.65	0.875
-0.0729514	0.6	0.875
-0.0749581	0.6	0.916667
-0.0869304	0.6	0.958333
-0.110179	0.55	0.958333
-0.125455	0.55	1
-0.146847	0.5	1
-0.15529	0.45	1
-0.188388	0.4	1
-0.199501	0.35	1
-0.208397	0.3	1
-0.259078	0.25	1
-0.298181	0.2	1
-0.353881	0.15	1
-0.362765	0.1	1
-0.364054	0.05	1
-0.377682	0	1
Direct_p53_effectors
cutoff	sensitivity	specificity
Inf	1	0
0.235983	1	0.0454545
0.221485	1	0.0909091
0.212394	1	0.136364
0.183294	1	0.181818
0.168607	1	0.227273
0.143879	0.954545	0.227273
0.13781	0.954545	0.272727
0.137377	0.954545	0.318182
0.124965	0.909091	0.318182
0.119458	0.909091	0.363636
0.108962	0.909091	0.409091
0.0944675	0.909091	0.454545
0.0917708	0.909091	0.5
0.0836845	0.863636	0.5
0.0832431	0.863636	0.545455
0.077843	0.863636	0.590909
0.0630223	0.863636	0.636364
0.0553448	0.863636	0.681818
0.0526783	0.863636	0.727273
0.0478122	0.863636	0.772727
0.0474085	0.818182	0.772727
0.03222	0.818182	0.818182
0.0318069	0.818182	0.863636
0.0294964	0.818182	0.909091
0.027867	0.818182	0.954545
0.0228714	0.772727	0.954545
-0.00187875	0.727273	0.954545
-0.0156531	0.681818	0.954545
-0.0167466	0.636364	0.954545
-0.0173793	0.590909	0.954545
-0.0221101	0.590909	1
-0.0317098	0.545455	1
-0.0334832	0.5	1
-0.0447084	0.454545	1
-0.0601565	0.409091	1
-0.0631572	0.363636	1
-0.0911166	0.318182	1
-0.0950092	0.272727	1
-0.123179	0.227273	1
-0.127444	0.181818	1
-0.13105	0.136364	1
-0.226056	0.0909091	1
-0.250502	0.0454545	1
-0.404125	0	1
ErbB1_downstream_signaling
cutoff	sensitivity	specificity
Inf	1	0
0.689686	1	0.04
0.678697	1	0.08
0.24652	1	0.12
0.2283	1	0.16
0.185081	1	0.2
0.162849	1	0.24
0.149591	1	0.28
0.140033	0.947368	0.28
0.106045	0.947368	0.32
0.0868793	0.947368	0.36
0.0807791	0.947368	0.4
0.0763972	0.947368	0.44
0.0421988	0.947368	0.48
0.0342036	0.947368	0.52
0.0268241	0.947368	0.56
0.0205907	0.947368	0.6
0.010546	0.947368	0.64
-0.00639642	0.894737	0.64
-0.0171907	0.842105	0.64
-0.0222435	0.842105	0.68
-0.0308628	0.842105	0.72
-0.0394076	0.842105	0.76
-0.0486541	0.789474	0.76
-0.0712738	0.789474	0.8
-0.0717853	0.789474	0.84
-0.0769032	0.789474	0.88
-0.0847946	0.736842	0.88
-0.0850025	0.736842	0.92
-0.0854579	0.684211	0.92
-0.115129	0.684211	0.96
-0.134396	0.631579	0.96
-0.134581	0.578947	0.96
-0.17876	0.526316	0.96
-0.191135	0.473684	0.96
-0.192453	0.421053	0.96
-0.193532	0.368421	0.96
-0.203825	0.315789	0.96
-0.2073	0.263158	0.96
-0.232114	0.210526	0.96
-0.237652	0.210526	1
-0.241147	0.157895	1
-0.25309	0.105263	1
-0.264981	0.0526316	1
-0.28943	0	1
Insulin_Pathway
cutoff	sensitivity	specificity
Inf	1	0
0.379061	1	0.0344828
0.27888	1	0.0689655
0.259082	1	0.103448
0.229548	1	0.137931
0.215389	1	0.172414
0.211477	1	0.206897
0.207434	1	0.241379
0.199568	1	0.275862
0.196213	1	0.310345
0.189551	1	0.344828
0.189371	0.933333	0.344828
0.171555	0.933333	0.37931
0.168607	0.933333	0.413793
0.165219	0.933333	0.448276
0.140965	0.933333	0.482759
0.139603	0.933333	0.517241
0.134547	0.933333	0.551724
0.126037	0.933333	0.586207
0.119293	0.933333	0.62069
0.118975	0.933333	0.655172
0.11845	0.866667	0.655172
0.111514	0.8	0.655172
0.104067	0.8	0.689655
0.0878496	0.8	0.724138
0.0843993	0.8	0.758621
0.0838174	0.8	0.793103
0.0833638	0.733333	0.793103
0.0780732	0.733333	0.827586
0.0664106	0.733333	0.862069
0.0582415	0.733333	0.896552
0.0566081	0.733333	0.931034
0.0544738	0.666667	0.931034
0.0362201	0.6	0.931034
0.0304952	0.533333	0.931034
0.0265168	0.466667	0.931034
0.0150915	0.466667	0.965517
0.011538	0.4	0.965517
0.00241942	0.333333	0.965517
-0.0152126	0.266667	0.965517
-0.0332474	0.2	0.965517
-0.0620778	0.133333	0.965517
-0.0826417	0.133333	1
-0.100458	0.0666667	1
-0.119944	0	1
Neurotrophic_factor-mediated_Trk
cutoff	sensitivity	specificity
Inf	1	0
0.833494	1	0.0344828
0.439506	1	0.0689655
0.418091	1	0.103448
0.415159	1	0.137931
0.228236	1	0.172414
0.217607	1	0.206897
0.18501	1	0.241379
0.123198	1	0.275862
0.112694	1	0.310345
0.0988069	1	0.344828
0.0693031	1	0.37931
0.0342553	1	0.413793
0.0269914	1	0.448276
0.0178993	1	0.482759
-0.0176038	1	0.517241
-0.0222662	0.933333	0.517241
-0.0295755	0.933333	0.551724
-0.0368724	0.933333	0.586207
-0.0407028	0.866667	0.586207
-0.0534807	0.866667	0.62069
-0.0635961	0.8	0.62069
-0.064269	0.8	0.655172
-0.0745278	0.8	0.689655
-0.113182	0.8	0.724138
-0.162125	0.8	0.758621
-0.205672	0.733333	0.758621
-0.223096	0.666667	0.758621
-0.225712	0.666667	0.793103
-0.22851	0.666667	0.827586
-0.244629	0.666667	0.862069
-0.245132	0.6	0.862069
-0.285393	0.6	0.896552
-0.288616	0.6	0.931034
-0.290725	0.6	0.965517
-0.342624	0.533333	0.965517
-0.346962	0.466667	0.965517
-0.393199	0.4	0.965517
-0.450479	0.333333	0.965517
-0.479716	0.266667	0.965517
-0.512538	0.2	0.965517
-0.516354	0.133333	0.965517
-0.563193	0.133333	1
-0.616157	0.0666667	1
-0.678778	0	1
PDGFR-beta_signaling
cutoff	sensitivity	specificity
Inf	1	0
0.93788	1	0.0454545
0.536652	1	0.0909091
0.514124	1	0.136364
0.488219	1	0.181818
0.38273	1	0.227273
0.305309	1	0.272727
0.295244	0.954545	0.272727
0.268102	0.954545	0.318182
0.264388	0.954545	0.363636
0.232619	0.909091	0.363636
0.214585	0.909091	0.409091
0.213555	0.909091	0.454545
0.21195	0.909091	0.5
0.188398	0.863636	0.5
0.154021	0.863636	0.545455
0.147638	0.863636	0.590909
0.121032	0.863636	0.636364
0.11868	0.863636	0.681818
0.107934	0.863636	0.727273
0.0981482	0.863636	0.772727
0.0656677	0.863636	0.818182
0.0472055	0.818182	0.818182
0.0235957	0.772727	0.818182
0.00905988	0.772727	0.863636
-0.031183	0.772727	0.909091
-0.0423361	0.772727	0.954545
-0.080481	0.727273	0.954545
-0.0922482	0.727273	1
-0.0978656	0.681818	1
-0.119921	0.636364	1
-0.130878	0.590909	1
-0.153807	0.545455	1
-0.162287	0.5	1
-0.195302	0.454545	1
-0.20411	0.409091	1
-0.215712	0.363636	1
-0.217667	0.318182	1
-0.233887	0.272727	1
-0.283495	0.227273	1
-0.357619	0.181818	1
-0.359067	0.136364	1
-0.374694	0.0909091	1
-0.451424	0.0454545	1
-0.554798	0	1
Presenilin_action
cutoff	sensitivity	specificity
Inf	1	0
0.216966	1	0.04
0.194339	1	0.08
0.164268	1	0.12
0.140211	1	0.16
0.12457	1	0.2
0.0997325	1	0.24
0.0862656	1	0.28
0.0761428	1	0.32
0.0747792	1	0.36
0.0689062	0.947368	0.36
0.0665668	0.947368	0.4
0.0640444	0.947368	0.44
0.0603753	0.947368	0.48
0.0588409	0.947368	0.52
0.0538752	0.947368	0.56
0.0528714	0.947368	0.6
0.0510936	0.947368	0.64
0.0507846	0.947368	0.68
0.0464633	0.894737	0.68
0.0385036	0.894737	0.72
0.0334074	0.894737	0.76
0.0320177	0.894737	0.8
0.0250295	0.894737	0.84
0.00207393	0.842105	0.84
0	0.842105	0.88
-0.0165898	0.789474	0.88
-0.0307996	0.736842	0.88
-0.042581	0.736842	0.92
-0.0432054	0.684211	0.92
-0.0542094	0.631579	0.92
-0.0547112	0.578947	0.92
-0.0869304	0.578947	0.96
-0.0954771	0.526316	0.96
-0.103206	0.473684	0.96
-0.113972	0.421053	0.96
-0.117562	0.368421	0.96
-0.118366	0.368421	1
-0.123138	0.315789	1
-0.136165	0.263158	1
-0.157476	0.210526	1
-0.171378	0.157895	1
-0.224234	0.105263	1
-0.298181	0.0526316	1
-0.308981	0	1
Regulation_of_CDC42
cutoff	sensitivity	specificity
Inf	1	0
0.407588	1	0.047619
0.306146	1	0.0952381
0.294358	1	0.142857
0.259311	0.956522	0.142857
0.231575	0.913043	0.142857
0.218221	0.913043	0.190476
0.205749	0.869565	0.190476
0.202142	0.869565	0.238095
0.182231	0.869565	0.285714
0.182142	0.869565	0.333333
0.149705	0.826087	0.333333
0.149362	0.826087	0.380952
0.134906	0.826087	0.428571
0.134205	0.826087	0.47619
0.118292	0.826087	0.52381
0.096953	0.826087	0.571429
0.0964161	0.826087	0.619048
0.0874956	0.826087	0.666667
0.0837882	0.826087	0.714286
0.0837712	0.826087	0.761905
0.0755147	0.826087	0.809524
0.055345	0.782609	0.809524
0.0523479	0.73913	0.809524
0.0419014	0.695652	0.809524
0.0318331	0.652174	0.809524
0.0303387	0.608696	0.809524
0.0142384	0.565217	0.809524
0.0110925	0.521739	0.809524
0.00982923	0.478261	0.809524
0.00515273	0.478261	0.857143
-0.00804224	0.478261	0.904762
-0.0200541	0.434783	0.904762
-0.0201384	0.391304	0.904762
-0.0328239	0.391304	0.952381
-0.0502948	0.347826	0.952381
-0.0644441	0.304348	0.952381
-0.0843321	0.26087	0.952381
-0.105133	0.217391	0.952381
-0.111123	0.173913	0.952381
-0.118131	0.130435	0.952381
-0.124667	0.130435	1
-0.148508	0.0869565	1
-0.169263	0.0434783	1
-0.199223	0	1
Regulation_of_Telomerase
cutoff	sensitivity	specificity
Inf	1	0
0	1	0.04
-0.00956593	1	0.08
-0.0137986	1	0.12
-0.0194779	1	0.16
-0.0237407	0.947368	0.16
-0.0573611	0.947368	0.2
-0.0653046	0.947368	0.24
-0.0815951	0.947368	0.28
-0.0852212	0.947368	0.32
-0.0857588	0.947368	0.36
-0.0886663	0.947368	0.4
-0.0917927	0.947368	0.44
-0.11505	0.947368	0.48
-0.119448	0.947368	0.52
-0.123652	0.947368	0.56
-0.132933	0.947368	0.6
-0.142652	0.947368	0.64
-0.14452	0.947368	0.68
-0.155972	0.947368	0.72
-0.157996	0.947368	0.76
-0.166439	0.894737	0.76
-0.178825	0.842105	0.76
-0.189997	0.842105	0.8
-0.192687	0.789474	0.8
-0.219011	0.789474	0.84
-0.223497	0.789474	0.88
-0.232208	0.736842	0.88
-0.250495	0.736842	0.92
-0.259493	0.684211	0.92
-0.276643	0.684211	0.96
-0.280718	0.684211	1
-0.29814	0.631579	1
-0.316828	0.578947	1
-0.341295	0.526316	1
-0.350472	0.473684	1
-0.374382	0.421053	1
-0.385676	0.368421	1
-0.387297	0.315789	1
-0.420974	0.263158	1
-0.427687	0.210526	1
-0.529427	0.157895	1
-0.550991	0.105263	1
-0.562525	0.0526316	1
-0.626304	0	1
Regulation_of_nuclear_beta_catenin
cutoff	sensitivity	specificity
Inf	1	0
0.627379	1	0.0526316
0.608301	1	0.105263
0.53448	1	0.157895
0.479362	0.96	0.157895
0.466397	0.96	0.210526
0.444532	0.96	0.263158
0.419841	0.96	0.315789
0.399121	0.96	0.368421
0.348228	0.92	0.368421
0.348162	0.92	0.421053
0.337923	0.92	0.473684
0.325815	0.92	0.526316
0.316294	0.88	0.526316
0.302916	0.88	0.578947
0.251174	0.84	0.578947
0.217138	0.84	0.631579
0.178959	0.8	0.631579
0.152038	0.8	0.684211
0.146057	0.8	0.736842
0.122307	0.8	0.789474
0.0808277	0.76	0.789474
0.0802514	0.76	0.842105
0.0731217	0.72	0.842105
0.072011	0.72	0.894737
0.0664527	0.68	0.894737
0.0558116	0.64	0.894737
0.0430489	0.6	0.894737
0.0213652	0.56	0.894737
0.000492109	0.52	0.894737
-0.0375147	0.52	0.947368
-0.0652261	0.48	0.947368
-0.0880001	0.44	0.947368
-0.0957257	0.4	0.947368
-0.16043	0.36	0.947368
-0.166825	0.32	0.947368
-0.173283	0.28	0.947368
-0.188794	0.28	1
-0.216822	0.24	1
-0.22534	0.2	1
-0.23405	0.16	1
-0.28543	0.12	1
-0.299893	0.08	1
-0.487624	0.04	1
-0.529408	0	1
p75NTR
cutoff	sensitivity	specificity
Inf	1	0
1.09152	1	0.0344828
0.957156	1	0.0689655
0.876587	1
0.849783	1	0.137931
0.781005	1	0.172414
0.745871	1	0.206897
0.730042	1	0.241379
0.68561	1	0.275862
0.650224	1	0.310345
0.628792	1	0.344828
0.571773	1	0.37931
0.558137	0.933333	0.37931
0.532215	0.933333	0.413793
0.513196	0.933333	0.448276
0.486506	0.933333	0.482759
0.442533	0.933333	0.517241
0.397629	0.933333	0.551724
0.392776	0.933333	0.586207
0.374138	0.866667	0.586207
0.34858	0.866667	0.62069
0.250045	0.866667	0.655172
0.22368	0.866667	0.689655
0.18292	0.8	0.689655
0.167711	0.8	0.724138
0.16698	0.8	0.758621
0.153859	0.8	0.793103
0.0998042	0.8	0.827586
0.0796343	0.733333	0.827586
-0.0230409	0.733333	0.862069
-0.0607115	0.733333	0.896552
-0.0630993	0.733333	0.931034
-0.198067	0.666667	0.931034
-0.199936	0.6	0.931034
-0.240349	0.533333	0.931034
-0.271346	0.466667	0.931034
-0.273182	0.4	0.931034
-0.279495	0.333333	0.931034
-0.294016	0.333333	0.965517
-0.298875	0.266667	0.965517
-0.301207	0.266667	1
-0.374513	0.2	1
-0.380048	0.133333	1
-0.495817	0.0666667	1
-0.844069	0	1
signaling_HGFR
cutoff	sensitivity	specificity
Inf	1	0
1.01621	1	0.0625
0.750379	1	0.125
0.426739	1	0.1875
0.34481	1	0.25
0.341583	1	0.3125
0.337142	1	0.375
0.295107	1	0.4375
0.285659	1	0.5
0.280879	0.964286	0.5
0.272212	0.964286	0.5625
0.252838	0.964286	0.625
0.251536	0.964286	0.6875
0.240643	0.964286	0.75
0.213831	0.928571	0.75
0.21005	0.892857	0.75
0.206155	0.857143	0.75
0.193392	0.857143	0.8125
0.164664	0.821429	0.8125
0.141657	0.785714	0.8125
0.135313	0.75	0.8125
0.120384	0.714286	0.8125
0.114804	0.714286	0.875
0.0941837	0.678571	0.875
0.0892877	0.642857	0.875
0.0831981	0.607143	0.875
0.0804793	0.571429	0.875
0.0777729	0.535714	0.875
0.0773946	0.535714	0.9375
0.0761938	0.5	0.9375
0.0758871	0.464286	0.9375
0.0714754	0.428571	0.9375
0.064113	0.392857	0.9375
0.0630782	0.357143	0.9375
0.0465316	0.321429	0.9375
0.0387632	0.285714	0.9375
0.037102	0.25	0.9375
0.0229876	0.214286	0.9375
0.00248138	0.214286	1
-0.00336912	0.178571	1
-0.118947	0.142857	1
-0.120081	0.107143	1
-0.179934	0.0714286	1
-0.189442	0.0357143	1
-0.244477	0	1
