# Supplementary material for: Colorectal cancer mutational profiles correlate with defined microbial communities in the tumor microenvironment
Source: PLoS Genet. 2018 Jun 20;14(6):e1007376. doi: 10.1371/journal.pgen.1007376 (PMC6028121; doi:10.1371/journal.pgen.1007376)
Supplement: S15 Table — Comparison of mutation ranking by frequency of mutation. (XLSX) [file pgen.1007376.s015.xlsx]

## Sheet: S15 Table
S15 Table. Adaptation of Supplementary Table 3 from (Cancer Genome Atlas Network, Nature, 2012). Comparison of mutation ranking by frequency of mutation.
Gene	Wood et al. rank	TCGA hypermutated rank	TCGA non-hypermutated rank	Burns et al. LoF Rank
APC	1	2	1	1
KRAS	2	28	4	no_classical_LoF
TP53	3	31	2	no_classical_LoF
PIK3CA	4	2862	3	no_classical_LoF
FBXW7	5	104	5	13
CSMD3	6	12479	6207	1289
TNN	7	2227	3831	no_classical_LoF
NAV3	8	1838	6163	no_classical_LoF
SMAD4	9	20	6	no_classical_LoF
EPHA3	10	2367	2684	no_classical_LoF
MAP2K7	11	not_found	12026	no_classical_LoF
EPHB6	12	2706	9722	no_classical_LoF
PTEN	13	18	5727	36
ADAMTSL3	14	11345	950	1532
GUCY1A2	15	2670	2103	no_classical_LoF
SMAD2	16	5194	12	no_classical_LoF
OR51E1	17	6886	4472	no_classical_LoF
LAMA1	18	12555	5702	no_classical_LoF
C10orf137	19	5884	2481	no_classical_LoF
TCF7L2	20	4948	7	no_classical_LoF
ADAMTS18	21	7197	5891	222
FBN2	22	9608	4649	1155
TGFBR2	23	6983	598	428
SEC8L1	24	not_found	not_found	no_classical_LoF
RET	25	1191	647	no_classical_LoF
KIAA2022	26	5395	200	no_classical_LoF
MMP2	27	7091	5995	no_classical_LoF
GNAS	28	12054	55	no_classical_LoF
STAB1	29	not_found	6574	no_classical_LoF
AGC1	30	not_found	not_found	no_classical_LoF
TCERG1L	31	10077	not_found	no_classical_LoF
TGM3	32	1311	15729	no_classical_LoF
CACNA2D3	33	3925	5053	1398
RUNX1T1	34	2939	1379	574
UQCRC2	35	4066	2809	351
PRDM9	36	4961	150	no_classical_LoF
PKNOX1	37	15836	13511	no_classical_LoF
ATP13A5	38	9868	447	no_classical_LoF
CHR415SYT	39	not_found	not_found	no_classical_LoF
PTPRU	40	7170	197	no_classical_LoF
ZNF442	41	3382	16909	no_classical_LoF
MGC20470	42	not_found	not_found	no_classical_LoF
HIST1H1B	43	12003	10819	no_classical_LoF
P2RX7	44	9941	4807	no_classical_LoF
KIAA1409	45	2058	1680	no_classical_LoF
ABCA1	46	2870	175	228
PRKD1	47	10197	97	no_classical_LoF
EDD1	48	not_found	not_found	no_classical_LoF
ERCC6	49	2469	2728	no_classical_LoF
SMAD3	50	643	380	no_classical_LoF
NTNG1	51	11219	429	no_classical_LoF
SCN3B	52	6991	1791	no_classical_LoF
MAPK8IP2	53	not_found	not_found	no_classical_LoF
SLC29A1	54	12436	15000	no_classical_LoF
PLCG2	55	918	875	no_classical_LoF
ALK	56	11305	4670	no_classical_LoF
C13orf7	57	not_found	not_found	no_classical_LoF
ADAM29	58	6070	235	no_classical_LoF
FLJ13305	59	not_found	not_found	no_classical_LoF
CNTN4	60	11438	1105	no_classical_LoF
UHRF2	61	5376	16410	24
SLC22A15	62	11248	4209	no_classical_LoF
EYA4	63	341	5185	no_classical_LoF
SEMA3D	64	9011	269	no_classical_LoF
NUP210	65	7682	12857	no_classical_LoF
CD109	66	878	6173	no_classical_LoF
SFRS6	67	16392	14814	no_classical_LoF
MKRN3	68	11832	4960	no_classical_LoF
C1QR1	69	not_found	not_found	no_classical_LoF
DPP10	70	2117	5942	no_classical_LoF
KIAA0367	71	not_found	not_found	no_classical_LoF
ZNF521	72	7367	145	no_classical_LoF
ACSL5	73	3504	6170	no_classical_LoF
HAPLN1	74	3228	5291	no_classical_LoF
AKAP6	75	10950	2926	1517
GPR158	76	762	4152	no_classical_LoF
MYOHD1	77	not_found	not_found	no_classical_LoF
ATP11A	78	8196	1434	no_classical_LoF
LCN9	79	10008	not_found	no_classical_LoF
IRS4	80	4087	1638	no_classical_LoF
LMO7	81	201	5429	no_classical_LoF
TAF2	82	559	5779	no_classical_LoF
CHL1	83	2896	3366	no_classical_LoF
LGR6	84	15140	11746	no_classical_LoF
GALNS	85	438	10307	no_classical_LoF
KCNQ5	86	4903	784	no_classical_LoF
BCL9	87	1485	1404	no_classical_LoF
SORL1	88	9847	1050	486
FN1	89	10265	497	no_classical_LoF
ABCB11	90	10874	6656	no_classical_LoF
GPR112	91	5499	5470	no_classical_LoF
TBX22	92	11414	6289	440
FLJ10404	93	not_found	not_found	no_classical_LoF
ITGAE	94	5293	11286	no_classical_LoF
GRID1	95	1153	1605	no_classical_LoF
ZNF262	96	not_found	not_found	no_classical_LoF
CUTL1	97	not_found	not_found	no_classical_LoF
MYO5C	98	358	4867	no_classical_LoF
MAP2	99	613	6172	941
ADAMTS20	100	1736	870	no_classical_LoF
K6IRS3	101	not_found	not_found	no_classical_LoF
C14orf115	102	13420	7616	no_classical_LoF
F8	103	8252	6249	no_classical_LoF
PLB1	104	13009	4782	no_classical_LoF
PCDH11X	105	2090	686	no_classical_LoF
GLI3	106	12007	1302	no_classical_LoF
CLSTN2	107	7988	4235	no_classical_LoF
PTPRD	108	3679	5213	no_classical_LoF
HAPIP	109	not_found	not_found	no_classical_LoF
MCM3AP	110	3684	1415	no_classical_LoF
NF1	111	7788	2713	6
ARHGEF10	112	6507	7131	no_classical_LoF
DTNB	113	14218	9494	no_classical_LoF
IGFBP3	114	9860	406	no_classical_LoF
AKAP12	115	5169	4490	no_classical_LoF
COL3A1	116	6853	5985	1315
C15orf2	117	11433	1673	no_classical_LoF
ATP13A1	118	7026	7262	no_classical_LoF
ROBO1	119	11185	6194	no_classical_LoF
KIAA0182	120	not_found	11419	no_classical_LoF
CPAMD8	121	6087	1790	no_classical_LoF
FLNC	122	147	3802	no_classical_LoF
MYO18B	123	2824	not_found	no_classical_LoF
RASGRF2	124	1200	6601	no_classical_LoF
ADAM19	125	6398	5387	no_classical_LoF
CX40.1	126	not_found	not_found	no_classical_LoF
PCDHA9	127	958	488	no_classical_LoF
SH3TC1	128	8364	14855	no_classical_LoF
IGSF22	129	10812	2421	no_classical_LoF
TLR9	130	4205	4046	no_classical_LoF
SHANK1	131	512	1067	no_classical_LoF
GRM1	132	11970	1441	no_classical_LoF
TIAM1	133	8423	5521	no_classical_LoF
MAP1B	134	935	1085	no_classical_LoF
ADARB2	135	10257	6774	no_classical_LoF
KIAA0556	136	6318	2512	no_classical_LoF
SMTN	137	3682	15130	no_classical_LoF
NOS3	138	12416	6531	no_classical_LoF
PTPRS	139	6763	370	no_classical_LoF
DSCAML1	140	6538	1716	no_classical_LoF
