# Supplementary material for: Colorectal cancer mutational profiles correlate with defined microbial communities in the tumor microenvironment
Source: PLoS Genet. 2018 Jun 20;14(6):e1007376. doi: 10.1371/journal.pgen.1007376 (PMC6028121; doi:10.1371/journal.pgen.1007376)
Supplement: S16 Table — *note: the mutations in this study were not filtered against dbSNP. (XLSX) [file pgen.1007376.s016.xlsx]

## Sheet: S16 Table
S16 Table. Summary of the range and mean numbers of mutations discovered in CRC exomes by a variety of research groups. *note: the mutations in this study were not filtered against dbSNP
	Mutations per CRC exome
Study	Minimum	Maximum	Mean
This study*	18	6677	1812
TCGA, Nature, 2012	1	12542	445
Kandoth, et al., Nature, 2013	28	12313	367
Suleiman, et al., Frontiers in Genetics, 2015	18682	19509	19096
Robles, et al., Gastroenterology, 2016	16	1118	130
Pilati, et al., The Journal of Pathology, 2017	60	612	298
